# Supplementary material for: Highly sex specific gene expression in Jojoba
Source: BMC Plant Biol. 2023 Sep 19;23:440. doi: 10.1186/s12870-023-04444-z (PMC10507870; doi:10.1186/s12870-023-04444-z)
Supplement: Supplementary file 2 — Additional file 2: Table S1. The quality check and trimming details for raw RNA reads from 30 flower samples. Table S2. KEGG pathways of down regulated DEGs male flowers relative to female jojoba plants. Table S3. The top six transcription factors families (MYB, ERF, Bhlh, NAC, WRKY, MADS-box). Table S4. Plant hormone associated with flowering in Jojoba plant. Table S5. Coverage, FPKM and TPM of 12 male-specific genes of Y1 and Y2 regions (chr9) at S2, S3 and S4 stages. Table S6 . Gene ontology details of known genes of 51 male specific recognised by Pannzer2. Table S7. Total of 100 up- regulated GO terms detected by Fold-Change-Specific Enrichment Analysis (FSEA).Table S8.Total of 42 down- regulated GO terms detected by Fold-Change-Specific Enrichment Analysis (FSEA). [file 12870_2023_4444_MOESM2_ESM.zip › Table S2.xlsx]

## Sheet: KEGG up regulated
Table S2. KEGG pathways of up regulated DEGs male flowers relative to female jojoba plants.
Database	pathway	ID	Species	# seqs
KEGG	Plant hormone signal transduction	ko04075	None	132	-		-	-		-	-
KEGG	Plant-pathogen interaction	ko04626	None	101	-		-	-		-	-
KEGG	NOD-like receptor signaling pathway	ko04621	None	100	-		-	-		-	-
KEGG	MAPK signaling pathway	ko04010	None	94	-		-	-		-	-
KEGG	Neurotrophin signaling pathway	ko04722	None	93	-		-	-		-	-
KEGG	Pentose and glucuronate interconversions	ko00040	None	89	-		-	-		-	-
KEGG	Phenylpropanoid biosynthesis	ko00940	None	88	-		-	-		-	-
KEGG	Biosynthesis of cofactors	ko01240	None	87	-		-	-		-	-
KEGG	MAPK signaling pathway - plant	ko04016	None	75	-		-	-		-	-
KEGG	Toll and Imd signaling pathway	ko04624	None	74	-		-	-		-	-
KEGG	Toll-like receptor signaling pathway	ko04620	None	74	-		-	-		-	-
KEGG	NF-kappa B signaling pathway	ko04064	None	71	-		-	-		-	-
KEGG	Starch and sucrose metabolism	ko00500	None	67	-		-	-		-	-
KEGG	Endocytosis	ko04144	None	66	-		-	-		-	-
KEGG	Autophagy - animal	ko04140	None	60	-		-	-		-	-
Reactome	Neutrophil degranulation	R-DDI-6798695	Dictyostelium discoideum	59	-		-	-		-	-
KEGG	Amino sugar and nucleotide sugar metabolism	ko00520	None	55	-		-	-		-	-
KEGG	Glycerophospholipid metabolism	ko00564	None	49	-		-	-		-	-
KEGG	Protein processing in endoplasmic reticulum	ko04141	None	48	-		-	-		-	-
KEGG	PI3K-Akt signaling pathway	ko04151	None	48	-		-	-		-	-
KEGG	Ubiquitin mediated proteolysis	ko04120	None	48	-		-	-		-	-
KEGG	Autophagy - yeast	ko04138	None	46	-		-	-		-	-
Reactome	PI5P, PP2A and IER3 Regulate PI3K/AKT Signaling	R-RNO-6811558	Rattus norvegicus	46	-		-	-		-	-
KEGG	Tryptophan metabolism	ko00380	None	45	-		-	-		-	-
KEGG	Insulin signaling pathway	ko04910	None	45	-		-	-		-	-
KEGG	Apelin signaling pathway	ko04371	None	45	-		-	-		-	-
KEGG	Lysosome	ko04142	None	43	-		-	-		-	-
KEGG	Thermogenesis	ko04714	None	43	-		-	-		-	-
KEGG	Two-component system	ko02020	None	43	-		-	-		-	-
Reactome	Interleukin-1 signaling	R-RNO-9020702	Rattus norvegicus	43	-		-	-		-	-
KEGG	Regulation of actin cytoskeleton	ko04810	None	42	-		-	-		-	-
KEGG	Longevity regulating pathway - worm	ko04212	None	42	-		-	-		-	-
Reactome	Neutrophil degranulation	R-DRE-6798695	Danio rerio	42	-		-	-		-	-
KEGG	AMPK signaling pathway	ko04152	None	40	-		-	-		-	-
KEGG	Metabolism of xenobiotics by cytochrome P450	ko00980	None	40	-		-	-		-	-
Reactome	PI5P, PP2A and IER3 Regulate PI3K/AKT Signaling	R-CFA-6811558	Canis familiaris	40	-		-	-		-	-
KEGG	Galactose metabolism	ko00052	None	38	-		-	-		-	-
KEGG	mRNA surveillance pathway	ko03015	None	38	-		-	-		-	-
KEGG	cGMP-PKG signaling pathway	ko04022	None	37	-		-	-		-	-
KEGG	Oxidative phosphorylation	ko00190	None	37	-		-	-		-	-
KEGG	Fc gamma R-mediated phagocytosis	ko04666	None	37	-		-	-		-	-
Reactome	Interleukin-1 signaling	R-BTA-9020702	Bos taurus	37	-		-	-		-	-
KEGG	Sphingolipid signaling pathway	ko04071	None	36	-		-	-		-	-
KEGG	Oxytocin signaling pathway	ko04921	None	36	-		-	-		-	-
KEGG	MAPK signaling pathway - fly	ko04013	None	36	-		-	-		-	-
Reactome	Interleukin-1 signaling	R-CFA-9020702	Canis familiaris	36	-		-	-		-	-
KEGG	Glycerolipid metabolism	ko00561	None	35	-		-	-		-	-
KEGG	Ras signaling pathway	ko04014	None	35	-		-	-		-	-
KEGG	Phosphatidylinositol signaling system	ko04070	None	34	-		-	-		-	-
KEGG	Glycolysis / Gluconeogenesis	ko00010	None	34	-		-	-		-	-
KEGG	Oocyte meiosis	ko04114	None	34	-		-	-		-	-
KEGG	Ascorbate and aldarate metabolism	ko00053	None	33	-		-	-		-	-
KEGG	Inositol phosphate metabolism	ko00562	None	33	-		-	-		-	-
KEGG	Cellular senescence	ko04218	None	33	-		-	-		-	-
KEGG	Glucagon signaling pathway	ko04922	None	32	-		-	-		-	-
KEGG	Axon regeneration	ko04361	None	32	-		-	-		-	-
KEGG	Axon guidance	ko04360	None	31	-		-	-		-	-
KEGG	Wnt signaling pathway	ko04310	None	31	-		-	-		-	-
KEGG	mTOR signaling pathway	ko04150	None	30	-		-	-		-	-
KEGG	Glutathione metabolism	ko00480	None	30	-		-	-		-	-
KEGG	Mitophagy - yeast	ko04139	None	30	-		-	-		-	-
KEGG	Drug metabolism - other enzymes	ko00983	None	30	-		-	-		-	-
KEGG	Cysteine and methionine metabolism	ko00270	None	29	-		-	-		-	-
KEGG	FoxO signaling pathway	ko04068	None	29	-		-	-		-	-
KEGG	Purine metabolism	ko00230	None	29	-		-	-		-	-
KEGG	Peroxisome	ko04146	None	29	-		-	-		-	-
KEGG	RNA transport	ko03013	None	29	-		-	-		-	-
KEGG	Ovarian steroidogenesis	ko04913	None	29	-		-	-		-	-
KEGG	cAMP signaling pathway	ko04024	None	28	-		-	-		-	-
KEGG	Bile secretion	ko04976	None	28	-		-	-		-	-
KEGG	Longevity regulating pathway	ko04211	None	28	-		-	-		-	-
KEGG	Retinol metabolism	ko00830	None	27	-		-	-		-	-
KEGG	Steroid hormone biosynthesis	ko00140	None	27	-		-	-		-	-
KEGG	Valine, leucine and isoleucine degradation	ko00280	None	27	-		-	-		-	-
KEGG	Tight junction	ko04530	None	27	-		-	-		-	-
KEGG	ABC transporters	ko02010	None	27	-		-	-		-	-
KEGG	Focal adhesion	ko04510	None	26	-		-	-		-	-
KEGG	MAPK signaling pathway - yeast	ko04011	None	26	-		-	-		-	-
KEGG	Necroptosis	ko04217	None	26	-		-	-		-	-
KEGG	Flavonoid biosynthesis	ko00941	None	25	-		-	-		-	-
KEGG	Spliceosome	ko03040	None	25	-		-	-		-	-
KEGG	Quorum sensing	ko02024	None	25	-		-	-		-	-
KEGG	Phagosome	ko04145	None	24	-		-	-		-	-
KEGG	Calcium signaling pathway	ko04020	None	24	-		-	-		-	-
KEGG	Cyanoamino acid metabolism	ko00460	None	24	-		-	-		-	-
KEGG	Dopaminergic synapse	ko04728	None	24	-		-	-		-	-
KEGG	Antigen processing and presentation	ko04612	None	24	-		-	-		-	-
KEGG	Prolactin signaling pathway	ko04917	None	24	-		-	-		-	-
KEGG	Cell cycle	ko04110	None	24	-		-	-		-	-
KEGG	SNARE interactions in vesicular transport	ko04130	None	24	-		-	-		-	-
KEGG	Pyruvate metabolism	ko00620	None	24	-		-	-		-	-
Reactome	Transcriptional regulation of granulopoiesis	R-HSA-9616222	Homo sapiens	24	-		-	-		-	-
Reactome	Factors involved in megakaryocyte development and platelet production	R-HSA-983231	Homo sapiens	24	-		-	-		-	-
KEGG	Adrenergic signaling in cardiomyocytes	ko04261	None	23	-		-	-		-	-
KEGG	GABAergic synapse	ko04727	None	23	-		-	-		-	-
KEGG	Parathyroid hormone synthesis, secretion and action	ko04928	None	23	-		-	-		-	-
KEGG	Drug metabolism - cytochrome P450	ko00982	None	23	-		-	-		-	-
Reactome	TFAP2A acts as a transcriptional repressor during retinoic acid induced cell differentiation	R-HSA-8869496	Homo sapiens	23	-		-	-		-	-
Reactome	Polo-like kinase mediated events	R-HSA-156711	Homo sapiens	23	-		-	-		-	-
Reactome	Transcription of E2F targets under negative control by p107 (RBL1) and p130 (RBL2) in complex with HDAC1	R-HSA-1362300	Homo sapiens	23	-		-	-		-	-
Reactome	RUNX1 regulates transcription of genes involved in differentiation of HSCs	R-HSA-8939236	Homo sapiens	23	-		-	-		-	-
Reactome	Estrogen-dependent gene expression	R-HSA-9018519	Homo sapiens	23	-		-	-		-	-
KEGG	Synaptic vesicle cycle	ko04721	None	22	-		-	-		-	-
KEGG	Mitophagy - animal	ko04137	None	22	-		-	-		-	-
KEGG	Fatty acid degradation	ko00071	None	22	-		-	-		-	-
KEGG	Nucleotide excision repair	ko03420	None	21	-		-	-		-	-
KEGG	Phospholipase D signaling pathway	ko04072	None	21	-		-	-		-	-
KEGG	RNA degradation	ko03018	None	21	-		-	-		-	-
KEGG	Autophagy - other	ko04136	None	21	-		-	-		-	-
KEGG	Fanconi anemia pathway	ko03460	None	21	-		-	-		-	-
Reactome	Antigen processing: Ubiquitination & Proteasome degradation	R-DRE-983168	Danio rerio	21	-		-	-		-	-
Reactome	Neutrophil degranulation	R-GGA-6798695	Gallus gallus	21	-		-	-		-	-
KEGG	HIF-1 signaling pathway	ko04066	None	20	-		-	-		-	-
KEGG	Inflammatory mediator regulation of TRP channels	ko04750	None	20	-		-	-		-	-
KEGG	PPAR signaling pathway	ko03320	None	20	-		-	-		-	-
KEGG	alpha-Linolenic acid metabolism	ko00592	None	20	-		-	-		-	-
KEGG	Terpenoid backbone biosynthesis	ko00900	None	20	-		-	-		-	-
KEGG	Retrograde endocannabinoid signaling	ko04723	None	20	-		-	-		-	-
KEGG	Pyrimidine metabolism	ko00240	None	20	-		-	-		-	-
KEGG	Adipocytokine signaling pathway	ko04920	None	20	-		-	-		-	-
KEGG	Longevity regulating pathway - multiple species	ko04213	None	20	-		-	-		-	-
KEGG	Fructose and mannose metabolism	ko00051	None	19	-		-	-		-	-
KEGG	Carotenoid biosynthesis	ko00906	None	19	-		-	-		-	-
KEGG	Long-term potentiation	ko04720	None	19	-		-	-		-	-
KEGG	Mineral absorption	ko04978	None	19	-		-	-		-	-
KEGG	Thyroid hormone signaling pathway	ko04919	None	19	-		-	-		-	-
KEGG	Pentose phosphate pathway	ko00030	None	18	-		-	-		-	-
KEGG	Sphingolipid metabolism	ko00600	None	18	-		-	-		-	-
KEGG	Hippo signaling pathway	ko04390	None	18	-		-	-		-	-
KEGG	Alanine, aspartate and glutamate metabolism	ko00250	None	18	-		-	-		-	-
KEGG	Glutamatergic synapse	ko04724	None	18	-		-	-		-	-
KEGG	Arginine and proline metabolism	ko00330	None	18	-		-	-		-	-
KEGG	Cutin, suberine and wax biosynthesis	ko00073	None	18	-		-	-		-	-
KEGG	Ferroptosis	ko04216	None	18	-		-	-		-	-
KEGG	Apoptosis	ko04210	None	18	-		-	-		-	-
Reactome	Neutrophil degranulation	R-DME-6798695	Drosophila melanogaster	18	-		-	-		-	-
KEGG	Homologous recombination	ko03440	None	17	-		-	-		-	-
KEGG	Serotonergic synapse	ko04726	None	17	-		-	-		-	-
KEGG	Meiosis - yeast	ko04113	None	17	-		-	-		-	-
KEGG	Basal transcription factors	ko03022	None	17	-		-	-		-	-
KEGG	Cortisol synthesis and secretion	ko04927	None	17	-		-	-		-	-
KEGG	Ether lipid metabolism	ko00565	None	17	-		-	-		-	-
KEGG	Rap1 signaling pathway	ko04015	None	17	-		-	-		-	-
KEGG	Glyoxylate and dicarboxylate metabolism	ko00630	None	17	-		-	-		-	-
KEGG	Carbon fixation in photosynthetic organisms	ko00710	None	16	-		-	-		-	-
KEGG	Arachidonic acid metabolism	ko00590	None	16	-		-	-		-	-
KEGG	Diterpenoid biosynthesis	ko00904	None	16	-		-	-		-	-
KEGG	Zeatin biosynthesis	ko00908	None	16	-		-	-		-	-
KEGG	Hippo signaling pathway - fly	ko04391	None	16	-		-	-		-	-
KEGG	GnRH signaling pathway	ko04912	None	16	-		-	-		-	-
KEGG	Folate biosynthesis	ko00790	None	15	-		-	-		-	-
KEGG	Melanogenesis	ko04916	None	15	-		-	-		-	-
KEGG	Estrogen signaling pathway	ko04915	None	15	-		-	-		-	-
KEGG	Cell cycle - yeast	ko04111	None	15	-		-	-		-	-
KEGG	Renin secretion	ko04924	None	15	-		-	-		-	-
KEGG	Methane metabolism	ko00680	None	15	-		-	-		-	-
KEGG	Pantothenate and CoA biosynthesis	ko00770	None	15	-		-	-		-	-
Reactome	TP53 Regulates Metabolic Genes	R-DRE-5628897	Danio rerio	15	-		-	-		-	-
Reactome	Negative regulation of MAPK pathway	R-DDI-5675221	Dictyostelium discoideum	15	-		-	-		-	-
Reactome	MAP2K and MAPK activation	R-DDI-5674135	Dictyostelium discoideum	15	-		-	-		-	-
Reactome	RAF activation	R-DDI-5673000	Dictyostelium discoideum	15	-		-	-		-	-
Reactome	Ion transport by P-type ATPases	R-DDI-936837	Dictyostelium discoideum	15	-		-	-		-	-
Reactome	Neutrophil degranulation	R-CFA-6798695	Canis familiaris	15	-		-	-		-	-
Reactome	RAC1 GTPase cycle	R-DDI-9013149	Dictyostelium discoideum	15	-		-	-		-	-
Reactome	Cellular hexose transport	R-DRE-189200	Danio rerio	15	-		-	-		-	-
KEGG	Tyrosine metabolism	ko00350	None	14	-		-	-		-	-
KEGG	Osteoclast differentiation	ko04380	None	14	-		-	-		-	-
KEGG	Circadian entrainment	ko04713	None	14	-		-	-		-	-
KEGG	Platelet activation	ko04611	None	14	-		-	-		-	-
KEGG	Protein digestion and absorption	ko04974	None	14	-		-	-		-	-
KEGG	Ribosome	ko03010	None	14	-		-	-		-	-
KEGG	p53 signaling pathway	ko04115	None	14	-		-	-		-	-
KEGG	B cell receptor signaling pathway	ko04662	None	14	-		-	-		-	-
KEGG	T cell receptor signaling pathway	ko04660	None	14	-		-	-		-	-
KEGG	beta-Alanine metabolism	ko00410	None	14	-		-	-		-	-
KEGG	Propanoate metabolism	ko00640	None	14	-		-	-		-	-
Reactome	Neutrophil degranulation	R-HSA-6798695	Homo sapiens	14	-		-	-		-	-
Reactome	Clathrin-mediated endocytosis	R-DDI-8856828	Dictyostelium discoideum	14	-		-	-		-	-
Reactome	Proton/oligopeptide cotransporters	R-DRE-427975	Danio rerio	14	-		-	-		-	-
Reactome	CD209 (DC-SIGN) signaling	R-DDI-5621575	Dictyostelium discoideum	14	-		-	-		-	-
Reactome	Trehalose biosynthesis	R-MTU-868688	Mycobacterium tuberculosis	14	-		-	-		-	-
Reactome	Golgi Associated Vesicle Biogenesis	R-DDI-432722	Dictyostelium discoideum	14	-		-	-		-	-
Reactome	Neutrophil degranulation	R-CEL-6798695	Caenorhabditis elegans	14	-		-	-		-	-
Reactome	Regulation of necroptotic cell death	R-DDI-5675482	Dictyostelium discoideum	14	-		-	-		-	-
Reactome	Platelet degranulation	R-DDI-114608	Dictyostelium discoideum	14	-		-	-		-	-
Reactome	Rap1 signalling	R-DDI-392517	Dictyostelium discoideum	14	-		-	-		-	-
KEGG	Chemokine signaling pathway	ko04062	None	13	-		-	-		-	-
KEGG	Thiamine metabolism	ko00730	None	13	-		-	-		-	-
KEGG	Circadian rhythm	ko04710	None	13	-		-	-		-	-
KEGG	Vascular smooth muscle contraction	ko04270	None	13	-		-	-		-	-
KEGG	Salivary secretion	ko04970	None	13	-		-	-		-	-
KEGG	Lysine degradation	ko00310	None	13	-		-	-		-	-
KEGG	Hedgehog signaling pathway - fly	ko04341	None	13	-		-	-		-	-
KEGG	Hedgehog signaling pathway	ko04340	None	13	-		-	-		-	-
KEGG	Fatty acid biosynthesis	ko00061	None	13	-		-	-		-	-
KEGG	Apoptosis - fly	ko04214	None	13	-		-	-		-	-
Reactome	Post-translational protein phosphorylation	R-DME-8957275	Drosophila melanogaster	13	-		-	-		-	-
Reactome	Multifunctional anion exchangers	R-DDI-427601	Dictyostelium discoideum	13	-		-	-		-	-
Reactome	Antigen processing: Ubiquitination & Proteasome degradation	R-GGA-983168	Gallus gallus	13	-		-	-		-	-
Reactome	RAC3 GTPase cycle	R-DDI-9013423	Dictyostelium discoideum	13	-		-	-		-	-
Reactome	Neutrophil degranulation	R-MMU-6798695	Mus musculus	13	-		-	-		-	-
Reactome	Antigen processing: Ubiquitination & Proteasome degradation	R-HSA-983168	Homo sapiens	13	-		-	-		-	-
Reactome	Regulation of Insulin-like Growth Factor (IGF) transport and uptake by Insulin-like Growth Factor Binding Proteins (IGFBPs)	R-DME-381426	Drosophila melanogaster	13	-		-	-		-	-
Reactome	Neutrophil degranulation	R-SPO-6798695	Schizosaccharomyces pombe	13	-		-	-		-	-
Reactome	RAB GEFs exchange GTP for GDP on RABs	R-DRE-8876198	Danio rerio	13	-		-	-		-	-
KEGG	C-type lectin receptor signaling pathway	ko04625	None	12	-		-	-		-	-
KEGG	Citrate cycle (TCA cycle)	ko00020	None	12	-		-	-		-	-
KEGG	Stilbenoid, diarylheptanoid and gingerol biosynthesis	ko00945	None	12	-		-	-		-	-
KEGG	Mismatch repair	ko03430	None	12	-		-	-		-	-
KEGG	Linoleic acid metabolism	ko00591	None	12	-		-	-		-	-
KEGG	Cardiac muscle contraction	ko04260	None	12	-		-	-		-	-
KEGG	Ubiquinone and other terpenoid-quinone biosynthesis	ko00130	None	12	-		-	-		-	-
KEGG	O-Antigen nucleotide sugar biosynthesis	ko00541	None	12	-		-	-		-	-
KEGG	DNA replication	ko03030	None	12	-		-	-		-	-
KEGG	ErbB signaling pathway	ko04012	None	12	-		-	-		-	-
KEGG	Other types of O-glycan biosynthesis	ko00514	None	12	-		-	-		-	-
KEGG	Nicotinate and nicotinamide metabolism	ko00760	None	12	-		-	-		-	-
KEGG	Ribosome biogenesis in eukaryotes	ko03008	None	12	-		-	-		-	-
Reactome	Anchoring of the basal body to the plasma membrane	R-DRE-5620912	Danio rerio	12	-		-	-		-	-
Reactome	RHOBTB2 GTPase cycle	R-DDI-9013418	Dictyostelium discoideum	12	-		-	-		-	-
Reactome	RNA Polymerase II Pre-transcription Events	R-DDI-674695	Dictyostelium discoideum	12	-		-	-		-	-
KEGG	Olfactory transduction	ko04740	None	11	-		-	-		-	-
KEGG	Glycine, serine and threonine metabolism	ko00260	None	11	-		-	-		-	-
KEGG	Natural killer cell mediated cytotoxicity	ko04650	None	11	-		-	-		-	-
KEGG	Sesquiterpenoid and triterpenoid biosynthesis	ko00909	None	11	-		-	-		-	-
KEGG	Neutrophil extracellular trap formation	ko04613	None	11	-		-	-		-	-
KEGG	VEGF signaling pathway	ko04370	None	11	-		-	-		-	-
KEGG	Gap junction	ko04540	None	11	-		-	-		-	-
KEGG	Butanoate metabolism	ko00650	None	11	-		-	-		-	-
Reactome	Neutrophil degranulation	R-RNO-6798695	Rattus norvegicus	11	-		-	-		-	-
Reactome	Cargo recognition for clathrin-mediated endocytosis	R-DRE-8856825	Danio rerio	11	-		-	-		-	-
Reactome	TRAF6 mediated induction of NFkB and MAP kinases upon TLR7/8 or 9 activation	R-DDI-975138	Dictyostelium discoideum	11	-		-	-		-	-
Reactome	Interleukin-17 signaling	R-DDI-448424	Dictyostelium discoideum	11	-		-	-		-	-
Reactome	RHOBTB1 GTPase cycle	R-DDI-9013422	Dictyostelium discoideum	11	-		-	-		-	-
Reactome	RHOU GTPase cycle	R-DDI-9013420	Dictyostelium discoideum	11	-		-	-		-	-
Reactome	TRIF(TICAM1)-mediated TLR4 signaling	R-DDI-937061	Dictyostelium discoideum	11	-		-	-		-	-
Reactome	Toll Like Receptor 3 (TLR3) Cascade	R-DDI-168164	Dictyostelium discoideum	11	-		-	-		-	-
Reactome	Toll Like Receptor 10 (TLR10) Cascade	R-DDI-168142	Dictyostelium discoideum	11	-		-	-		-	-
Reactome	Toll Like Receptor 9 (TLR9) Cascade	R-DDI-168138	Dictyostelium discoideum	11	-		-	-		-	-
Reactome	Toll Like Receptor TLR1:TLR2 Cascade	R-DDI-168179	Dictyostelium discoideum	11	-		-	-		-	-
Reactome	Platelet degranulation	R-HSA-114608	Homo sapiens	11	-		-	-		-	-
Reactome	Neutrophil degranulation	R-BTA-6798695	Bos taurus	11	-		-	-		-	-
Reactome	MyD88 cascade initiated on plasma membrane	R-DDI-975871	Dictyostelium discoideum	11	-		-	-		-	-
Reactome	Iron uptake and transport	R-DDI-917937	Dictyostelium discoideum	11	-		-	-		-	-
KEGG	Nitrogen metabolism	ko00910	None	10	-		-	-		-	-
KEGG	Vasopressin-regulated water reabsorption	ko04962	None	10	-		-	-		-	-
KEGG	Pancreatic secretion	ko04972	None	10	-		-	-		-	-
KEGG	Gastric acid secretion	ko04971	None	10	-		-	-		-	-
KEGG	Regulation of lipolysis in adipocytes	ko04923	None	10	-		-	-		-	-
KEGG	TNF signaling pathway	ko04668	None	10	-		-	-		-	-
KEGG	Biosynthesis of unsaturated fatty acids	ko01040	None	10	-		-	-		-	-
Reactome	TP53 Regulates Transcription of DNA Repair Genes	R-DDI-6796648	Dictyostelium discoideum	10	-		-	-		-	-
Reactome	Vitamin C (ascorbate) metabolism	R-DRE-196836	Danio rerio	10	-		-	-		-	-
Reactome	Cytosolic sulfonation of small molecules	R-DDI-156584	Dictyostelium discoideum	10	-		-	-		-	-
Reactome	Gastrin-CREB signalling pathway via PKC and MAPK	R-DDI-881907	Dictyostelium discoideum	10	-		-	-		-	-
Reactome	Glycosphingolipid metabolism	R-CFA-1660662	Canis familiaris	10	-		-	-		-	-
Reactome	Ca2+ pathway	R-DDI-4086398	Dictyostelium discoideum	10	-		-	-		-	-
Reactome	RHOT1 GTPase cycle	R-DDI-9013425	Dictyostelium discoideum	10	-		-	-		-	-
Reactome	RHOT2 GTPase cycle	R-DDI-9013419	Dictyostelium discoideum	10	-		-	-		-	-
Reactome	Regulation of HSF1-mediated heat shock response	R-DRE-3371453	Danio rerio	10	-		-	-		-	-
Reactome	Senescence-Associated Secretory Phenotype (SASP)	R-DDI-2559582	Dictyostelium discoideum	10	-		-	-		-	-
Reactome	Gap junction degradation	R-DDI-190873	Dictyostelium discoideum	10	-		-	-		-	-
Reactome	Transport and synthesis of PAPS	R-DDI-174362	Dictyostelium discoideum	10	-		-	-		-	-
Reactome	PPARA activates gene expression	R-HSA-1989781	Homo sapiens	10	-		-	-		-	-
Reactome	Neddylation	R-HSA-8951664	Homo sapiens	10	-		-	-		-	-
KEGG	Phototransduction - fly	ko04745	None	9	-		-	-		-	-
KEGG	Adherens junction	ko04520	None	9	-		-	-		-	-
KEGG	Th17 cell differentiation	ko04659	None	9	-		-	-		-	-
KEGG	IL-17 signaling pathway	ko04657	None	9	-		-	-		-	-
KEGG	Arginine biosynthesis	ko00220	None	9	-		-	-		-	-
KEGG	Circadian rhythm - plant	ko04712	None	9	-		-	-		-	-
KEGG	Monoterpenoid biosynthesis	ko00902	None	9	-		-	-		-	-
KEGG	Phenylalanine metabolism	ko00360	None	9	-		-	-		-	-
KEGG	Progesterone-mediated oocyte maturation	ko04914	None	9	-		-	-		-	-
KEGG	Aldosterone synthesis and secretion	ko04925	None	9	-		-	-		-	-
KEGG	N-Glycan biosynthesis	ko00510	None	9	-		-	-		-	-
KEGG	Fatty acid elongation	ko00062	None	9	-		-	-		-	-
KEGG	Porphyrin and chlorophyll metabolism	ko00860	None	9	-		-	-		-	-
Reactome	Macroautophagy	R-DDI-1632852	Dictyostelium discoideum	9	-		-	-		-	-
Reactome	PI5P, PP2A and IER3 Regulate PI3K/AKT Signaling	R-SSC-6811558	Sus scrofa	9	-		-	-		-	-
Reactome	Interleukin-1 signaling	R-DRE-9020702	Danio rerio	9	-		-	-		-	-
Reactome	Antigen processing: Ubiquitination & Proteasome degradation	R-CFA-983168	Canis familiaris	9	-		-	-		-	-
Reactome	RNA polymerase II transcribes snRNA genes	R-DDI-6807505	Dictyostelium discoideum	9	-		-	-		-	-
Reactome	Antigen processing: Ubiquitination & Proteasome degradation	R-XTR-983168	Xenopus tropicalis	9	-		-	-		-	-
Reactome	Neddylation	R-DRE-8951664	Danio rerio	9	-		-	-		-	-
Reactome	PI5P, PP2A and IER3 Regulate PI3K/AKT Signaling	R-MMU-6811558	Mus musculus	9	-		-	-		-	-
Reactome	Synthesis of PIPs at the plasma membrane	R-DDI-1660499	Dictyostelium discoideum	9	-		-	-		-	-
Reactome	Glutathione conjugation	R-DRE-156590	Danio rerio	9	-		-	-		-	-
Reactome	Gene and protein expression by JAK-STAT signaling after Interleukin-12 stimulation	R-HSA-8950505	Homo sapiens	9	-		-	-		-	-
Reactome	PIWI-interacting RNA (piRNA) biogenesis	R-HSA-5601884	Homo sapiens	9	-		-	-		-	-
Reactome	Interleukin-1 signaling	R-SSC-9020702	Sus scrofa	9	-		-	-		-	-
KEGG	Th1 and Th2 cell differentiation	ko04658	None	8	-		-	-		-	-
KEGG	Carbon fixation pathways in prokaryotes	ko00720	None	8	-		-	-		-	-
KEGG	Cholinergic synapse	ko04725	None	8	-		-	-		-	-
KEGG	Sulfur metabolism	ko00920	None	8	-		-	-		-	-
KEGG	TGF-beta signaling pathway	ko04350	None	8	-		-	-		-	-
KEGG	Relaxin signaling pathway	ko04926	None	8	-		-	-		-	-
Reactome	Estrogen-dependent gene expression	R-DDI-9018519	Dictyostelium discoideum	8	-		-	-		-	-
Reactome	MyD88:MAL(TIRAP) cascade initiated on plasma membrane	R-HSA-166058	Homo sapiens	8	-		-	-		-	-
Reactome	MHC class II antigen presentation	R-GGA-2132295	Gallus gallus	8	-		-	-		-	-
Reactome	DAG and IP3 signaling	R-DDI-1489509	Dictyostelium discoideum	8	-		-	-		-	-
Reactome	Ion transport by P-type ATPases	R-SCE-936837	Saccharomyces cerevisiae	8	-		-	-		-	-
Reactome	Antigen processing: Ubiquitination & Proteasome degradation	R-SPO-983168	Schizosaccharomyces pombe	8	-		-	-		-	-
Reactome	Regulation of PLK1 Activity at G2/M Transition	R-DRE-2565942	Danio rerio	8	-		-	-		-	-
Reactome	Energy dependent regulation of mTOR by LKB1-AMPK	R-DME-380972	Drosophila melanogaster	8	-		-	-		-	-
Reactome	Serotonin and melatonin biosynthesis	R-DDI-209931	Dictyostelium discoideum	8	-		-	-		-	-
Reactome	Synthesis of epoxy (EET) and dihydroxyeicosatrienoic acids (DHET)	R-DDI-2142670	Dictyostelium discoideum	8	-		-	-		-	-
Reactome	Cam-PDE 1 activation	R-DDI-111957	Dictyostelium discoideum	8	-		-	-		-	-
Reactome	Neutrophil degranulation	R-SSC-6798695	Sus scrofa	8	-		-	-		-	-
Reactome	RAB geranylgeranylation	R-DRE-8873719	Danio rerio	8	-		-	-		-	-
Reactome	Recruitment of NuMA to mitotic centrosomes	R-DRE-380320	Danio rerio	8	-		-	-		-	-
Reactome	Toll Like Receptor TLR1:TLR2 Cascade	R-HSA-168179	Homo sapiens	8	-		-	-		-	-
Reactome	Toll Like Receptor TLR6:TLR2 Cascade	R-HSA-168188	Homo sapiens	8	-		-	-		-	-
Reactome	Activation of gene expression by SREBF (SREBP)	R-HSA-2426168	Homo sapiens	8	-		-	-		-	-
Reactome	ATF4 activates genes in response to endoplasmic reticulum stress	R-HSA-380994	Homo sapiens	8	-		-	-		-	-
Reactome	ROS and RNS production in phagocytes	R-DDI-1222556	Dictyostelium discoideum	8	-		-	-		-	-
Reactome	Loss of Nlp from mitotic centrosomes	R-DRE-380259	Danio rerio	8	-		-	-		-	-
Reactome	Recruitment of mitotic centrosome proteins and complexes	R-DRE-380270	Danio rerio	8	-		-	-		-	-
Reactome	Sphingolipid de novo biosynthesis	R-DRE-1660661	Danio rerio	8	-		-	-		-	-
Reactome	AURKA Activation by TPX2	R-DRE-8854518	Danio rerio	8	-		-	-		-	-
Reactome	FOXO-mediated transcription of cell death genes	R-HSA-9614657	Homo sapiens	8	-		-	-		-	-
Reactome	ABC transporters in lipid homeostasis	R-DDI-1369062	Dictyostelium discoideum	8	-		-	-		-	-
Reactome	ATF6 (ATF6-alpha) activates chaperone genes	R-HSA-381183	Homo sapiens	8	-		-	-		-	-
KEGG	Base excision repair	ko03410	None	7	-		-	-		-	-
KEGG	Steroid biosynthesis	ko00100	None	7	-		-	-		-	-
KEGG	Protein export	ko03060	None	7	-		-	-		-	-
KEGG	Cholesterol metabolism	ko04979	None	7	-		-	-		-	-
KEGG	Fat digestion and absorption	ko04975	None	7	-		-	-		-	-
KEGG	Long-term depression	ko04730	None	7	-		-	-		-	-
KEGG	Growth hormone synthesis, secretion and action	ko04935	None	7	-		-	-		-	-
KEGG	Photosynthesis	ko00195	None	7	-		-	-		-	-
KEGG	Insect hormone biosynthesis	ko00981	None	7	-		-	-		-	-
KEGG	Chloroalkane and chloroalkene degradation	ko00625	None	7	-		-	-		-	-
KEGG	Phenylalanine, tyrosine and tryptophan biosynthesis	ko00400	None	7	-		-	-		-	-
Reactome	RHO GTPases activate PKNs	R-DRE-5625740	Danio rerio	7	-		-	-		-	-
Reactome	Synthesis of (16-20)-hydroxyeicosatetraenoic acids (HETE)	R-DDI-2142816	Dictyostelium discoideum	7	-		-	-		-	-
Reactome	Glycosphingolipid metabolism	R-GGA-1660662	Gallus gallus	7	-		-	-		-	-
Reactome	Aflatoxin activation and detoxification	R-DDI-5423646	Dictyostelium discoideum	7	-		-	-		-	-
Reactome	TBC/RABGAPs	R-DDI-8854214	Dictyostelium discoideum	7	-		-	-		-	-
Reactome	Heme degradation	R-DDI-189483	Dictyostelium discoideum	7	-		-	-		-	-
Reactome	Cargo recognition for clathrin-mediated endocytosis	R-DDI-8856825	Dictyostelium discoideum	7	-		-	-		-	-
Reactome	RAF activation	R-CEL-5673000	Caenorhabditis elegans	7	-		-	-		-	-
Reactome	TP53 Regulates Metabolic Genes	R-DDI-5628897	Dictyostelium discoideum	7	-		-	-		-	-
Reactome	Miscellaneous substrates	R-DDI-211958	Dictyostelium discoideum	7	-		-	-		-	-
Reactome	Fatty acids	R-DDI-211935	Dictyostelium discoideum	7	-		-	-		-	-
Reactome	CYP2E1 reactions	R-DDI-211999	Dictyostelium discoideum	7	-		-	-		-	-
Reactome	COPI-mediated anterograde transport	R-HSA-6807878	Homo sapiens	7	-		-	-		-	-
Reactome	Synthesis of IP3 and IP4 in the cytosol	R-DDI-1855204	Dictyostelium discoideum	7	-		-	-		-	-
Reactome	Chk1/Chk2(Cds1) mediated inactivation of Cyclin B:Cdk1 complex	R-DRE-75035	Danio rerio	7	-		-	-		-	-
Reactome	Interleukin-1 signaling	R-GGA-9020702	Gallus gallus	7	-		-	-		-	-
Reactome	RAC2 GTPase cycle	R-DDI-9013404	Dictyostelium discoideum	7	-		-	-		-	-
Reactome	Biosynthesis of maresin-like SPMs	R-DDI-9027307	Dictyostelium discoideum	7	-		-	-		-	-
Reactome	Xenobiotics	R-BTA-211981	Bos taurus	7	-		-	-		-	-
Reactome	Miscellaneous substrates	R-BTA-211958	Bos taurus	7	-		-	-		-	-
Reactome	Lysosome Vesicle Biogenesis	R-DDI-432720	Dictyostelium discoideum	7	-		-	-		-	-
Reactome	MHC class II antigen presentation	R-DRE-2132295	Danio rerio	7	-		-	-		-	-
Reactome	Association of TriC/CCT with target proteins during biosynthesis	R-HSA-390471	Homo sapiens	7	-		-	-		-	-
Reactome	Interconversion of nucleotide di- and triphosphates	R-DRE-499943	Danio rerio	7	-		-	-		-	-
Reactome	Sialic acid metabolism	R-GGA-4085001	Gallus gallus	7	-		-	-		-	-
Reactome	RA biosynthesis pathway	R-DRE-5365859	Danio rerio	7	-		-	-		-	-
Reactome	Toll Like Receptor 9 (TLR9) Cascade	R-HSA-168138	Homo sapiens	7	-		-	-		-	-
Reactome	Antigen processing: Ubiquitination & Proteasome degradation	R-SSC-983168	Sus scrofa	7	-		-	-		-	-
Reactome	Toll Like Receptor 10 (TLR10) Cascade	R-HSA-168142	Homo sapiens	7	-		-	-		-	-
Reactome	PI5P, PP2A and IER3 Regulate PI3K/AKT Signaling	R-DDI-6811558	Dictyostelium discoideum	7	-		-	-		-	-
Reactome	Synthesis of IP3 and IP4 in the cytosol	R-GGA-1855204	Gallus gallus	7	-		-	-		-	-
Reactome	Glycosphingolipid metabolism	R-DRE-1660662	Danio rerio	7	-		-	-		-	-
Reactome	ERKs are inactivated	R-DDI-202670	Dictyostelium discoideum	7	-		-	-		-	-
Reactome	mRNA Splicing - Major Pathway	R-GGA-72163	Gallus gallus	7	-		-	-		-	-
Reactome	Apoptotic execution phase	R-DDI-75153	Dictyostelium discoideum	7	-		-	-		-	-
Reactome	RNA Polymerase II Transcription Elongation	R-DDI-75955	Dictyostelium discoideum	7	-		-	-		-	-
Reactome	Iron uptake and transport	R-HSA-917937	Homo sapiens	7	-		-	-		-	-
Reactome	Interleukin-1 signaling	R-MMU-9020702	Mus musculus	7	-		-	-		-	-
KEGG	Isoquinoline alkaloid biosynthesis	ko00950	None	6	-		-	-		-	-
KEGG	Valine, leucine and isoleucine biosynthesis	ko00290	None	6	-		-	-		-	-
KEGG	Tropane, piperidine and pyridine alkaloid biosynthesis	ko00960	None	6	-		-	-		-	-
KEGG	Histidine metabolism	ko00340	None	6	-		-	-		-	-
KEGG	Brassinosteroid biosynthesis	ko00905	None	6	-		-	-		-	-
KEGG	Hippo signaling pathway - multiple species	ko04392	None	6	-		-	-		-	-
KEGG	RNA polymerase	ko03020	None	6	-		-	-		-	-
KEGG	Vitamin B6 metabolism	ko00750	None	6	-		-	-		-	-
KEGG	Other glycan degradation	ko00511	None	6	-		-	-		-	-
KEGG	Fc epsilon RI signaling pathway	ko04664	None	6	-		-	-		-	-
KEGG	Signaling pathways regulating pluripotency of stem cells	ko04550	None	6	-		-	-		-	-
KEGG	Leukocyte transendothelial migration	ko04670	None	6	-		-	-		-	-
Reactome	Regulation of TP53 Activity through Phosphorylation	R-DRE-6804756	Danio rerio	6	-		-	-		-	-
Reactome	COPII-mediated vesicle transport	R-DRE-204005	Danio rerio	6	-		-	-		-	-
Reactome	tRNA modification in the nucleus and cytosol	R-HSA-6782315	Homo sapiens	6	-		-	-		-	-
Reactome	XBP1(S) activates chaperone genes	R-HSA-381038	Homo sapiens	6	-		-	-		-	-
Reactome	RAS processing	R-GGA-9648002	Gallus gallus	6	-		-	-		-	-
Reactome	Branched-chain amino acid catabolism	R-DDI-70895	Dictyostelium discoideum	6	-		-	-		-	-
Reactome	Inositol transporters	R-DRE-429593	Danio rerio	6	-		-	-		-	-
Reactome	Heme biosynthesis	R-DDI-189451	Dictyostelium discoideum	6	-		-	-		-	-
Reactome	Transport of inorganic cations/anions and amino acids/oligopeptides	R-SCE-425393	Saccharomyces cerevisiae	6	-		-	-		-	-
Reactome	Peroxisomal protein import	R-DRE-9033241	Danio rerio	6	-		-	-		-	-
Reactome	Sema3A PAK dependent Axon repulsion	R-HSA-399954	Homo sapiens	6	-		-	-		-	-
Reactome	EPHB-mediated forward signaling	R-HSA-3928662	Homo sapiens	6	-		-	-		-	-
Reactome	RHO GTPases Activate WASPs and WAVEs	R-DDI-5663213	Dictyostelium discoideum	6	-		-	-		-	-
Reactome	Ion transport by P-type ATPases	R-SPO-936837	Schizosaccharomyces pombe	6	-		-	-		-	-
Reactome	Translocation of SLC2A4 (GLUT4) to the plasma membrane	R-HSA-1445148	Homo sapiens	6	-		-	-		-	-
Reactome	GABA synthesis, release, reuptake and degradation	R-SCE-888590	Saccharomyces cerevisiae	6	-		-	-		-	-
Reactome	Negative regulation of NMDA receptor-mediated neuronal transmission	R-HSA-9617324	Homo sapiens	6	-		-	-		-	-
Reactome	RHO GTPases Activate ROCKs	R-HSA-5627117	Homo sapiens	6	-		-	-		-	-
Reactome	Toll Like Receptor 9 (TLR9) Cascade	R-RNO-168138	Rattus norvegicus	6	-		-	-		-	-
Reactome	Attenuation phase	R-GGA-3371568	Gallus gallus	6	-		-	-		-	-
Reactome	Signalling to ERK5	R-DDI-198765	Dictyostelium discoideum	6	-		-	-		-	-
Reactome	PI5P, PP2A and IER3 Regulate PI3K/AKT Signaling	R-DRE-6811558	Danio rerio	6	-		-	-		-	-
Reactome	Fatty acyl-CoA biosynthesis	R-DRE-75105	Danio rerio	6	-		-	-		-	-
Reactome	COPI-mediated anterograde transport	R-DME-6807878	Drosophila melanogaster	6	-		-	-		-	-
Reactome	Regulation of actin dynamics for phagocytic cup formation	R-DDI-2029482	Dictyostelium discoideum	6	-		-	-		-	-
Reactome	Neddylation	R-DDI-8951664	Dictyostelium discoideum	6	-		-	-		-	-
Reactome	Myogenesis	R-CEL-525793	Caenorhabditis elegans	6	-		-	-		-	-
Reactome	Reduction of cytosolic Ca++ levels	R-DDI-418359	Dictyostelium discoideum	6	-		-	-		-	-
Reactome	Synthesis of PIPs in the nucleus	R-DDI-8847453	Dictyostelium discoideum	6	-		-	-		-	-
Reactome	RHOA GTPase cycle	R-GGA-8980692	Gallus gallus	6	-		-	-		-	-
Reactome	HDL remodeling	R-DDI-8964058	Dictyostelium discoideum	6	-		-	-		-	-
Reactome	LDL clearance	R-DDI-8964038	Dictyostelium discoideum	6	-		-	-		-	-
Reactome	HSF1 activation	R-DRE-3371511	Danio rerio	6	-		-	-		-	-
Reactome	PI5P Regulates TP53 Acetylation	R-DDI-6811555	Dictyostelium discoideum	6	-		-	-		-	-
Reactome	mRNA Splicing - Major Pathway	R-DDI-72163	Dictyostelium discoideum	6	-		-	-		-	-
Reactome	Regulation of HSF1-mediated heat shock response	R-GGA-3371453	Gallus gallus	6	-		-	-		-	-
Reactome	MHC class II antigen presentation	R-DDI-2132295	Dictyostelium discoideum	6	-		-	-		-	-
Reactome	Detoxification of Reactive Oxygen Species	R-DRE-3299685	Danio rerio	6	-		-	-		-	-
Reactome	Fatty acyl-CoA biosynthesis	R-DDI-75105	Dictyostelium discoideum	6	-		-	-		-	-
Reactome	Activation of RAC1 downstream of NMDARs	R-DDI-9619229	Dictyostelium discoideum	6	-		-	-		-	-
Reactome	PI5P, PP2A and IER3 Regulate PI3K/AKT Signaling	R-HSA-6811558	Homo sapiens	6	-		-	-		-	-
Reactome	Galactose catabolism	R-DME-70370	Drosophila melanogaster	6	-		-	-		-	-
Reactome	TRAF6 mediated IRF7 activation in TLR7/8 or 9 signaling	R-HSA-975110	Homo sapiens	6	-		-	-		-	-
Reactome	Signaling by Hippo	R-DRE-2028269	Danio rerio	6	-		-	-		-	-
Reactome	Mitochondrial protein import	R-HSA-1268020	Homo sapiens	6	-		-	-		-	-
Reactome	Regulation of actin dynamics for phagocytic cup formation	R-HSA-2029482	Homo sapiens	6	-		-	-		-	-
Reactome	COPI-mediated anterograde transport	R-DRE-6807878	Danio rerio	6	-		-	-		-	-
Reactome	Activation of BAD and translocation to mitochondria	R-DRE-111447	Danio rerio	6	-		-	-		-	-
KEGG	RIG-I-like receptor signaling pathway	ko04622	None	5	-		-	-		-	-
KEGG	Proteasome	ko03050	None	5	-		-	-		-	-
KEGG	Endocrine and other factor-regulated calcium reabsorption	ko04961	None	5	-		-	-		-	-
KEGG	Renin-angiotensin system	ko04614	None	5	-		-	-		-	-
KEGG	One carbon pool by folate	ko00670	None	5	-		-	-		-	-
KEGG	Thyroid hormone synthesis	ko04918	None	5	-		-	-		-	-
KEGG	Biotin metabolism	ko00780	None	5	-		-	-		-	-
KEGG	Insulin secretion	ko04911	None	5	-		-	-		-	-
KEGG	Prodigiosin biosynthesis	ko00333	None	5	-		-	-		-	-
KEGG	Synthesis and degradation of ketone bodies	ko00072	None	5	-		-	-		-	-
KEGG	Glycosaminoglycan degradation	ko00531	None	5	-		-	-		-	-
Reactome	VxPx cargo-targeting to cilium	R-DRE-5620916	Danio rerio	5	-		-	-		-	-
Reactome	NOD1/2 Signaling Pathway	R-DDI-168638	Dictyostelium discoideum	5	-		-	-		-	-
Reactome	ISG15 antiviral mechanism	R-DDI-1169408	Dictyostelium discoideum	5	-		-	-		-	-
Reactome	IRS-related events triggered by IGF1R	R-DDI-2428928	Dictyostelium discoideum	5	-		-	-		-	-
Reactome	Neurofascin interactions	R-DME-447043	Drosophila melanogaster	5	-		-	-		-	-
Reactome	RAF activation	R-GGA-5673000	Gallus gallus	5	-		-	-		-	-
Reactome	CLEC7A (Dectin-1) induces NFAT activation	R-SPO-5607763	Schizosaccharomyces pombe	5	-		-	-		-	-
Reactome	Macroautophagy	R-DME-1632852	Drosophila melanogaster	5	-		-	-		-	-
Reactome	VEGFR2 mediated vascular permeability	R-DDI-5218920	Dictyostelium discoideum	5	-		-	-		-	-
Reactome	IRAK1 recruits IKK complex upon TLR7/8 or 9 stimulation	R-RNO-975144	Rattus norvegicus	5	-		-	-		-	-
Reactome	activated TAK1 mediates p38 MAPK activation	R-DRE-450302	Danio rerio	5	-		-	-		-	-
Reactome	JNK (c-Jun kinases) phosphorylation and activation mediated by activated human TAK1	R-DRE-450321	Danio rerio	5	-		-	-		-	-
Reactome	Carnitine metabolism	R-DDI-200425	Dictyostelium discoideum	5	-		-	-		-	-
Reactome	Abacavir transmembrane transport	R-HSA-2161517	Homo sapiens	5	-		-	-		-	-
Reactome	Neddylation	R-GGA-8951664	Gallus gallus	5	-		-	-		-	-
Reactome	Synthesis of PC	R-DRE-1483191	Danio rerio	5	-		-	-		-	-
Reactome	RNA Polymerase II Promoter Escape	R-DDI-73776	Dictyostelium discoideum	5	-		-	-		-	-
Reactome	RNA Polymerase II Transcription Pre-Initiation And Promoter Opening	R-DDI-73779	Dictyostelium discoideum	5	-		-	-		-	-
Reactome	mTORC1-mediated signalling	R-DDI-166208	Dictyostelium discoideum	5	-		-	-		-	-
Reactome	Surfactant metabolism	R-DDI-5683826	Dictyostelium discoideum	5	-		-	-		-	-
Reactome	TAK1 activates NFkB by phosphorylation and activation of IKKs complex	R-RNO-445989	Rattus norvegicus	5	-		-	-		-	-
Reactome	Metabolism of Angiotensinogen to Angiotensins	R-DME-2022377	Drosophila melanogaster	5	-		-	-		-	-
Reactome	Extra-nuclear estrogen signaling	R-DDI-9009391	Dictyostelium discoideum	5	-		-	-		-	-
Reactome	TRIF(TICAM1)-mediated TLR4 signaling	R-RNO-937061	Rattus norvegicus	5	-		-	-		-	-
Reactome	RAB GEFs exchange GTP for GDP on RABs	R-MMU-8876198	Mus musculus	5	-		-	-		-	-
Reactome	Toll Like Receptor 3 (TLR3) Cascade	R-RNO-168164	Rattus norvegicus	5	-		-	-		-	-
Reactome	NOD1/2 Signaling Pathway	R-DRE-168638	Danio rerio	5	-		-	-		-	-
Reactome	Toll Like Receptor 10 (TLR10) Cascade	R-RNO-168142	Rattus norvegicus	5	-		-	-		-	-
Reactome	eNOS activation	R-DDI-203615	Dictyostelium discoideum	5	-		-	-		-	-
Reactome	IRAK1 recruits IKK complex	R-RNO-937039	Rattus norvegicus	5	-		-	-		-	-
Reactome	Toll Like Receptor TLR1:TLR2 Cascade	R-RNO-168179	Rattus norvegicus	5	-		-	-		-	-
Reactome	Synthesis of PA	R-DDI-1483166	Dictyostelium discoideum	5	-		-	-		-	-
Reactome	Energy dependent regulation of mTOR by LKB1-AMPK	R-DDI-380972	Dictyostelium discoideum	5	-		-	-		-	-
Reactome	Macroautophagy	R-DRE-1632852	Danio rerio	5	-		-	-		-	-
Reactome	RHOD GTPase cycle	R-DRE-9013405	Danio rerio	5	-		-	-		-	-
Reactome	Sialic acid metabolism	R-CFA-4085001	Canis familiaris	5	-		-	-		-	-
Reactome	IRAK2 mediated activation of TAK1 complex	R-DRE-937042	Danio rerio	5	-		-	-		-	-
Reactome	IRAK1 recruits IKK complex	R-DRE-937039	Danio rerio	5	-		-	-		-	-
Reactome	ISG15 antiviral mechanism	R-MMU-1169408	Mus musculus	5	-		-	-		-	-
Reactome	MHC class II antigen presentation	R-CFA-2132295	Canis familiaris	5	-		-	-		-	-
Reactome	TRAF6-mediated induction of TAK1 complex within TLR4 complex	R-DRE-937072	Danio rerio	5	-		-	-		-	-
Reactome	Synthesis of (16-20)-hydroxyeicosatetraenoic acids (HETE)	R-BTA-2142816	Bos taurus	5	-		-	-		-	-
Reactome	TAK1 activates NFkB by phosphorylation and activation of IKKs complex	R-DRE-445989	Danio rerio	5	-		-	-		-	-
Reactome	Synthesis of active ubiquitin: roles of E1 and E2 enzymes	R-SPO-8866652	Schizosaccharomyces pombe	5	-		-	-		-	-
Reactome	Detoxification of Reactive Oxygen Species	R-DDI-3299685	Dictyostelium discoideum	5	-		-	-		-	-
Reactome	Antigen processing: Ubiquitination & Proteasome degradation	R-MMU-983168	Mus musculus	5	-		-	-		-	-
Reactome	MyD88 cascade initiated on plasma membrane	R-DRE-975871	Danio rerio	5	-		-	-		-	-
Reactome	Synthesis of epoxy (EET) and dihydroxyeicosatrienoic acids (DHET)	R-RNO-2142670	Rattus norvegicus	5	-		-	-		-	-
Reactome	Sphingolipid de novo biosynthesis	R-MMU-1660661	Mus musculus	5	-		-	-		-	-
Reactome	COPI-dependent Golgi-to-ER retrograde traffic	R-DRE-6811434	Danio rerio	5	-		-	-		-	-
Reactome	JNK (c-Jun kinases) phosphorylation and activation mediated by activated human TAK1	R-RNO-450321	Rattus norvegicus	5	-		-	-		-	-
Reactome	activated TAK1 mediates p38 MAPK activation	R-RNO-450302	Rattus norvegicus	5	-		-	-		-	-
Reactome	Peroxisomal protein import	R-RNO-9033241	Rattus norvegicus	5	-		-	-		-	-
Reactome	Antigen processing: Ubiquitination & Proteasome degradation	R-DME-983168	Drosophila melanogaster	5	-		-	-		-	-
Reactome	Factors involved in megakaryocyte development and platelet production	R-DDI-983231	Dictyostelium discoideum	5	-		-	-		-	-
Reactome	Metal ion SLC transporters	R-DDI-425410	Dictyostelium discoideum	5	-		-	-		-	-
Reactome	Estrogen biosynthesis	R-MMU-193144	Mus musculus	5	-		-	-		-	-
Reactome	MicroRNA (miRNA) biogenesis	R-DRE-203927	Danio rerio	5	-		-	-		-	-
Reactome	IRAK2 mediated activation of TAK1 complex upon TLR7/8 or 9 stimulation	R-DRE-975163	Danio rerio	5	-		-	-		-	-
Reactome	Mitochondrial calcium ion transport	R-DDI-8949215	Dictyostelium discoideum	5	-		-	-		-	-
Reactome	IRAK1 recruits IKK complex upon TLR7/8 or 9 stimulation	R-DRE-975144	Danio rerio	5	-		-	-		-	-
Reactome	Interleukin-17 signaling	R-DRE-448424	Danio rerio	5	-		-	-		-	-
Reactome	MyD88:MAL(TIRAP) cascade initiated on plasma membrane	R-RNO-166058	Rattus norvegicus	5	-		-	-		-	-
Reactome	Tetrahydrobiopterin (BH4) synthesis, recycling, salvage and regulation	R-DDI-1474151	Dictyostelium discoideum	5	-		-	-		-	-
Reactome	Neutrophil degranulation	R-SCE-6798695	Saccharomyces cerevisiae	5	-		-	-		-	-
Reactome	Antigen processing: Ubiquitination & Proteasome degradation	R-DDI-983168	Dictyostelium discoideum	5	-		-	-		-	-
Reactome	Methylation	R-DRE-156581	Danio rerio	5	-		-	-		-	-
Reactome	RAC1 GTPase cycle	R-DRE-9013149	Danio rerio	5	-		-	-		-	-
Reactome	Synthesis of (16-20)-hydroxyeicosatetraenoic acids (HETE)	R-RNO-2142816	Rattus norvegicus	5	-		-	-		-	-
Reactome	Glyoxylate metabolism and glycine degradation	R-DDI-389661	Dictyostelium discoideum	5	-		-	-		-	-
Reactome	Toll Like Receptor 3 (TLR3) Cascade	R-DRE-168164	Danio rerio	5	-		-	-		-	-
Reactome	Toll Like Receptor TLR1:TLR2 Cascade	R-DRE-168179	Danio rerio	5	-		-	-		-	-
Reactome	MHC class II antigen presentation	R-DME-2132295	Drosophila melanogaster	5	-		-	-		-	-
Reactome	p75NTR recruits signalling complexes	R-DRE-209543	Danio rerio	5	-		-	-		-	-
Reactome	RNA Polymerase II Transcription Initiation	R-DDI-75953	Dictyostelium discoideum	5	-		-	-		-	-
Reactome	Toll Like Receptor 9 (TLR9) Cascade	R-DRE-168138	Danio rerio	5	-		-	-		-	-
Reactome	NF-kB is activated and signals survival	R-DRE-209560	Danio rerio	5	-		-	-		-	-
Reactome	Toll Like Receptor 10 (TLR10) Cascade	R-DRE-168142	Danio rerio	5	-		-	-		-	-
Reactome	NOD1/2 Signaling Pathway	R-RNO-168638	Rattus norvegicus	5	-		-	-		-	-
Reactome	RAB GEFs exchange GTP for GDP on RABs	R-DDI-8876198	Dictyostelium discoideum	5	-		-	-		-	-
Reactome	Ion influx/efflux at host-pathogen interface	R-DDI-6803544	Dictyostelium discoideum	5	-		-	-		-	-
Reactome	TRAF6 mediated induction of NFkB and MAP kinases upon TLR7/8 or 9 activation	R-HSA-975138	Homo sapiens	5	-		-	-		-	-
Reactome	AMPK inhibits chREBP transcriptional activation activity	R-DDI-163680	Dictyostelium discoideum	5	-		-	-		-	-
Reactome	Ca2+ pathway	R-SPO-4086398	Schizosaccharomyces pombe	5	-		-	-		-	-
Reactome	Small interfering RNA (siRNA) biogenesis	R-DRE-426486	Danio rerio	5	-		-	-		-	-
Reactome	Post-transcriptional silencing by small RNAs	R-DRE-426496	Danio rerio	5	-		-	-		-	-
Reactome	Synthesis of very long-chain fatty acyl-CoAs	R-DDI-75876	Dictyostelium discoideum	5	-		-	-		-	-
Reactome	FCERI mediated Ca+2 mobilization	R-SPO-2871809	Schizosaccharomyces pombe	5	-		-	-		-	-
Reactome	Activation of anterior HOX genes in hindbrain development during early embryogenesis	R-HSA-5617472	Homo sapiens	5	-		-	-		-	-
Reactome	Interleukin-1 signaling	R-HSA-9020702	Homo sapiens	5	-		-	-		-	-
Reactome	Unblocking of NMDA receptors, glutamate binding and activation	R-CEL-438066	Caenorhabditis elegans	5	-		-	-		-	-
Reactome	Alanine metabolism	R-DDI-8964540	Dictyostelium discoideum	5	-		-	-		-	-
Reactome	Inositol transporters	R-DDI-429593	Dictyostelium discoideum	5	-		-	-		-	-
Reactome	NF-kB is activated and signals survival	R-RNO-209560	Rattus norvegicus	5	-		-	-		-	-
Reactome	Glycogen breakdown (glycogenolysis)	R-CEL-70221	Caenorhabditis elegans	5	-		-	-		-	-
Reactome	p75NTR recruits signalling complexes	R-RNO-209543	Rattus norvegicus	5	-		-	-		-	-
Reactome	TP53 Regulates Metabolic Genes	R-DME-5628897	Drosophila melanogaster	5	-		-	-		-	-
Reactome	MyD88 cascade initiated on plasma membrane	R-HSA-975871	Homo sapiens	5	-		-	-		-	-
KEGG	Phototransduction	ko04744	None	4	-		-	-		-	-
KEGG	ECM-receptor interaction	ko04512	None	4	-		-	-		-	-
KEGG	Glycosphingolipid biosynthesis - globo and isoglobo series	ko00603	None	4	-		-	-		-	-
KEGG	Glucosinolate biosynthesis	ko00966	None	4	-		-	-		-	-
KEGG	Circadian rhythm - fly	ko04711	None	4	-		-	-		-	-
KEGG	Limonene and pinene degradation	ko00903	None	4	-		-	-		-	-
KEGG	Collecting duct acid secretion	ko04966	None	4	-		-	-		-	-
KEGG	Caprolactam degradation	ko00930	None	4	-		-	-		-	-
KEGG	Vitamin digestion and absorption	ko04977	None	4	-		-	-		-	-
KEGG	Carbohydrate digestion and absorption	ko04973	None	4	-		-	-		-	-
KEGG	Taurine and hypotaurine metabolism	ko00430	None	4	-		-	-		-	-
KEGG	Glycosylphosphatidylinositol (GPI)-anchor biosynthesis	ko00563	None	4	-		-	-		-	-
KEGG	Various types of N-glycan biosynthesis	ko00513	None	4	-		-	-		-	-
KEGG	Riboflavin metabolism	ko00740	None	4	-		-	-		-	-
KEGG	Dorso-ventral axis formation	ko04320	None	4	-		-	-		-	-
KEGG	Benzoxazinoid biosynthesis	ko00402	None	4	-		-	-		-	-
Reactome	RA biosynthesis pathway	R-GGA-5365859	Gallus gallus	4	-		-	-		-	-
Reactome	ABC-family proteins mediated transport	R-DRE-382556	Danio rerio	4	-		-	-		-	-
Reactome	Metabolism of ingested SeMet, Sec, MeSec into H2Se	R-DDI-2408508	Dictyostelium discoideum	4	-		-	-		-	-
Reactome	Miscellaneous transport and binding events	R-DDI-5223345	Dictyostelium discoideum	4	-		-	-		-	-
Reactome	RSK activation	R-DDI-444257	Dictyostelium discoideum	4	-		-	-		-	-
Reactome	TBC/RABGAPs	R-MMU-8854214	Mus musculus	4	-		-	-		-	-
Reactome	Ca-dependent events	R-DRE-111996	Danio rerio	4	-		-	-		-	-
Reactome	Macroautophagy	R-SCE-1632852	Saccharomyces cerevisiae	4	-		-	-		-	-
Reactome	ABC-family proteins mediated transport	R-CEL-382556	Caenorhabditis elegans	4	-		-	-		-	-
Reactome	CaMK IV-mediated phosphorylation of CREB	R-DRE-111932	Danio rerio	4	-		-	-		-	-
Reactome	Glycogen synthesis	R-CEL-3322077	Caenorhabditis elegans	4	-		-	-		-	-
Reactome	Insertion of tail-anchored proteins into the endoplasmic reticulum membrane	R-SPO-9609523	Schizosaccharomyces pombe	4	-		-	-		-	-
Reactome	Transcriptional activation of mitochondrial biogenesis	R-HSA-2151201	Homo sapiens	4	-		-	-		-	-
Reactome	HS-GAG biosynthesis	R-DME-2022928	Drosophila melanogaster	4	-		-	-		-	-
Reactome	MHC class II antigen presentation	R-BTA-2132295	Bos taurus	4	-		-	-		-	-
Reactome	Methylation	R-DDI-156581	Dictyostelium discoideum	4	-		-	-		-	-
Reactome	PKMTs methylate histone lysines	R-HSA-3214841	Homo sapiens	4	-		-	-		-	-
Reactome	HATs acetylate histones	R-HSA-3214847	Homo sapiens	4	-		-	-		-	-
Reactome	Proton/oligopeptide cotransporters	R-GGA-427975	Gallus gallus	4	-		-	-		-	-
Reactome	CREB1 phosphorylation through the activation of CaMKII/CaMKK/CaMKIV cascasde	R-DRE-442729	Danio rerio	4	-		-	-		-	-
Reactome	MyD88:MAL(TIRAP) cascade initiated on plasma membrane	R-CFA-166058	Canis familiaris	4	-		-	-		-	-
Reactome	Processing of DNA double-strand break ends	R-GGA-5693607	Gallus gallus	4	-		-	-		-	-
Reactome	Carnitine metabolism	R-SCE-200425	Saccharomyces cerevisiae	4	-		-	-		-	-
Reactome	Vitamins	R-DRE-211916	Danio rerio	4	-		-	-		-	-
Reactome	Downregulation of SMAD2/3:SMAD4 transcriptional activity	R-DME-2173795	Drosophila melanogaster	4	-		-	-		-	-
Reactome	RHOA GTPase cycle	R-DRE-8980692	Danio rerio	4	-		-	-		-	-
Reactome	Cellular hexose transport	R-RNO-189200	Rattus norvegicus	4	-		-	-		-	-
Reactome	COPI-dependent Golgi-to-ER retrograde traffic	R-HSA-6811434	Homo sapiens	4	-		-	-		-	-
Reactome	Cellular hexose transport	R-DME-189200	Drosophila melanogaster	4	-		-	-		-	-
Reactome	ChREBP activates metabolic gene expression	R-DDI-163765	Dictyostelium discoideum	4	-		-	-		-	-
Reactome	Synthesis of Leukotrienes (LT) and Eoxins (EX)	R-DME-2142691	Drosophila melanogaster	4	-		-	-		-	-
Reactome	RHOQ GTPase cycle	R-CEL-9013406	Caenorhabditis elegans	4	-		-	-		-	-
Reactome	Activation of RAC1 downstream of NMDARs	R-HSA-9619229	Homo sapiens	4	-		-	-		-	-
Reactome	Phase I - Functionalization of compounds	R-DDI-211945	Dictyostelium discoideum	4	-		-	-		-	-
Reactome	Erythrocytes take up oxygen and release carbon dioxide	R-RNO-1247673	Rattus norvegicus	4	-		-	-		-	-
Reactome	Chondroitin sulfate/dermatan sulfate metabolism	R-CEL-1793185	Caenorhabditis elegans	4	-		-	-		-	-
Reactome	Synthesis of Leukotrienes (LT) and Eoxins (EX)	R-BTA-2142691	Bos taurus	4	-		-	-		-	-
Reactome	Factors involved in megakaryocyte development and platelet production	R-CFA-983231	Canis familiaris	4	-		-	-		-	-
Reactome	RHOH GTPase cycle	R-DDI-9013407	Dictyostelium discoideum	4	-		-	-		-	-
Reactome	Cholesterol biosynthesis	R-DDI-191273	Dictyostelium discoideum	4	-		-	-		-	-
Reactome	Synthesis of epoxy (EET) and dihydroxyeicosatrienoic acids (DHET)	R-BTA-2142670	Bos taurus	4	-		-	-		-	-
Reactome	Transcriptional regulation by small RNAs	R-DRE-5578749	Danio rerio	4	-		-	-		-	-
Reactome	HSF1 activation	R-GGA-3371511	Gallus gallus	4	-		-	-		-	-
Reactome	ERK/MAPK targets	R-DDI-198753	Dictyostelium discoideum	4	-		-	-		-	-
Reactome	A tetrasaccharide linker sequence is required for GAG synthesis	R-DRE-1971475	Danio rerio	4	-		-	-		-	-
Reactome	Major pathway of rRNA processing in the nucleolus and cytosol	R-DRE-6791226	Danio rerio	4	-		-	-		-	-
Reactome	G alpha (s) signalling events	R-DDI-418555	Dictyostelium discoideum	4	-		-	-		-	-
Reactome	Neutrophil degranulation	R-PFA-6798695	Plasmodium falciparum	4	-		-	-		-	-
Reactome	mRNA Splicing - Major Pathway	R-MMU-72163	Mus musculus	4	-		-	-		-	-
Reactome	Sealing of the nuclear envelope (NE) by ESCRT-III	R-DRE-9668328	Danio rerio	4	-		-	-		-	-
Reactome	RUNX1 regulates transcription of genes involved in differentiation of keratinocytes	R-DME-8939242	Drosophila melanogaster	4	-		-	-		-	-
Reactome	Arachidonate production from DAG	R-DRE-426048	Danio rerio	4	-		-	-		-	-
Reactome	Cytoprotection by HMOX1	R-DRE-9707564	Danio rerio	4	-		-	-		-	-
Reactome	Thyroxine biosynthesis	R-DDI-209968	Dictyostelium discoideum	4	-		-	-		-	-
Reactome	A tetrasaccharide linker sequence is required for GAG synthesis	R-RNO-1971475	Rattus norvegicus	4	-		-	-		-	-
Reactome	Interleukin-1 signaling	R-DDI-9020702	Dictyostelium discoideum	4	-		-	-		-	-
Reactome	Myogenesis	R-DRE-525793	Danio rerio	4	-		-	-		-	-
Reactome	Eicosanoids	R-BTA-211979	Bos taurus	4	-		-	-		-	-
Reactome	RHO GTPases Activate Formins	R-CFA-5663220	Canis familiaris	4	-		-	-		-	-
Reactome	RUNX1 regulates transcription of genes involved in differentiation of keratinocytes	R-GGA-8939242	Gallus gallus	4	-		-	-		-	-
Reactome	Fatty acids	R-BTA-211935	Bos taurus	4	-		-	-		-	-
Reactome	RAS processing	R-DDI-9648002	Dictyostelium discoideum	4	-		-	-		-	-
Reactome	cGMP effects	R-DDI-418457	Dictyostelium discoideum	4	-		-	-		-	-
Reactome	Chondroitin sulfate/dermatan sulfate metabolism	R-DRE-1793185	Danio rerio	4	-		-	-		-	-
Reactome	CaMK IV-mediated phosphorylation of CREB	R-DDI-111932	Dictyostelium discoideum	4	-		-	-		-	-
Reactome	Cyclin A/B1/B2 associated events during G2/M transition	R-DRE-69273	Danio rerio	4	-		-	-		-	-
Reactome	Activation of RAC1 downstream of NMDARs	R-DRE-9619229	Danio rerio	4	-		-	-		-	-
Reactome	RHO GTPases activate IQGAPs	R-DDI-5626467	Dictyostelium discoideum	4	-		-	-		-	-
Reactome	Formation of annular gap junctions	R-DDI-196025	Dictyostelium discoideum	4	-		-	-		-	-
Reactome	Regulation of TP53 Activity through Phosphorylation	R-DME-6804756	Drosophila melanogaster	4	-		-	-		-	-
Reactome	Sialic acid metabolism	R-DRE-4085001	Danio rerio	4	-		-	-		-	-
Reactome	Energy dependent regulation of mTOR by LKB1-AMPK	R-SCE-380972	Saccharomyces cerevisiae	4	-		-	-		-	-
Reactome	Role of phospholipids in phagocytosis	R-DDI-2029485	Dictyostelium discoideum	4	-		-	-		-	-
Reactome	PDE3B signalling	R-DDI-165160	Dictyostelium discoideum	4	-		-	-		-	-
Reactome	Ub-specific processing proteases	R-GGA-5689880	Gallus gallus	4	-		-	-		-	-
Reactome	Synthesis of Leukotrienes (LT) and Eoxins (EX)	R-HSA-2142691	Homo sapiens	4	-		-	-		-	-
Reactome	Protein repair	R-DRE-5676934	Danio rerio	4	-		-	-		-	-
Reactome	Sulfur amino acid metabolism	R-DDI-1614635	Dictyostelium discoideum	4	-		-	-		-	-
Reactome	COPI-dependent Golgi-to-ER retrograde traffic	R-DDI-6811434	Dictyostelium discoideum	4	-		-	-		-	-
Reactome	Iron uptake and transport	R-CEL-917937	Caenorhabditis elegans	4	-		-	-		-	-
Reactome	Synthesis of Ketone Bodies	R-RNO-77111	Rattus norvegicus	4	-		-	-		-	-
Reactome	A tetrasaccharide linker sequence is required for GAG synthesis	R-CEL-1971475	Caenorhabditis elegans	4	-		-	-		-	-
Reactome	Stimuli-sensing channels	R-HSA-2672351	Homo sapiens	4	-		-	-		-	-
Reactome	Erythrocytes take up carbon dioxide and release oxygen	R-RNO-1237044	Rattus norvegicus	4	-		-	-		-	-
Reactome	Calcineurin activates NFAT	R-HSA-2025928	Homo sapiens	4	-		-	-		-	-
Reactome	Reduction of cytosolic Ca++ levels	R-HSA-418359	Homo sapiens	4	-		-	-		-	-
Reactome	COPI-mediated anterograde transport	R-GGA-6807878	Gallus gallus	4	-		-	-		-	-
Reactome	Biosynthesis of protectins	R-BTA-9018681	Bos taurus	4	-		-	-		-	-
Reactome	RAB geranylgeranylation	R-DDI-8873719	Dictyostelium discoideum	4	-		-	-		-	-
Reactome	RMTs methylate histone arginines	R-DDI-3214858	Dictyostelium discoideum	4	-		-	-		-	-
Reactome	PKMTs methylate histone lysines	R-DDI-3214841	Dictyostelium discoideum	4	-		-	-		-	-
Reactome	Galactose catabolism	R-DRE-70370	Danio rerio	4	-		-	-		-	-
Reactome	RAB GEFs exchange GTP for GDP on RABs	R-HSA-8876198	Homo sapiens	4	-		-	-		-	-
Reactome	Unblocking of NMDA receptors, glutamate binding and activation	R-DRE-438066	Danio rerio	4	-		-	-		-	-
Reactome	Sodium/Calcium exchangers	R-HSA-425561	Homo sapiens	4	-		-	-		-	-
Reactome	RAB geranylgeranylation	R-MMU-8873719	Mus musculus	4	-		-	-		-	-
Reactome	Peroxisomal protein import	R-GGA-9033241	Gallus gallus	4	-		-	-		-	-
Reactome	Carnitine metabolism	R-DME-200425	Drosophila melanogaster	4	-		-	-		-	-
Reactome	FCERI mediated Ca+2 mobilization	R-DDI-2871809	Dictyostelium discoideum	4	-		-	-		-	-
Reactome	Regulation of PTEN stability and activity	R-DDI-8948751	Dictyostelium discoideum	4	-		-	-		-	-
Reactome	Chondroitin sulfate/dermatan sulfate metabolism	R-RNO-1793185	Rattus norvegicus	4	-		-	-		-	-
Reactome	Vitamin B5 (pantothenate) metabolism	R-DDI-199220	Dictyostelium discoideum	4	-		-	-		-	-
Reactome	Ion transport by P-type ATPases	R-HSA-936837	Homo sapiens	4	-		-	-		-	-
Reactome	AMPK inhibits chREBP transcriptional activation activity	R-SCE-163680	Saccharomyces cerevisiae	4	-		-	-		-	-
Reactome	RHO GTPases Activate NADPH Oxidases	R-DDI-5668599	Dictyostelium discoideum	4	-		-	-		-	-
Reactome	Vitamins	R-GGA-211916	Gallus gallus	4	-		-	-		-	-
Reactome	Vasopressin regulates renal water homeostasis via Aquaporins	R-DRE-432040	Danio rerio	4	-		-	-		-	-
Reactome	Glycogen breakdown (glycogenolysis)	R-HSA-70221	Homo sapiens	4	-		-	-		-	-
Reactome	Interleukin-17 signaling	R-CFA-448424	Canis familiaris	4	-		-	-		-	-
Reactome	Interaction between L1 and Ankyrins	R-HSA-445095	Homo sapiens	4	-		-	-		-	-
Reactome	Transport of inorganic cations/anions and amino acids/oligopeptides	R-DDI-425393	Dictyostelium discoideum	4	-		-	-		-	-
Reactome	CREB1 phosphorylation through the activation of CaMKII/CaMKK/CaMKIV cascasde	R-DDI-442729	Dictyostelium discoideum	4	-		-	-		-	-
Reactome	Toll Like Receptor TLR6:TLR2 Cascade	R-CFA-168188	Canis familiaris	4	-		-	-		-	-
Reactome	Toll Like Receptor 5 (TLR5) Cascade	R-CFA-168176	Canis familiaris	4	-		-	-		-	-
Reactome	Toll Like Receptor TLR1:TLR2 Cascade	R-CFA-168179	Canis familiaris	4	-		-	-		-	-
Reactome	Xenobiotics	R-MMU-211981	Mus musculus	4	-		-	-		-	-
Reactome	COPII-mediated vesicle transport	R-DME-204005	Drosophila melanogaster	4	-		-	-		-	-
Reactome	Activation of Matrix Metalloproteinases	R-GGA-1592389	Gallus gallus	4	-		-	-		-	-
Reactome	Toll Like Receptor 9 (TLR9) Cascade	R-CFA-168138	Canis familiaris	4	-		-	-		-	-
Reactome	Toll Like Receptor 3 (TLR3) Cascade	R-CFA-168164	Canis familiaris	4	-		-	-		-	-
Reactome	RHOC GTPase cycle	R-GGA-9013106	Gallus gallus	4	-		-	-		-	-
Reactome	Stimuli-sensing channels	R-DRE-2672351	Danio rerio	4	-		-	-		-	-
Reactome	Pentose phosphate pathway	R-MMU-71336	Mus musculus	4	-		-	-		-	-
Reactome	Endosomal Sorting Complex Required For Transport (ESCRT)	R-DRE-917729	Danio rerio	4	-		-	-		-	-
Reactome	PKA activation	R-DDI-163615	Dictyostelium discoideum	4	-		-	-		-	-
Reactome	Biosynthesis of protectins	R-RNO-9018681	Rattus norvegicus	4	-		-	-		-	-
Reactome	Xenobiotics	R-RNO-211981	Rattus norvegicus	4	-		-	-		-	-
Reactome	Glycosphingolipid metabolism	R-RNO-1660662	Rattus norvegicus	4	-		-	-		-	-
Reactome	Recycling pathway of L1	R-DDI-437239	Dictyostelium discoideum	4	-		-	-		-	-
Reactome	Proton/oligopeptide cotransporters	R-HSA-427975	Homo sapiens	4	-		-	-		-	-
Reactome	TRIF(TICAM1)-mediated TLR4 signaling	R-CFA-937061	Canis familiaris	4	-		-	-		-	-
Reactome	RMTs methylate histone arginines	R-DRE-3214858	Danio rerio	4	-		-	-		-	-
Reactome	DARPP-32 events	R-DDI-180024	Dictyostelium discoideum	4	-		-	-		-	-
Reactome	Heme biosynthesis	R-HSA-189451	Homo sapiens	4	-		-	-		-	-
Reactome	Heme degradation	R-HSA-189483	Homo sapiens	4	-		-	-		-	-
Reactome	Formation of TC-NER Pre-Incision Complex	R-DDI-6781823	Dictyostelium discoideum	4	-		-	-		-	-
Reactome	CLEC7A (Dectin-1) induces NFAT activation	R-DDI-5607763	Dictyostelium discoideum	4	-		-	-		-	-
Reactome	Peroxisomal protein import	R-CEL-9033241	Caenorhabditis elegans	4	-		-	-		-	-
Reactome	Anchoring of the basal body to the plasma membrane	R-GGA-5620912	Gallus gallus	4	-		-	-		-	-
Reactome	tRNA modification in the mitochondrion	R-HSA-6787450	Homo sapiens	4	-		-	-		-	-
Reactome	Citric acid cycle (TCA cycle)	R-DDI-71403	Dictyostelium discoideum	4	-		-	-		-	-
Reactome	Synthesis of epoxy (EET) and dihydroxyeicosatrienoic acids (DHET)	R-MMU-2142670	Mus musculus	4	-		-	-		-	-
Reactome	AMPK inhibits chREBP transcriptional activation activity	R-DME-163680	Drosophila melanogaster	4	-		-	-		-	-
Reactome	TBC/RABGAPs	R-SPO-8854214	Schizosaccharomyces pombe	4	-		-	-		-	-
KEGG	Geraniol degradation	ko00281	None	3	-		-	-		-	-
KEGG	Glycosphingolipid biosynthesis - lacto and neolacto series	ko00601	None	3	-		-	-		-	-
KEGG	Indole alkaloid biosynthesis	ko00901	None	3	-		-	-		-	-
KEGG	Proximal tubule bicarbonate reclamation	ko04964	None	3	-		-	-		-	-
KEGG	Aldosterone-regulated sodium reabsorption	ko04960	None	3	-		-	-		-	-
KEGG	C5-Branched dibasic acid metabolism	ko00660	None	3	-		-	-		-	-
KEGG	Cell cycle - Caulobacter	ko04112	None	3	-		-	-		-	-
KEGG	Phosphonate and phosphinate metabolism	ko00440	None	3	-		-	-		-	-
KEGG	Naphthalene degradation	ko00626	None	3	-		-	-		-	-
KEGG	Streptomycin biosynthesis	ko00521	None	3	-		-	-		-	-
KEGG	Novobiocin biosynthesis	ko00401	None	3	-		-	-		-	-
KEGG	Styrene degradation	ko00643	None	3	-		-	-		-	-
Reactome	Processing of SMDT1	R-DME-8949664	Drosophila melanogaster	3	-		-	-		-	-
Reactome	COPI-mediated anterograde transport	R-MMU-6807878	Mus musculus	3	-		-	-		-	-
Reactome	Erythrocytes take up carbon dioxide and release oxygen	R-DME-1237044	Drosophila melanogaster	3	-		-	-		-	-
Reactome	Ion channel transport	R-DDI-983712	Dictyostelium discoideum	3	-		-	-		-	-
Reactome	RNA Polymerase II Pre-transcription Events	R-SPO-674695	Schizosaccharomyces pombe	3	-		-	-		-	-
Reactome	Regulation of actin dynamics for phagocytic cup formation	R-CFA-2029482	Canis familiaris	3	-		-	-		-	-
Reactome	FCERI mediated Ca+2 mobilization	R-HSA-2871809	Homo sapiens	3	-		-	-		-	-
Reactome	Melanin biosynthesis	R-DDI-5662702	Dictyostelium discoideum	3	-		-	-		-	-
Reactome	alpha-linolenic acid (ALA) metabolism	R-DDI-2046106	Dictyostelium discoideum	3	-		-	-		-	-
Reactome	Linoleic acid (LA) metabolism	R-DDI-2046105	Dictyostelium discoideum	3	-		-	-		-	-
Reactome	RNA Polymerase II Transcription Termination	R-GGA-73856	Gallus gallus	3	-		-	-		-	-
Reactome	RHOF GTPase cycle	R-DRE-9035034	Danio rerio	3	-		-	-		-	-
Reactome	RUNX1 interacts with co-factors whose precise effect on RUNX1 targets is not known	R-CEL-8939243	Caenorhabditis elegans	3	-		-	-		-	-
Reactome	Acyl chain remodeling of DAG and TAG	R-DRE-1482883	Danio rerio	3	-		-	-		-	-
Reactome	Wax biosynthesis	R-DDI-9640463	Dictyostelium discoideum	3	-		-	-		-	-
Reactome	Tetrahydrobiopterin (BH4) synthesis, recycling, salvage and regulation	R-SPO-1474151	Schizosaccharomyces pombe	3	-		-	-		-	-
Reactome	Estrogen-dependent gene expression	R-DRE-9018519	Danio rerio	3	-		-	-		-	-
Reactome	Metabolism of folate and pterines	R-CFA-196757	Canis familiaris	3	-		-	-		-	-
Reactome	Coenzyme A biosynthesis	R-XTR-196783	Xenopus tropicalis	3	-		-	-		-	-
Reactome	Vasopressin regulates renal water homeostasis via Aquaporins	R-DME-432040	Drosophila melanogaster	3	-		-	-		-	-
Reactome	RHOG GTPase cycle	R-GGA-9013408	Gallus gallus	3	-		-	-		-	-
Reactome	Passive transport by Aquaporins	R-DME-432047	Drosophila melanogaster	3	-		-	-		-	-
Reactome	RAC2 GTPase cycle	R-GGA-9013404	Gallus gallus	3	-		-	-		-	-
Reactome	TRIF(TICAM1)-mediated TLR4 signaling	R-HSA-937061	Homo sapiens	3	-		-	-		-	-
Reactome	Extra-nuclear estrogen signaling	R-SPO-9009391	Schizosaccharomyces pombe	3	-		-	-		-	-
Reactome	RMTs methylate histone arginines	R-HSA-3214858	Homo sapiens	3	-		-	-		-	-
Reactome	Dual incision in TC-NER	R-DDI-6782135	Dictyostelium discoideum	3	-		-	-		-	-
Reactome	Formation of the Early Elongation Complex	R-DDI-113418	Dictyostelium discoideum	3	-		-	-		-	-
Reactome	NRAGE signals death through JNK	R-CFA-193648	Canis familiaris	3	-		-	-		-	-
Reactome	activated TAK1 mediates p38 MAPK activation	R-CFA-450302	Canis familiaris	3	-		-	-		-	-
Reactome	JNK (c-Jun kinases) phosphorylation and activation mediated by activated human TAK1	R-CFA-450321	Canis familiaris	3	-		-	-		-	-
Reactome	Other interleukin signaling	R-DDI-449836	Dictyostelium discoideum	3	-		-	-		-	-
Reactome	Oxidative Stress Induced Senescence	R-DRE-2559580	Danio rerio	3	-		-	-		-	-
Reactome	Antigen activates B Cell Receptor (BCR) leading to generation of second messengers	R-HSA-983695	Homo sapiens	3	-		-	-		-	-
Reactome	Synthesis of IP2, IP, and Ins in the cytosol	R-DDI-1855183	Dictyostelium discoideum	3	-		-	-		-	-
Reactome	Sphingolipid de novo biosynthesis	R-CFA-1660661	Canis familiaris	3	-		-	-		-	-
Reactome	Synthesis of PIPs at the Golgi membrane	R-GGA-1660514	Gallus gallus	3	-		-	-		-	-
Reactome	Transport of bile salts and organic acids, metal ions and amine compounds	R-DRE-425366	Danio rerio	3	-		-	-		-	-
Reactome	Ca2+ pathway	R-HSA-4086398	Homo sapiens	3	-		-	-		-	-
Reactome	RNA polymerase II transcribes snRNA genes	R-GGA-6807505	Gallus gallus	3	-		-	-		-	-
Reactome	MET activates RAP1 and RAC1	R-CFA-8875555	Canis familiaris	3	-		-	-		-	-
Reactome	Inactivation, recovery and regulation of the phototransduction cascade	R-HSA-2514859	Homo sapiens	3	-		-	-		-	-
Reactome	Keratan sulfate degradation	R-GGA-2022857	Gallus gallus	3	-		-	-		-	-
Reactome	NOD1/2 Signaling Pathway	R-CFA-168638	Canis familiaris	3	-		-	-		-	-
Reactome	Synthesis of (16-20)-hydroxyeicosatetraenoic acids (HETE)	R-MMU-2142816	Mus musculus	3	-		-	-		-	-
Reactome	Long-term potentiation	R-HSA-9620244	Homo sapiens	3	-		-	-		-	-
Reactome	Insulin receptor recycling	R-DDI-77387	Dictyostelium discoideum	3	-		-	-		-	-
Reactome	CDK-mediated phosphorylation and removal of Cdc6	R-GGA-69017	Gallus gallus	3	-		-	-		-	-
Reactome	Activation of Ca-permeable Kainate Receptor	R-HSA-451308	Homo sapiens	3	-		-	-		-	-
Reactome	NOD1/2 Signaling Pathway	R-MMU-168638	Mus musculus	3	-		-	-		-	-
Reactome	VEGFR2 mediated vascular permeability	R-HSA-5218920	Homo sapiens	3	-		-	-		-	-
Reactome	VEGFR2 mediated cell proliferation	R-HSA-5218921	Homo sapiens	3	-		-	-		-	-
Reactome	HCN channels	R-DME-1296061	Drosophila melanogaster	3	-		-	-		-	-
Reactome	Regulation of Apoptosis	R-DDI-169911	Dictyostelium discoideum	3	-		-	-		-	-
Reactome	IRAK1 recruits IKK complex upon TLR7/8 or 9 stimulation	R-MMU-975144	Mus musculus	3	-		-	-		-	-
Reactome	Beta-catenin phosphorylation cascade	R-GGA-196299	Gallus gallus	3	-		-	-		-	-
Reactome	COPI-mediated anterograde transport	R-DDI-6807878	Dictyostelium discoideum	3	-		-	-		-	-
Reactome	Branched-chain amino acid catabolism	R-GGA-70895	Gallus gallus	3	-		-	-		-	-
Reactome	Ovarian tumor domain proteases	R-DDI-5689896	Dictyostelium discoideum	3	-		-	-		-	-
Reactome	CREB1 phosphorylation through the activation of CaMKII/CaMKK/CaMKIV cascasde	R-SPO-442729	Schizosaccharomyces pombe	3	-		-	-		-	-
Reactome	Synthesis of PE	R-DRE-1483213	Danio rerio	3	-		-	-		-	-
Reactome	Estrogen biosynthesis	R-DME-193144	Drosophila melanogaster	3	-		-	-		-	-
Reactome	Major pathway of rRNA processing in the nucleolus and cytosol	R-MMU-6791226	Mus musculus	3	-		-	-		-	-
Reactome	RAF activation	R-HSA-5673000	Homo sapiens	3	-		-	-		-	-
Reactome	NF-kB is activated and signals survival	R-CFA-209560	Canis familiaris	3	-		-	-		-	-
Reactome	Synthesis of PA	R-DRE-1483166	Danio rerio	3	-		-	-		-	-
Reactome	DAG and IP3 signaling	R-SPO-1489509	Schizosaccharomyces pombe	3	-		-	-		-	-
Reactome	p75NTR recruits signalling complexes	R-CFA-209543	Canis familiaris	3	-		-	-		-	-
Reactome	CaMK IV-mediated phosphorylation of CREB	R-HSA-111932	Homo sapiens	3	-		-	-		-	-
Reactome	eNOS activation	R-HSA-203615	Homo sapiens	3	-		-	-		-	-
Reactome	Cam-PDE 1 activation	R-HSA-111957	Homo sapiens	3	-		-	-		-	-
Reactome	Sialic acid metabolism	R-RNO-4085001	Rattus norvegicus	3	-		-	-		-	-
Reactome	RHO GTPases activate PAKs	R-HSA-5627123	Homo sapiens	3	-		-	-		-	-
Reactome	MAPK6/MAPK4 signaling	R-CFA-5687128	Canis familiaris	3	-		-	-		-	-
Reactome	Amino acids regulate mTORC1	R-DDI-9639288	Dictyostelium discoideum	3	-		-	-		-	-
Reactome	Downregulation of SMAD2/3:SMAD4 transcriptional activity	R-DRE-2173795	Danio rerio	3	-		-	-		-	-
Reactome	NTRK2 activates RAC1	R-CFA-9032759	Canis familiaris	3	-		-	-		-	-
Reactome	TP53 Regulates Metabolic Genes	R-RNO-5628897	Rattus norvegicus	3	-		-	-		-	-
Reactome	Signaling by Hippo	R-GGA-2028269	Gallus gallus	3	-		-	-		-	-
Reactome	DNA Damage Recognition in GG-NER	R-GGA-5696394	Gallus gallus	3	-		-	-		-	-
Reactome	Formation of Incision Complex in GG-NER	R-GGA-5696395	Gallus gallus	3	-		-	-		-	-
Reactome	Peroxisomal protein import	R-SPO-9033241	Schizosaccharomyces pombe	3	-		-	-		-	-
Reactome	Neddylation	R-CFA-8951664	Canis familiaris	3	-		-	-		-	-
Reactome	ABC transporters in lipid homeostasis	R-SCE-1369062	Saccharomyces cerevisiae	3	-		-	-		-	-
Reactome	RAB geranylgeranylation	R-DME-8873719	Drosophila melanogaster	3	-		-	-		-	-
Reactome	Transport of nucleosides and free purine and pyrimidine bases across the plasma membrane	R-DDI-83936	Dictyostelium discoideum	3	-		-	-		-	-
Reactome	Degradation of the extracellular matrix	R-DDI-1474228	Dictyostelium discoideum	3	-		-	-		-	-
Reactome	Insulin processing	R-RNO-264876	Rattus norvegicus	3	-		-	-		-	-
Reactome	Signaling by SCF-KIT	R-CFA-1433557	Canis familiaris	3	-		-	-		-	-
Reactome	DAP12 signaling	R-CFA-2424491	Canis familiaris	3	-		-	-		-	-
Reactome	NF-kB is activated and signals survival	R-MMU-209560	Mus musculus	3	-		-	-		-	-
Reactome	RHO GTPases activate PKNs	R-CFA-5625740	Canis familiaris	3	-		-	-		-	-
Reactome	Formation of the active cofactor, UDP-glucuronate	R-DME-173599	Drosophila melanogaster	3	-		-	-		-	-
Reactome	p75NTR recruits signalling complexes	R-MMU-209543	Mus musculus	3	-		-	-		-	-
Reactome	DCC mediated attractive signaling	R-CFA-418885	Canis familiaris	3	-		-	-		-	-
Reactome	Ca2+ pathway	R-DRE-4086398	Danio rerio	3	-		-	-		-	-
Reactome	Sphingolipid de novo biosynthesis	R-SSC-1660661	Sus scrofa	3	-		-	-		-	-
Reactome	Metabolism of folate and pterines	R-DRE-196757	Danio rerio	3	-		-	-		-	-
Reactome	TBC/RABGAPs	R-DRE-8854214	Danio rerio	3	-		-	-		-	-
Reactome	GPVI-mediated activation cascade	R-CFA-114604	Canis familiaris	3	-		-	-		-	-
Reactome	Synthesis of (16-20)-hydroxyeicosatetraenoic acids (HETE)	R-DME-2142816	Drosophila melanogaster	3	-		-	-		-	-
Reactome	RAC2 GTPase cycle	R-DRE-9013404	Danio rerio	3	-		-	-		-	-
Reactome	RHOG GTPase cycle	R-DRE-9013408	Danio rerio	3	-		-	-		-	-
Reactome	RHO GTPases Activate WASPs and WAVEs	R-CFA-5663213	Canis familiaris	3	-		-	-		-	-
Reactome	Platelet degranulation	R-SPO-114608	Schizosaccharomyces pombe	3	-		-	-		-	-
Reactome	Synthesis of PIPs at the Golgi membrane	R-HSA-1660514	Homo sapiens	3	-		-	-		-	-
Reactome	Synthesis of PIPs at the early endosome membrane	R-HSA-1660516	Homo sapiens	3	-		-	-		-	-
Reactome	Sema3A PAK dependent Axon repulsion	R-CFA-399954	Canis familiaris	3	-		-	-		-	-
Reactome	Unblocking of NMDA receptors, glutamate binding and activation	R-HSA-438066	Homo sapiens	3	-		-	-		-	-
Reactome	RUNX1 regulates genes involved in megakaryocyte differentiation and platelet function	R-HSA-8936459	Homo sapiens	3	-		-	-		-	-
Reactome	Hedgehog 'off' state	R-DRE-5610787	Danio rerio	3	-		-	-		-	-
Reactome	Aspartate and asparagine metabolism	R-DDI-8963693	Dictyostelium discoideum	3	-		-	-		-	-
Reactome	Recruitment of mitotic centrosome proteins and complexes	R-HSA-380270	Homo sapiens	3	-		-	-		-	-
Reactome	Glycolysis	R-RNO-70171	Rattus norvegicus	3	-		-	-		-	-
Reactome	Regulation of APC/C activators between G1/S and early anaphase	R-GGA-176408	Gallus gallus	3	-		-	-		-	-
Reactome	Regulation of TP53 Degradation	R-GGA-6804757	Gallus gallus	3	-		-	-		-	-
Reactome	Regulation of lipid metabolism by PPARalpha	R-DRE-400206	Danio rerio	3	-		-	-		-	-
Reactome	VEGFR2 mediated vascular permeability	R-SPO-5218920	Schizosaccharomyces pombe	3	-		-	-		-	-
Reactome	Cyclin A/B1/B2 associated events during G2/M transition	R-GGA-69273	Gallus gallus	3	-		-	-		-	-
Reactome	Ovarian tumor domain proteases	R-DRE-5689896	Danio rerio	3	-		-	-		-	-
Reactome	AKT phosphorylates targets in the nucleus	R-DDI-198693	Dictyostelium discoideum	3	-		-	-		-	-
Reactome	Formation of Incision Complex in GG-NER	R-DDI-5696395	Dictyostelium discoideum	3	-		-	-		-	-
Reactome	Macroautophagy	R-CFA-1632852	Canis familiaris	3	-		-	-		-	-
Reactome	E3 ubiquitin ligases ubiquitinate target proteins	R-SPO-8866654	Schizosaccharomyces pombe	3	-		-	-		-	-
Reactome	Cytosolic sulfonation of small molecules	R-BTA-156584	Bos taurus	3	-		-	-		-	-
Reactome	RAF activation	R-DME-5673000	Drosophila melanogaster	3	-		-	-		-	-
Reactome	Cyclin E associated events during G1/S transition	R-GGA-69202	Gallus gallus	3	-		-	-		-	-
Reactome	G0 and Early G1	R-GGA-1538133	Gallus gallus	3	-		-	-		-	-
Reactome	RHO GTPases activate CIT	R-CFA-5625900	Canis familiaris	3	-		-	-		-	-
Reactome	HDL remodeling	R-SCE-8964058	Saccharomyces cerevisiae	3	-		-	-		-	-
Reactome	RHO GTPases activate IQGAPs	R-SPO-5626467	Schizosaccharomyces pombe	3	-		-	-		-	-
Reactome	HS-GAG degradation	R-GGA-2024096	Gallus gallus	3	-		-	-		-	-
Reactome	PCP/CE pathway	R-CFA-4086400	Canis familiaris	3	-		-	-		-	-
Reactome	Receptor Mediated Mitophagy	R-SPO-8934903	Schizosaccharomyces pombe	3	-		-	-		-	-
Reactome	COPI-independent Golgi-to-ER retrograde traffic	R-DRE-6811436	Danio rerio	3	-		-	-		-	-
Reactome	mRNA 3'-end processing	R-DRE-72187	Danio rerio	3	-		-	-		-	-
Reactome	MHC class II antigen presentation	R-MMU-2132295	Mus musculus	3	-		-	-		-	-
Reactome	Activation of RAC1 downstream of NMDARs	R-CEL-9619229	Caenorhabditis elegans	3	-		-	-		-	-
Reactome	CLEC7A (Dectin-1) induces NFAT activation	R-HSA-5607763	Homo sapiens	3	-		-	-		-	-
Reactome	Synthesis of PIPs at the plasma membrane	R-DME-1660499	Drosophila melanogaster	3	-		-	-		-	-
Reactome	Cholesterol biosynthesis	R-SSC-191273	Sus scrofa	3	-		-	-		-	-
Reactome	Dual incision in TC-NER	R-GGA-6782135	Gallus gallus	3	-		-	-		-	-
Reactome	Antigen processing: Ubiquitination & Proteasome degradation	R-RNO-983168	Rattus norvegicus	3	-		-	-		-	-
Reactome	FCERI mediated MAPK activation	R-CFA-2871796	Canis familiaris	3	-		-	-		-	-
Reactome	Toll Like Receptor 3 (TLR3) Cascade	R-HSA-168164	Homo sapiens	3	-		-	-		-	-
Reactome	Erythrocytes take up oxygen and release carbon dioxide	R-DME-1247673	Drosophila melanogaster	3	-		-	-		-	-
Reactome	Synthesis of IP2, IP, and Ins in the cytosol	R-GGA-1855183	Gallus gallus	3	-		-	-		-	-
Reactome	RHO GTPases activate IQGAPs	R-CFA-5626467	Canis familiaris	3	-		-	-		-	-
Reactome	Ras activation upon Ca2+ influx through NMDA receptor	R-HSA-442982	Homo sapiens	3	-		-	-		-	-
Reactome	EPHB-mediated forward signaling	R-CFA-3928662	Canis familiaris	3	-		-	-		-	-
Reactome	Ephrin signaling	R-CFA-3928664	Canis familiaris	3	-		-	-		-	-
Reactome	EPH-ephrin mediated repulsion of cells	R-CFA-3928665	Canis familiaris	3	-		-	-		-	-
Reactome	Digestion of dietary carbohydrate	R-HSA-189085	Homo sapiens	3	-		-	-		-	-
Reactome	Synthesis of Lipoxins (LX)	R-HSA-2142700	Homo sapiens	3	-		-	-		-	-
Reactome	RHO GTPases activate KTN1	R-CFA-5625970	Canis familiaris	3	-		-	-		-	-
Reactome	RNA Pol II CTD phosphorylation and interaction with CE	R-DDI-77075	Dictyostelium discoideum	3	-		-	-		-	-
Reactome	Platelet degranulation	R-DRE-114608	Danio rerio	3	-		-	-		-	-
Reactome	AUF1 (hnRNP D0) binds and destabilizes mRNA	R-MMU-450408	Mus musculus	3	-		-	-		-	-
Reactome	Iron uptake and transport	R-SCE-917937	Saccharomyces cerevisiae	3	-		-	-		-	-
Reactome	mRNA 3'-end processing	R-GGA-72187	Gallus gallus	3	-		-	-		-	-
Reactome	Nonsense Mediated Decay (NMD) enhanced by the Exon Junction Complex (EJC)	R-GGA-975957	Gallus gallus	3	-		-	-		-	-
Reactome	DSCAM interactions	R-CFA-376172	Canis familiaris	3	-		-	-		-	-
Reactome	Extra-nuclear estrogen signaling	R-HSA-9009391	Homo sapiens	3	-		-	-		-	-
Reactome	Surfactant metabolism	R-DME-5683826	Drosophila melanogaster	3	-		-	-		-	-
Reactome	Toll Like Receptor 9 (TLR9) Cascade	R-MMU-168138	Mus musculus	3	-		-	-		-	-
Reactome	DNA Damage/Telomere Stress Induced Senescence	R-GGA-2559586	Gallus gallus	3	-		-	-		-	-
Reactome	Toll Like Receptor TLR6:TLR2 Cascade	R-MMU-168188	Mus musculus	3	-		-	-		-	-
Reactome	Senescence-Associated Secretory Phenotype (SASP)	R-GGA-2559582	Gallus gallus	3	-		-	-		-	-
Reactome	Arachidonate production from DAG	R-BTA-426048	Bos taurus	3	-		-	-		-	-
Reactome	Endogenous sterols	R-DME-211976	Drosophila melanogaster	3	-		-	-		-	-
Reactome	Eicosanoids	R-DME-211979	Drosophila melanogaster	3	-		-	-		-	-
Reactome	Toll Like Receptor 3 (TLR3) Cascade	R-MMU-168164	Mus musculus	3	-		-	-		-	-
Reactome	Tetrahydrobiopterin (BH4) synthesis, recycling, salvage and regulation	R-HSA-1474151	Homo sapiens	3	-		-	-		-	-
Reactome	Insulin processing	R-DRE-264876	Danio rerio	3	-		-	-		-	-
Reactome	Aflatoxin activation and detoxification	R-BTA-5423646	Bos taurus	3	-		-	-		-	-
Reactome	Toll Like Receptor 5 (TLR5) Cascade	R-MMU-168176	Mus musculus	3	-		-	-		-	-
Reactome	Major pathway of rRNA processing in the nucleolus and cytosol	R-SCE-6791226	Saccharomyces cerevisiae	3	-		-	-		-	-
Reactome	FMO oxidises nucleophiles	R-GGA-217271	Gallus gallus	3	-		-	-		-	-
Reactome	Retrograde transport at the Trans-Golgi-Network	R-MMU-6811440	Mus musculus	3	-		-	-		-	-
Reactome	COPI-independent Golgi-to-ER retrograde traffic	R-MMU-6811436	Mus musculus	3	-		-	-		-	-
Reactome	HSP90 chaperone cycle for steroid hormone receptors (SHR)	R-SCE-3371497	Saccharomyces cerevisiae	3	-		-	-		-	-
Reactome	Phase I - Functionalization of compounds	R-GGA-211945	Gallus gallus	3	-		-	-		-	-
Reactome	Gap-filling DNA repair synthesis and ligation in TC-NER	R-GGA-6782210	Gallus gallus	3	-		-	-		-	-
Reactome	Amino acid transport across the plasma membrane	R-DDI-352230	Dictyostelium discoideum	3	-		-	-		-	-
Reactome	RHOC GTPase cycle	R-DRE-9013106	Danio rerio	3	-		-	-		-	-
Reactome	VxPx cargo-targeting to cilium	R-RNO-5620916	Rattus norvegicus	3	-		-	-		-	-
Reactome	Formation of Incision Complex in GG-NER	R-DRE-5696395	Danio rerio	3	-		-	-		-	-
Reactome	Pexophagy	R-SPO-9664873	Schizosaccharomyces pombe	3	-		-	-		-	-
Reactome	Heme biosynthesis	R-SCE-189451	Saccharomyces cerevisiae	3	-		-	-		-	-
Reactome	IRAK1 recruits IKK complex upon TLR7/8 or 9 stimulation	R-CFA-975144	Canis familiaris	3	-		-	-		-	-
Reactome	Heme degradation	R-SCE-189483	Saccharomyces cerevisiae	3	-		-	-		-	-
Reactome	Nonsense Mediated Decay (NMD) enhanced by the Exon Junction Complex (EJC)	R-SCE-975957	Saccharomyces cerevisiae	3	-		-	-		-	-
Reactome	Nonsense Mediated Decay (NMD) independent of the Exon Junction Complex (EJC)	R-SCE-975956	Saccharomyces cerevisiae	3	-		-	-		-	-
Reactome	RUNX1 regulates genes involved in megakaryocyte differentiation and platelet function	R-GGA-8936459	Gallus gallus	3	-		-	-		-	-
Reactome	HSP90 chaperone cycle for steroid hormone receptors (SHR)	R-GGA-3371497	Gallus gallus	3	-		-	-		-	-
Reactome	CDC42 GTPase cycle	R-DRE-9013148	Danio rerio	3	-		-	-		-	-
Reactome	activated TAK1 mediates p38 MAPK activation	R-MMU-450302	Mus musculus	3	-		-	-		-	-
Reactome	DNA Damage Recognition in GG-NER	R-DRE-5696394	Danio rerio	3	-		-	-		-	-
Reactome	JNK (c-Jun kinases) phosphorylation and activation mediated by activated human TAK1	R-MMU-450321	Mus musculus	3	-		-	-		-	-
Reactome	Vitamin D (calciferol) metabolism	R-DME-196791	Drosophila melanogaster	3	-		-	-		-	-
Reactome	Disassembly of the destruction complex and recruitment of AXIN to the membrane	R-GGA-4641262	Gallus gallus	3	-		-	-		-	-
Reactome	PI5P, PP2A and IER3 Regulate PI3K/AKT Signaling	R-DME-6811558	Drosophila melanogaster	3	-		-	-		-	-
Reactome	Regulation of MECP2 expression and activity	R-HSA-9022692	Homo sapiens	3	-		-	-		-	-
Reactome	RA biosynthesis pathway	R-RNO-5365859	Rattus norvegicus	3	-		-	-		-	-
Reactome	TRIF(TICAM1)-mediated TLR4 signaling	R-MMU-937061	Mus musculus	3	-		-	-		-	-
Reactome	IRAK1 recruits IKK complex	R-MMU-937039	Mus musculus	3	-		-	-		-	-
Reactome	Transport of Mature mRNA derived from an Intron-Containing Transcript	R-DRE-159236	Danio rerio	3	-		-	-		-	-
Reactome	Gluconeogenesis	R-DDI-70263	Dictyostelium discoideum	3	-		-	-		-	-
Reactome	Glutathione conjugation	R-XTR-156590	Xenopus tropicalis	3	-		-	-		-	-
Reactome	Gap-filling DNA repair synthesis and ligation in TC-NER	R-DDI-6782210	Dictyostelium discoideum	3	-		-	-		-	-
Reactome	RAC1 GTPase cycle	R-GGA-9013149	Gallus gallus	3	-		-	-		-	-
Reactome	CDC42 GTPase cycle	R-GGA-9013148	Gallus gallus	3	-		-	-		-	-
Reactome	Golgi Associated Vesicle Biogenesis	R-MMU-432722	Mus musculus	3	-		-	-		-	-
Reactome	mRNA Splicing - Major Pathway	R-DME-72163	Drosophila melanogaster	3	-		-	-		-	-
Reactome	SUMOylation of DNA damage response and repair proteins	R-DDI-3108214	Dictyostelium discoideum	3	-		-	-		-	-
Reactome	TAK1 activates NFkB by phosphorylation and activation of IKKs complex	R-CFA-445989	Canis familiaris	3	-		-	-		-	-
Reactome	DAG and IP3 signaling	R-HSA-1489509	Homo sapiens	3	-		-	-		-	-
Reactome	HS-GAG degradation	R-RNO-2024096	Rattus norvegicus	3	-		-	-		-	-
Reactome	RAS processing	R-HSA-9648002	Homo sapiens	3	-		-	-		-	-
Reactome	MyD88:MAL(TIRAP) cascade initiated on plasma membrane	R-MMU-166058	Mus musculus	3	-		-	-		-	-
Reactome	Neddylation	R-CEL-8951664	Caenorhabditis elegans	3	-		-	-		-	-
Reactome	Glycogen synthesis	R-DRE-3322077	Danio rerio	3	-		-	-		-	-
Reactome	mRNA Capping	R-DDI-72086	Dictyostelium discoideum	3	-		-	-		-	-
Reactome	Miscellaneous substrates	R-RNO-211958	Rattus norvegicus	3	-		-	-		-	-
Reactome	CREB1 phosphorylation through the activation of CaMKII/CaMKK/CaMKIV cascasde	R-HSA-442729	Homo sapiens	3	-		-	-		-	-
Reactome	CREB1 phosphorylation through the activation of Adenylate Cyclase	R-HSA-442720	Homo sapiens	3	-		-	-		-	-
Reactome	DARPP-32 events	R-HSA-180024	Homo sapiens	3	-		-	-		-	-
Reactome	Ion transport by P-type ATPases	R-DRE-936837	Danio rerio	3	-		-	-		-	-
Reactome	RAC1 GTPase cycle	R-CFA-9013149	Canis familiaris	3	-		-	-		-	-
Reactome	Formation of TC-NER Pre-Incision Complex	R-GGA-6781823	Gallus gallus	3	-		-	-		-	-
Reactome	Fatty acids	R-DME-211935	Drosophila melanogaster	3	-		-	-		-	-
Reactome	Metabolism of ingested MeSeO2H into MeSeH	R-DRE-5263617	Danio rerio	3	-		-	-		-	-
Reactome	The NLRP3 inflammasome	R-DRE-844456	Danio rerio	3	-		-	-		-	-
Reactome	eNOS activation	R-SPO-203615	Schizosaccharomyces pombe	3	-		-	-		-	-
Reactome	Regulation of pyruvate dehydrogenase (PDH) complex	R-CEL-204174	Caenorhabditis elegans	3	-		-	-		-	-
Reactome	Miscellaneous substrates	R-DME-211958	Drosophila melanogaster	3	-		-	-		-	-
Reactome	Endosomal Sorting Complex Required For Transport (ESCRT)	R-SCE-917729	Saccharomyces cerevisiae	3	-		-	-		-	-
Reactome	SRP-dependent cotranslational protein targeting to membrane	R-HSA-1799339	Homo sapiens	3	-		-	-		-	-
Reactome	Antigen processing: Ubiquitination & Proteasome degradation	R-CEL-983168	Caenorhabditis elegans	3	-		-	-		-	-
Reactome	Vitamins	R-DME-211916	Drosophila melanogaster	3	-		-	-		-	-
Reactome	Transferrin endocytosis and recycling	R-DDI-917977	Dictyostelium discoideum	3	-		-	-		-	-
Reactome	NOTCH1 Intracellular Domain Regulates Transcription	R-HSA-2122947	Homo sapiens	3	-		-	-		-	-
Reactome	Negative regulation of NOTCH4 signaling	R-HSA-9604323	Homo sapiens	3	-		-	-		-	-
Reactome	VEGFR2 mediated vascular permeability	R-CFA-5218920	Canis familiaris	3	-		-	-		-	-
Reactome	Cellular hexose transport	R-DDI-189200	Dictyostelium discoideum	3	-		-	-		-	-
Reactome	Major pathway of rRNA processing in the nucleolus and cytosol	R-DDI-6791226	Dictyostelium discoideum	3	-		-	-		-	-
Reactome	TBC/RABGAPs	R-SCE-8854214	Saccharomyces cerevisiae	3	-		-	-		-	-
Reactome	RHO GTPases activate PAKs	R-CFA-5627123	Canis familiaris	3	-		-	-		-	-
Reactome	TAK1 activates NFkB by phosphorylation and activation of IKKs complex	R-MMU-445989	Mus musculus	3	-		-	-		-	-
Reactome	PTK6 Regulates RHO GTPases, RAS GTPase and MAP kinases	R-CFA-8849471	Canis familiaris	3	-		-	-		-	-
Reactome	Protein methylation	R-HSA-8876725	Homo sapiens	3	-		-	-		-	-
Reactome	PKMTs methylate histone lysines	R-DRE-3214841	Danio rerio	3	-		-	-		-	-
Reactome	Receptor Mediated Mitophagy	R-SCE-8934903	Saccharomyces cerevisiae	3	-		-	-		-	-
Reactome	Separation of Sister Chromatids	R-MMU-2467813	Mus musculus	3	-		-	-		-	-
Reactome	PKA activation	R-HSA-163615	Homo sapiens	3	-		-	-		-	-
Reactome	Stimuli-sensing channels	R-RNO-2672351	Rattus norvegicus	3	-		-	-		-	-
Reactome	RHOBTB3 ATPase cycle	R-DDI-9706019	Dictyostelium discoideum	3	-		-	-		-	-
Reactome	Cellular hexose transport	R-SSC-189200	Sus scrofa	3	-		-	-		-	-
Reactome	Passive transport by Aquaporins	R-BTA-432047	Bos taurus	3	-		-	-		-	-
Reactome	RNA Polymerase I Promoter Escape	R-GGA-73772	Gallus gallus	3	-		-	-		-	-
Reactome	Vasopressin regulates renal water homeostasis via Aquaporins	R-BTA-432040	Bos taurus	3	-		-	-		-	-
Reactome	RHO GTPases activate IQGAPs	R-HSA-5626467	Homo sapiens	3	-		-	-		-	-
Reactome	Class I peroxisomal membrane protein import	R-DME-9603798	Drosophila melanogaster	3	-		-	-		-	-
Reactome	Synthesis of IP3 and IP4 in the cytosol	R-HSA-1855204	Homo sapiens	3	-		-	-		-	-
Reactome	RAF activation	R-DRE-5673000	Danio rerio	3	-		-	-		-	-
Reactome	Activation of RAC1 downstream of NMDARs	R-SPO-9619229	Schizosaccharomyces pombe	3	-		-	-		-	-
Reactome	Activation of AMPK downstream of NMDARs	R-HSA-9619483	Homo sapiens	3	-		-	-		-	-
Reactome	Regulation of RUNX2 expression and activity	R-HSA-8939902	Homo sapiens	3	-		-	-		-	-
Reactome	TBC/RABGAPs	R-GGA-8854214	Gallus gallus	3	-		-	-		-	-
Reactome	Nuclear signaling by ERBB4	R-HSA-1251985	Homo sapiens	3	-		-	-		-	-
Reactome	TP53 regulates transcription of additional cell cycle genes whose exact role in the p53 pathway remain uncertain	R-DDI-6804115	Dictyostelium discoideum	3	-		-	-		-	-
Reactome	RHO GTPases Activate NADPH Oxidases	R-CFA-5668599	Canis familiaris	3	-		-	-		-	-
Reactome	Intra-Golgi traffic	R-GGA-6811438	Gallus gallus	3	-		-	-		-	-
Reactome	Activation of RAC1 downstream of NMDARs	R-GGA-9619229	Gallus gallus	3	-		-	-		-	-
Reactome	IRAK1 recruits IKK complex	R-CFA-937039	Canis familiaris	3	-		-	-		-	-
Reactome	Signal transduction by L1	R-CFA-445144	Canis familiaris	3	-		-	-		-	-
Reactome	CaMK IV-mediated phosphorylation of CREB	R-SPO-111932	Schizosaccharomyces pombe	3	-		-	-		-	-
Reactome	Pre-NOTCH Processing in the Endoplasmic Reticulum	R-HSA-1912399	Homo sapiens	3	-		-	-		-	-
Reactome	CD28 dependent Vav1 pathway	R-CFA-389359	Canis familiaris	3	-		-	-		-	-
KEGG	Betalain biosynthesis	ko00965	None	2	-		-	-		-	-
KEGG	Glycosphingolipid biosynthesis - ganglio series	ko00604	None	2	-		-	-		-	-
KEGG	D-Glutamine and D-glutamate metabolism	ko00471	None	2	-		-	-		-	-
KEGG	Caffeine metabolism	ko00232	None	2	-		-	-		-	-
KEGG	Biofilm formation - Vibrio cholerae	ko05111	None	2	-		-	-		-	-
KEGG	Bacterial secretion system	ko03070	None	2	-		-	-		-	-
KEGG	Lysine biosynthesis	ko00300	None	2	-		-	-		-	-
KEGG	GnRH secretion	ko04929	None	2	-		-	-		-	-
KEGG	Neomycin, kanamycin and gentamicin biosynthesis	ko00524	None	2	-		-	-		-	-
Reactome	Synthesis of (16-20)-hydroxyeicosatetraenoic acids (HETE)	R-DRE-2142816	Danio rerio	2	-		-	-		-	-
Reactome	The canonical retinoid cycle in rods (twilight vision)	R-DDI-2453902	Dictyostelium discoideum	2	-		-	-		-	-
Reactome	NOD1/2 Signaling Pathway	R-HSA-168638	Homo sapiens	2	-		-	-		-	-
Reactome	SRP-dependent cotranslational protein targeting to membrane	R-DRE-1799339	Danio rerio	2	-		-	-		-	-
Reactome	G alpha (i) signalling events	R-DME-418594	Drosophila melanogaster	2	-		-	-		-	-
Reactome	Major pathway of rRNA processing in the nucleolus and cytosol	R-RNO-6791226	Rattus norvegicus	2	-		-	-		-	-
Reactome	Golgi Cisternae Pericentriolar Stack Reorganization	R-DRE-162658	Danio rerio	2	-		-	-		-	-
Reactome	Extra-nuclear estrogen signaling	R-CFA-9009391	Canis familiaris	2	-		-	-		-	-
Reactome	Regulation of TP53 Degradation	R-DRE-6804757	Danio rerio	2	-		-	-		-	-
Reactome	MAPK6/MAPK4 signaling	R-SCE-5687128	Saccharomyces cerevisiae	2	-		-	-		-	-
Reactome	Ubiquitin-dependent degradation of Cyclin D	R-SCE-75815	Saccharomyces cerevisiae	2	-		-	-		-	-
Reactome	Regulation of HSF1-mediated heat shock response	R-HSA-3371453	Homo sapiens	2	-		-	-		-	-
Reactome	Factors involved in megakaryocyte development and platelet production	R-GGA-983231	Gallus gallus	2	-		-	-		-	-
Reactome	Transcriptional regulation by RUNX2	R-DRE-8878166	Danio rerio	2	-		-	-		-	-
Reactome	ER Quality Control Compartment (ERQC)	R-HSA-901032	Homo sapiens	2	-		-	-		-	-
Reactome	ABC-family proteins mediated transport	R-CFA-382556	Canis familiaris	2	-		-	-		-	-
Reactome	Formation of the cornified envelope	R-CEL-6809371	Caenorhabditis elegans	2	-		-	-		-	-
Reactome	Keratan sulfate biosynthesis	R-CEL-2022854	Caenorhabditis elegans	2	-		-	-		-	-
Reactome	Stimuli-sensing channels	R-CEL-2672351	Caenorhabditis elegans	2	-		-	-		-	-
Reactome	Digestion of dietary lipid	R-CEL-192456	Caenorhabditis elegans	2	-		-	-		-	-
Reactome	Peroxisomal protein import	R-SCE-9033241	Saccharomyces cerevisiae	2	-		-	-		-	-
Reactome	Toll Like Receptor 9 (TLR9) Cascade	R-GGA-168138	Gallus gallus	2	-		-	-		-	-
Reactome	TP53 regulates transcription of additional cell cycle genes whose exact role in the p53 pathway remain uncertain	R-RNO-6804115	Rattus norvegicus	2	-		-	-		-	-
Reactome	Toll Like Receptor 3 (TLR3) Cascade	R-GGA-168164	Gallus gallus	2	-		-	-		-	-
Reactome	Digestion of dietary carbohydrate	R-GGA-189085	Gallus gallus	2	-		-	-		-	-
Reactome	Metabolism of polyamines	R-DDI-351202	Dictyostelium discoideum	2	-		-	-		-	-
Reactome	Phosphorylation of the APC/C	R-DRE-176412	Danio rerio	2	-		-	-		-	-
Reactome	Insertion of tail-anchored proteins into the endoplasmic reticulum membrane	R-DME-9609523	Drosophila melanogaster	2	-		-	-		-	-
Reactome	COPI-dependent Golgi-to-ER retrograde traffic	R-SSC-6811434	Sus scrofa	2	-		-	-		-	-
Reactome	The canonical retinoid cycle in rods (twilight vision)	R-DRE-2453902	Danio rerio	2	-		-	-		-	-
Reactome	Clathrin-mediated endocytosis	R-MMU-8856828	Mus musculus	2	-		-	-		-	-
Reactome	Toll Like Receptor TLR6:TLR2 Cascade	R-GGA-168188	Gallus gallus	2	-		-	-		-	-
Reactome	Toll Like Receptor 5 (TLR5) Cascade	R-GGA-168176	Gallus gallus	2	-		-	-		-	-
Reactome	SRP-dependent cotranslational protein targeting to membrane	R-SCE-1799339	Saccharomyces cerevisiae	2	-		-	-		-	-
Reactome	L13a-mediated translational silencing of Ceruloplasmin expression	R-SCE-156827	Saccharomyces cerevisiae	2	-		-	-		-	-
Reactome	Serotonin and melatonin biosynthesis	R-GGA-209931	Gallus gallus	2	-		-	-		-	-
Reactome	Ribosomal scanning and start codon recognition	R-SCE-72702	Saccharomyces cerevisiae	2	-		-	-		-	-
Reactome	GTP hydrolysis and joining of the 60S ribosomal subunit	R-SCE-72706	Saccharomyces cerevisiae	2	-		-	-		-	-
Reactome	Energy dependent regulation of mTOR by LKB1-AMPK	R-SPO-380972	Schizosaccharomyces pombe	2	-		-	-		-	-
Reactome	Regulation of MECP2 expression and activity	R-DRE-9022692	Danio rerio	2	-		-	-		-	-
Reactome	MAPK6/MAPK4 signaling	R-DRE-5687128	Danio rerio	2	-		-	-		-	-
Reactome	Cytoprotection by HMOX1	R-RNO-9707564	Rattus norvegicus	2	-		-	-		-	-
Reactome	ESR-mediated signaling	R-GGA-8939211	Gallus gallus	2	-		-	-		-	-
Reactome	Recruitment of NuMA to mitotic centrosomes	R-RNO-380320	Rattus norvegicus	2	-		-	-		-	-
Reactome	Regulation of PTEN gene transcription	R-MMU-8943724	Mus musculus	2	-		-	-		-	-
Reactome	Eicosanoids	R-HSA-211979	Homo sapiens	2	-		-	-		-	-
Reactome	RNA Polymerase I Transcription Termination	R-GGA-73863	Gallus gallus	2	-		-	-		-	-
Reactome	Metabolism of folate and pterines	R-DDI-196757	Dictyostelium discoideum	2	-		-	-		-	-
Reactome	HDMs demethylate histones	R-SSC-3214842	Sus scrofa	2	-		-	-		-	-
Reactome	L13a-mediated translational silencing of Ceruloplasmin expression	R-DRE-156827	Danio rerio	2	-		-	-		-	-
Reactome	Citric acid cycle (TCA cycle)	R-DME-71403	Drosophila melanogaster	2	-		-	-		-	-
Reactome	Aggrephagy	R-CEL-9646399	Caenorhabditis elegans	2	-		-	-		-	-
Reactome	Fructose biosynthesis	R-CEL-5652227	Caenorhabditis elegans	2	-		-	-		-	-
Reactome	Miscellaneous substrates	R-CEL-211958	Caenorhabditis elegans	2	-		-	-		-	-
Reactome	Purine catabolism	R-SSC-74259	Sus scrofa	2	-		-	-		-	-
Reactome	Dual incision in TC-NER	R-DRE-6782135	Danio rerio	2	-		-	-		-	-
Reactome	ALKBH3 mediated reversal of alkylation damage	R-HSA-112126	Homo sapiens	2	-		-	-		-	-
Reactome	Intrinsic Pathway of Fibrin Clot Formation	R-DME-140837	Drosophila melanogaster	2	-		-	-		-	-
Reactome	Fatty acids	R-CEL-211935	Caenorhabditis elegans	2	-		-	-		-	-
Reactome	Aflatoxin activation and detoxification	R-DRE-5423646	Danio rerio	2	-		-	-		-	-
Reactome	RHOQ GTPase cycle	R-GGA-9013406	Gallus gallus	2	-		-	-		-	-
Reactome	RHOD GTPase cycle	R-GGA-9013405	Gallus gallus	2	-		-	-		-	-
Reactome	Miscellaneous substrates	R-HSA-211958	Homo sapiens	2	-		-	-		-	-
Reactome	Pentose phosphate pathway	R-DDI-71336	Dictyostelium discoideum	2	-		-	-		-	-
Reactome	IRAK1 recruits IKK complex	R-HSA-937039	Homo sapiens	2	-		-	-		-	-
Reactome	Metabolism of folate and pterines	R-XTR-196757	Xenopus tropicalis	2	-		-	-		-	-
Reactome	RHOBTB2 GTPase cycle	R-GGA-9013418	Gallus gallus	2	-		-	-		-	-
Reactome	Hedgehog 'on' state	R-CEL-5632684	Caenorhabditis elegans	2	-		-	-		-	-
Reactome	Vasopressin regulates renal water homeostasis via Aquaporins	R-RNO-432040	Rattus norvegicus	2	-		-	-		-	-
Reactome	RAC3 GTPase cycle	R-GGA-9013423	Gallus gallus	2	-		-	-		-	-
Reactome	Common Pathway of Fibrin Clot Formation	R-DME-140875	Drosophila melanogaster	2	-		-	-		-	-
Reactome	Recruitment and ATM-mediated phosphorylation of repair and signaling proteins at DNA double strand breaks	R-GGA-5693565	Gallus gallus	2	-		-	-		-	-
Reactome	Fatty acids	R-HSA-211935	Homo sapiens	2	-		-	-		-	-
Reactome	Passive transport by Aquaporins	R-RNO-432047	Rattus norvegicus	2	-		-	-		-	-
Reactome	Recruitment of NuMA to mitotic centrosomes	R-MMU-380320	Mus musculus	2	-		-	-		-	-
Reactome	LDL clearance	R-GGA-8964038	Gallus gallus	2	-		-	-		-	-
Reactome	Antigen Presentation: Folding, assembly and peptide loading of class I MHC	R-DRE-983170	Danio rerio	2	-		-	-		-	-
Reactome	Fatty acids	R-CFA-211935	Canis familiaris	2	-		-	-		-	-
Reactome	MHC class II antigen presentation	R-CEL-2132295	Caenorhabditis elegans	2	-		-	-		-	-
Reactome	SUMOylation of DNA replication proteins	R-SPO-4615885	Schizosaccharomyces pombe	2	-		-	-		-	-
Reactome	EGFR downregulation	R-CEL-182971	Caenorhabditis elegans	2	-		-	-		-	-
Reactome	Antigen processing: Ubiquitination & Proteasome degradation	R-SCE-983168	Saccharomyces cerevisiae	2	-		-	-		-	-
Reactome	COPII-mediated vesicle transport	R-DDI-204005	Dictyostelium discoideum	2	-		-	-		-	-
Reactome	Senescence-Associated Secretory Phenotype (SASP)	R-DRE-2559582	Danio rerio	2	-		-	-		-	-
Reactome	Beta-oxidation of very long chain fatty acids	R-GGA-390247	Gallus gallus	2	-		-	-		-	-
Reactome	Branched-chain amino acid catabolism	R-RNO-70895	Rattus norvegicus	2	-		-	-		-	-
Reactome	Heme biosynthesis	R-MMU-189451	Mus musculus	2	-		-	-		-	-
Reactome	Androgen biosynthesis	R-DRE-193048	Danio rerio	2	-		-	-		-	-
Reactome	Coenzyme A biosynthesis	R-BTA-196783	Bos taurus	2	-		-	-		-	-
Reactome	Heme degradation	R-MMU-189483	Mus musculus	2	-		-	-		-	-
Reactome	Citric acid cycle (TCA cycle)	R-MMU-71403	Mus musculus	2	-		-	-		-	-
Reactome	Hedgehog ligand biogenesis	R-MMU-5358346	Mus musculus	2	-		-	-		-	-
Reactome	B-WICH complex positively regulates rRNA expression	R-DRE-5250924	Danio rerio	2	-		-	-		-	-
Reactome	Synthesis of PIPs at the early endosome membrane	R-GGA-1660516	Gallus gallus	2	-		-	-		-	-
Reactome	FBXL7 down-regulates AURKA during mitotic entry and in early mitosis	R-SCE-8854050	Saccharomyces cerevisiae	2	-		-	-		-	-
Reactome	Zinc influx into cells by the SLC39 gene family	R-DDI-442380	Dictyostelium discoideum	2	-		-	-		-	-
Reactome	Meiotic recombination	R-HSA-912446	Homo sapiens	2	-		-	-		-	-
Reactome	Ion transport by P-type ATPases	R-CFA-936837	Canis familiaris	2	-		-	-		-	-
Reactome	Miscellaneous substrates	R-DRE-211958	Danio rerio	2	-		-	-		-	-
Reactome	RNA polymerase II transcribes snRNA genes	R-SPO-6807505	Schizosaccharomyces pombe	2	-		-	-		-	-
Reactome	Activation of Matrix Metalloproteinases	R-DME-1592389	Drosophila melanogaster	2	-		-	-		-	-
Reactome	Synthesis of PA	R-GGA-1483166	Gallus gallus	2	-		-	-		-	-
Reactome	Cyclin A:Cdk2-associated events at S phase entry	R-HSA-69656	Homo sapiens	2	-		-	-		-	-
Reactome	Ethanol oxidation	R-DRE-71384	Danio rerio	2	-		-	-		-	-
Reactome	Glyoxylate metabolism and glycine degradation	R-DME-389661	Drosophila melanogaster	2	-		-	-		-	-
Reactome	Mitochondrial protein import	R-DME-1268020	Drosophila melanogaster	2	-		-	-		-	-
Reactome	Respiratory electron transport	R-DRE-611105	Danio rerio	2	-		-	-		-	-
Reactome	RHO GTPases activate PAKs	R-CEL-5627123	Caenorhabditis elegans	2	-		-	-		-	-
Reactome	RHOD GTPase cycle	R-CEL-9013405	Caenorhabditis elegans	2	-		-	-		-	-
Reactome	HDL assembly	R-DDI-8963896	Dictyostelium discoideum	2	-		-	-		-	-
Reactome	ABC-family proteins mediated transport	R-GGA-382556	Gallus gallus	2	-		-	-		-	-
Reactome	Biosynthesis of protectins	R-MMU-9018681	Mus musculus	2	-		-	-		-	-
Reactome	Formation of a pool of free 40S subunits	R-DRE-72689	Danio rerio	2	-		-	-		-	-
Reactome	RNA Polymerase II Transcription Pre-Initiation And Promoter Opening	R-SPO-73779	Schizosaccharomyces pombe	2	-		-	-		-	-
Reactome	RNA Polymerase II Promoter Escape	R-SPO-73776	Schizosaccharomyces pombe	2	-		-	-		-	-
Reactome	UCH proteinases	R-SCE-5689603	Saccharomyces cerevisiae	2	-		-	-		-	-
Reactome	UCH proteinases	R-DRE-5689603	Danio rerio	2	-		-	-		-	-
Reactome	COPII-mediated vesicle transport	R-HSA-204005	Homo sapiens	2	-		-	-		-	-
Reactome	Transport of bile salts and organic acids, metal ions and amine compounds	R-SPO-425366	Schizosaccharomyces pombe	2	-		-	-		-	-
Reactome	MHC class II antigen presentation	R-SSC-2132295	Sus scrofa	2	-		-	-		-	-
Reactome	Hedgehog ligand biogenesis	R-RNO-5358346	Rattus norvegicus	2	-		-	-		-	-
Reactome	Glutamate and glutamine metabolism	R-DME-8964539	Drosophila melanogaster	2	-		-	-		-	-
Reactome	ABC-family proteins mediated transport	R-DDI-382556	Dictyostelium discoideum	2	-		-	-		-	-
Reactome	Histidine catabolism	R-MMU-70921	Mus musculus	2	-		-	-		-	-
Reactome	Butyrophilin (BTN) family interactions	R-SSC-8851680	Sus scrofa	2	-		-	-		-	-
Reactome	TP53 Regulates Metabolic Genes	R-MMU-5628897	Mus musculus	2	-		-	-		-	-
Reactome	Gap-filling DNA repair synthesis and ligation in TC-NER	R-DRE-6782210	Danio rerio	2	-		-	-		-	-
Reactome	Transcriptional Regulation by MECP2	R-HSA-8986944	Homo sapiens	2	-		-	-		-	-
Reactome	Anchoring of the basal body to the plasma membrane	R-MMU-5620912	Mus musculus	2	-		-	-		-	-
Reactome	RNA Polymerase II Transcription Initiation	R-DME-75953	Drosophila melanogaster	2	-		-	-		-	-
Reactome	Ub-specific processing proteases	R-DDI-5689880	Dictyostelium discoideum	2	-		-	-		-	-
Reactome	Fatty acids	R-MMU-211935	Mus musculus	2	-		-	-		-	-
Reactome	Gap-filling DNA repair synthesis and ligation in TC-NER	R-SCE-6782210	Saccharomyces cerevisiae	2	-		-	-		-	-
Reactome	RNA Polymerase I Promoter Escape	R-DDI-73772	Dictyostelium discoideum	2	-		-	-		-	-
Reactome	UCH proteinases	R-MMU-5689603	Mus musculus	2	-		-	-		-	-
Reactome	RHO GTPases activate PKNs	R-CEL-5625740	Caenorhabditis elegans	2	-		-	-		-	-
Reactome	Synthesis of PS	R-DDI-1483101	Dictyostelium discoideum	2	-		-	-		-	-
Reactome	Digestion of dietary carbohydrate	R-DME-189085	Drosophila melanogaster	2	-		-	-		-	-
Reactome	Interconversion of nucleotide di- and triphosphates	R-GGA-499943	Gallus gallus	2	-		-	-		-	-
Reactome	Formation of xylulose-5-phosphate	R-XTR-5661270	Xenopus tropicalis	2	-		-	-		-	-
Reactome	HS-GAG biosynthesis	R-GGA-2022928	Gallus gallus	2	-		-	-		-	-
Reactome	Glucocorticoid biosynthesis	R-DRE-194002	Danio rerio	2	-		-	-		-	-
Reactome	Translesion Synthesis by POLH	R-CFA-110320	Canis familiaris	2	-		-	-		-	-
Reactome	Formation of TC-NER Pre-Incision Complex	R-DRE-6781823	Danio rerio	2	-		-	-		-	-
Reactome	Glutathione synthesis and recycling	R-DRE-174403	Danio rerio	2	-		-	-		-	-
Reactome	Estrogen-dependent gene expression	R-SPO-9018519	Schizosaccharomyces pombe	2	-		-	-		-	-
Reactome	Synthesis of PIPs at the ER membrane	R-GGA-1483248	Gallus gallus	2	-		-	-		-	-
Reactome	Regulation of PLK1 Activity at G2/M Transition	R-MMU-2565942	Mus musculus	2	-		-	-		-	-
Reactome	Erythrocytes take up carbon dioxide and release oxygen	R-BTA-1237044	Bos taurus	2	-		-	-		-	-
Reactome	COPI-mediated anterograde transport	R-SPO-6807878	Schizosaccharomyces pombe	2	-		-	-		-	-
Reactome	COPII-mediated vesicle transport	R-GGA-204005	Gallus gallus	2	-		-	-		-	-
Reactome	Tyrosine catabolism	R-RNO-8963684	Rattus norvegicus	2	-		-	-		-	-
Reactome	Aggrephagy	R-SCE-9646399	Saccharomyces cerevisiae	2	-		-	-		-	-
Reactome	Stimuli-sensing channels	R-MMU-2672351	Mus musculus	2	-		-	-		-	-
Reactome	Synthesis of IP3 and IP4 in the cytosol	R-DRE-1855204	Danio rerio	2	-		-	-		-	-
Reactome	Synthesis of PIPs at the plasma membrane	R-GGA-1660499	Gallus gallus	2	-		-	-		-	-
Reactome	Galactose catabolism	R-MMU-70370	Mus musculus	2	-		-	-		-	-
Reactome	Glycosphingolipid metabolism	R-HSA-1660662	Homo sapiens	2	-		-	-		-	-
Reactome	Deadenylation of mRNA	R-SSC-429947	Sus scrofa	2	-		-	-		-	-
Reactome	Golgi Cisternae Pericentriolar Stack Reorganization	R-HSA-162658	Homo sapiens	2	-		-	-		-	-
Reactome	SUMOylation of transcription cofactors	R-DRE-3899300	Danio rerio	2	-		-	-		-	-
Reactome	Hedgehog ligand biogenesis	R-SCE-5358346	Saccharomyces cerevisiae	2	-		-	-		-	-
Reactome	WNT mediated activation of DVL	R-MMU-201688	Mus musculus	2	-		-	-		-	-
Reactome	RAC3 GTPase cycle	R-DRE-9013423	Danio rerio	2	-		-	-		-	-
Reactome	RHOBTB1 GTPase cycle	R-DRE-9013422	Danio rerio	2	-		-	-		-	-
Reactome	RHOV GTPase cycle	R-DRE-9013424	Danio rerio	2	-		-	-		-	-
Reactome	Vitamin B1 (thiamin) metabolism	R-HSA-196819	Homo sapiens	2	-		-	-		-	-
Reactome	Gluconeogenesis	R-RNO-70263	Rattus norvegicus	2	-		-	-		-	-
Reactome	RAS processing	R-RNO-9648002	Rattus norvegicus	2	-		-	-		-	-
Reactome	Serine biosynthesis	R-HSA-977347	Homo sapiens	2	-		-	-		-	-
Reactome	Xenobiotics	R-SSC-211981	Sus scrofa	2	-		-	-		-	-
Reactome	Interconversion of nucleotide di- and triphosphates	R-DDI-499943	Dictyostelium discoideum	2	-		-	-		-	-
Reactome	Deadenylation of mRNA	R-RNO-429947	Rattus norvegicus	2	-		-	-		-	-
Reactome	Collagen degradation	R-CFA-1442490	Canis familiaris	2	-		-	-		-	-
Reactome	Inhibition of replication initiation of damaged DNA by RB1/E2F1	R-DRE-113501	Danio rerio	2	-		-	-		-	-
Reactome	Platelet degranulation	R-BTA-114608	Bos taurus	2	-		-	-		-	-
Reactome	GTP hydrolysis and joining of the 60S ribosomal subunit	R-DRE-72706	Danio rerio	2	-		-	-		-	-
Reactome	Activation of Matrix Metalloproteinases	R-CFA-1592389	Canis familiaris	2	-		-	-		-	-
Reactome	Neutrophil degranulation	R-XTR-6798695	Xenopus tropicalis	2	-		-	-		-	-
Reactome	Insertion of tail-anchored proteins into the endoplasmic reticulum membrane	R-GGA-9609523	Gallus gallus	2	-		-	-		-	-
Reactome	Dual incision in TC-NER	R-SCE-6782135	Saccharomyces cerevisiae	2	-		-	-		-	-
Reactome	Platelet degranulation	R-CEL-114608	Caenorhabditis elegans	2	-		-	-		-	-
Reactome	CDC42 GTPase cycle	R-SSC-9013148	Sus scrofa	2	-		-	-		-	-
Reactome	RAC1 GTPase cycle	R-SSC-9013149	Sus scrofa	2	-		-	-		-	-
Reactome	Glycosphingolipid metabolism	R-CEL-1660662	Caenorhabditis elegans	2	-		-	-		-	-
Reactome	Formation of the ternary complex, and subsequently, the 43S complex	R-SCE-72695	Saccharomyces cerevisiae	2	-		-	-		-	-
Reactome	AURKA Activation by TPX2	R-RNO-8854518	Rattus norvegicus	2	-		-	-		-	-
Reactome	Synthesis of active ubiquitin: roles of E1 and E2 enzymes	R-SCE-8866652	Saccharomyces cerevisiae	2	-		-	-		-	-
Reactome	Formation of a pool of free 40S subunits	R-SCE-72689	Saccharomyces cerevisiae	2	-		-	-		-	-
Reactome	E3 ubiquitin ligases ubiquitinate target proteins	R-SCE-8866654	Saccharomyces cerevisiae	2	-		-	-		-	-
Reactome	Regulation of TNFR1 signaling	R-BTA-5357905	Bos taurus	2	-		-	-		-	-
Reactome	Intestinal hexose absorption	R-DRE-8981373	Danio rerio	2	-		-	-		-	-
Reactome	SUMOylation of transcription cofactors	R-DDI-3899300	Dictyostelium discoideum	2	-		-	-		-	-
Reactome	Synthesis of PE	R-DDI-1483213	Dictyostelium discoideum	2	-		-	-		-	-
Reactome	CDK-mediated phosphorylation and removal of Cdc6	R-SCE-69017	Saccharomyces cerevisiae	2	-		-	-		-	-
Reactome	alpha-linolenic acid (ALA) metabolism	R-BTA-2046106	Bos taurus	2	-		-	-		-	-
Reactome	Metabolism of serotonin	R-BTA-380612	Bos taurus	2	-		-	-		-	-
Reactome	Netrin-1 signaling	R-DRE-373752	Danio rerio	2	-		-	-		-	-
Reactome	TP53 Regulates Transcription of DNA Repair Genes	R-GGA-6796648	Gallus gallus	2	-		-	-		-	-
Reactome	Deadenylation of mRNA	R-DRE-429947	Danio rerio	2	-		-	-		-	-
Reactome	Keratan sulfate degradation	R-RNO-2022857	Rattus norvegicus	2	-		-	-		-	-
Reactome	Translation initiation complex formation	R-SCE-72649	Saccharomyces cerevisiae	2	-		-	-		-	-
Reactome	Regulation of lipid metabolism by PPARalpha	R-GGA-400206	Gallus gallus	2	-		-	-		-	-
Reactome	Recruitment of mitotic centrosome proteins and complexes	R-RNO-380270	Rattus norvegicus	2	-		-	-		-	-
Reactome	Small interfering RNA (siRNA) biogenesis	R-CEL-426486	Caenorhabditis elegans	2	-		-	-		-	-
Reactome	RHOQ GTPase cycle	R-DRE-9013406	Danio rerio	2	-		-	-		-	-
Reactome	Coenzyme A biosynthesis	R-DRE-196783	Danio rerio	2	-		-	-		-	-
Reactome	RHOBTB2 GTPase cycle	R-DRE-9013418	Danio rerio	2	-		-	-		-	-
Reactome	Synthesis of PIPs at the late endosome membrane	R-HSA-1660517	Homo sapiens	2	-		-	-		-	-
Reactome	Golgi Associated Vesicle Biogenesis	R-DME-432722	Drosophila melanogaster	2	-		-	-		-	-
Reactome	Iron uptake and transport	R-MMU-917937	Mus musculus	2	-		-	-		-	-
Reactome	Voltage gated Potassium channels	R-RNO-1296072	Rattus norvegicus	2	-		-	-		-	-
Reactome	Phase I - Functionalization of compounds	R-BTA-211945	Bos taurus	2	-		-	-		-	-
Reactome	Class I peroxisomal membrane protein import	R-CFA-9603798	Canis familiaris	2	-		-	-		-	-
Reactome	Neddylation	R-RNO-8951664	Rattus norvegicus	2	-		-	-		-	-
Reactome	Formation of xylulose-5-phosphate	R-CEL-5661270	Caenorhabditis elegans	2	-		-	-		-	-
Reactome	Synthesis of Ketone Bodies	R-DDI-77111	Dictyostelium discoideum	2	-		-	-		-	-
Reactome	Interconversion of nucleotide di- and triphosphates	R-HSA-499943	Homo sapiens	2	-		-	-		-	-
Reactome	ER Quality Control Compartment (ERQC)	R-SCE-901032	Saccharomyces cerevisiae	2	-		-	-		-	-
Reactome	Ub-specific processing proteases	R-DRE-5689880	Danio rerio	2	-		-	-		-	-
Reactome	Loss of Nlp from mitotic centrosomes	R-RNO-380259	Rattus norvegicus	2	-		-	-		-	-
Reactome	RNA Polymerase II Transcription Initiation	R-GGA-75953	Gallus gallus	2	-		-	-		-	-
Reactome	Pyruvate metabolism	R-GGA-70268	Gallus gallus	2	-		-	-		-	-
Reactome	Energy dependent regulation of mTOR by LKB1-AMPK	R-DRE-380972	Danio rerio	2	-		-	-		-	-
Reactome	Androgen biosynthesis	R-RNO-193048	Rattus norvegicus	2	-		-	-		-	-
Reactome	Cyclin D associated events in G1	R-DRE-69231	Danio rerio	2	-		-	-		-	-
Reactome	Downstream TCR signaling	R-GGA-202424	Gallus gallus	2	-		-	-		-	-
Reactome	Glycogen breakdown (glycogenolysis)	R-DRE-70221	Danio rerio	2	-		-	-		-	-
Reactome	Regulation of PLK1 Activity at G2/M Transition	R-CEL-2565942	Caenorhabditis elegans	2	-		-	-		-	-
Reactome	Golgi Associated Vesicle Biogenesis	R-GGA-432722	Gallus gallus	2	-		-	-		-	-
Reactome	Digestion of dietary carbohydrate	R-XTR-189085	Xenopus tropicalis	2	-		-	-		-	-
Reactome	trans-Golgi Network Vesicle Budding	R-DDI-199992	Dictyostelium discoideum	2	-		-	-		-	-
Reactome	Deadenylation of mRNA	R-DDI-429947	Dictyostelium discoideum	2	-		-	-		-	-
Reactome	Synthesis of PIPs at the Golgi membrane	R-DDI-1660514	Dictyostelium discoideum	2	-		-	-		-	-
Reactome	Ub-specific processing proteases	R-BTA-5689880	Bos taurus	2	-		-	-		-	-
Reactome	Regulation of PLK1 Activity at G2/M Transition	R-RNO-2565942	Rattus norvegicus	2	-		-	-		-	-
Reactome	mRNA Capping	R-GGA-72086	Gallus gallus	2	-		-	-		-	-
Reactome	Intestinal hexose absorption	R-DME-8981373	Drosophila melanogaster	2	-		-	-		-	-
Reactome	Activation of ATR in response to replication stress	R-GGA-176187	Gallus gallus	2	-		-	-		-	-
Reactome	mRNA Splicing - Major Pathway	R-HSA-72163	Homo sapiens	2	-		-	-		-	-
Reactome	Abacavir metabolism	R-DRE-2161541	Danio rerio	2	-		-	-		-	-
Reactome	RND2 GTPase cycle	R-CFA-9696270	Canis familiaris	2	-		-	-		-	-
Reactome	Orc1 removal from chromatin	R-HSA-68949	Homo sapiens	2	-		-	-		-	-
Reactome	RND1 GTPase cycle	R-CFA-9696273	Canis familiaris	2	-		-	-		-	-
Reactome	Synthesis of Leukotrienes (LT) and Eoxins (EX)	R-RNO-2142691	Rattus norvegicus	2	-		-	-		-	-
Reactome	Synthesis of bile acids and bile salts via 7alpha-hydroxycholesterol	R-DRE-193368	Danio rerio	2	-		-	-		-	-
Reactome	Formation of the Early Elongation Complex	R-GGA-113418	Gallus gallus	2	-		-	-		-	-
Reactome	G0 and Early G1	R-BTA-1538133	Bos taurus	2	-		-	-		-	-
Reactome	Regulation of PLK1 Activity at G2/M Transition	R-HSA-2565942	Homo sapiens	2	-		-	-		-	-
Reactome	Synthesis of PC	R-HSA-1483191	Homo sapiens	2	-		-	-		-	-
Reactome	Cytoprotection by HMOX1	R-DME-9707564	Drosophila melanogaster	2	-		-	-		-	-
Reactome	TAK1 activates NFkB by phosphorylation and activation of IKKs complex	R-HSA-445989	Homo sapiens	2	-		-	-		-	-
Reactome	Detoxification of Reactive Oxygen Species	R-CEL-3299685	Caenorhabditis elegans	2	-		-	-		-	-
Reactome	Glutamate and glutamine metabolism	R-GGA-8964539	Gallus gallus	2	-		-	-		-	-
Reactome	Peroxisomal protein import	R-SSC-9033241	Sus scrofa	2	-		-	-		-	-
Reactome	Cellular hexose transport	R-XTR-189200	Xenopus tropicalis	2	-		-	-		-	-
Reactome	RHO GTPases Activate Formins	R-GGA-5663220	Gallus gallus	2	-		-	-		-	-
Reactome	Hydrolysis of LPE	R-HSA-1483152	Homo sapiens	2	-		-	-		-	-
Reactome	Synthesis of PG	R-HSA-1483148	Homo sapiens	2	-		-	-		-	-
Reactome	Synthesis of PA	R-HSA-1483166	Homo sapiens	2	-		-	-		-	-
Reactome	mRNA Splicing - Major Pathway	R-DRE-72163	Danio rerio	2	-		-	-		-	-
Reactome	HSP90 chaperone cycle for steroid hormone receptors (SHR)	R-CEL-3371497	Caenorhabditis elegans	2	-		-	-		-	-
Reactome	Transport of bile salts and organic acids, metal ions and amine compounds	R-SSC-425366	Sus scrofa	2	-		-	-		-	-
Reactome	MicroRNA (miRNA) biogenesis	R-CEL-203927	Caenorhabditis elegans	2	-		-	-		-	-
Reactome	Ubiquitin Mediated Degradation of Phosphorylated Cdc25A	R-SCE-69601	Saccharomyces cerevisiae	2	-		-	-		-	-
Reactome	Transport of nucleotide sugars	R-CEL-727802	Caenorhabditis elegans	2	-		-	-		-	-
Reactome	Iron uptake and transport	R-DRE-917937	Danio rerio	2	-		-	-		-	-
Reactome	Hydrolysis of LPC	R-HSA-1483115	Homo sapiens	2	-		-	-		-	-
Reactome	Bicarbonate transporters	R-RNO-425381	Rattus norvegicus	2	-		-	-		-	-
Reactome	LDL clearance	R-DRE-8964038	Danio rerio	2	-		-	-		-	-
Reactome	RHOF GTPase cycle	R-GGA-9035034	Gallus gallus	2	-		-	-		-	-
Reactome	Synthesis of IP3 and IP4 in the cytosol	R-CEL-1855204	Caenorhabditis elegans	2	-		-	-		-	-
Reactome	AMPK inhibits chREBP transcriptional activation activity	R-SPO-163680	Schizosaccharomyces pombe	2	-		-	-		-	-
Reactome	Pexophagy	R-DDI-9664873	Dictyostelium discoideum	2	-		-	-		-	-
Reactome	Translesion Synthesis by POLH	R-GGA-110320	Gallus gallus	2	-		-	-		-	-
Reactome	Synthesis of pyrophosphates in the cytosol	R-GGA-1855167	Gallus gallus	2	-		-	-		-	-
Reactome	Transport and synthesis of PAPS	R-SPO-174362	Schizosaccharomyces pombe	2	-		-	-		-	-
Reactome	Insertion of tail-anchored proteins into the endoplasmic reticulum membrane	R-HSA-9609523	Homo sapiens	2	-		-	-		-	-
Reactome	Metal ion SLC transporters	R-HSA-425410	Homo sapiens	2	-		-	-		-	-
Reactome	Orc1 removal from chromatin	R-GGA-68949	Gallus gallus	2	-		-	-		-	-
Reactome	alpha-linolenic acid (ALA) metabolism	R-HSA-2046106	Homo sapiens	2	-		-	-		-	-
Reactome	RHOBTB2 GTPase cycle	R-MMU-9013418	Mus musculus	2	-		-	-		-	-
Reactome	Activation of the pre-replicative complex	R-GGA-68962	Gallus gallus	2	-		-	-		-	-
Reactome	ABC transporters in lipid homeostasis	R-GGA-1369062	Gallus gallus	2	-		-	-		-	-
Reactome	RHOB GTPase cycle	R-GGA-9013026	Gallus gallus	2	-		-	-		-	-
Reactome	E3 ubiquitin ligases ubiquitinate target proteins	R-DDI-8866654	Dictyostelium discoideum	2	-		-	-		-	-
Reactome	Caspase-mediated cleavage of cytoskeletal proteins	R-DRE-264870	Danio rerio	2	-		-	-		-	-
Reactome	Synaptic adhesion-like molecules	R-DRE-8849932	Danio rerio	2	-		-	-		-	-
Reactome	Metalloprotease DUBs	R-SPO-5689901	Schizosaccharomyces pombe	2	-		-	-		-	-
Reactome	COPI-dependent Golgi-to-ER retrograde traffic	R-MMU-6811434	Mus musculus	2	-		-	-		-	-
Reactome	Fanconi Anemia Pathway	R-HSA-6783310	Homo sapiens	2	-		-	-		-	-
Reactome	HSF1-dependent transactivation	R-DRE-3371571	Danio rerio	2	-		-	-		-	-
Reactome	Cargo concentration in the ER	R-DME-5694530	Drosophila melanogaster	2	-		-	-		-	-
Reactome	SUMOylation of DNA damage response and repair proteins	R-DRE-3108214	Danio rerio	2	-		-	-		-	-
Reactome	G alpha (q) signalling events	R-DME-416476	Drosophila melanogaster	2	-		-	-		-	-
Reactome	HuR (ELAVL1) binds and stabilizes mRNA	R-BTA-450520	Bos taurus	2	-		-	-		-	-
Reactome	Vasopressin regulates renal water homeostasis via Aquaporins	R-GGA-432040	Gallus gallus	2	-		-	-		-	-
Reactome	G2 Phase	R-GGA-68911	Gallus gallus	2	-		-	-		-	-
Reactome	RNA Pol II CTD phosphorylation and interaction with CE	R-GGA-77075	Gallus gallus	2	-		-	-		-	-
Reactome	Translesion synthesis by REV1	R-SCE-110312	Saccharomyces cerevisiae	2	-		-	-		-	-
Reactome	Anchoring of the basal body to the plasma membrane	R-RNO-5620912	Rattus norvegicus	2	-		-	-		-	-
Reactome	Formation of TC-NER Pre-Incision Complex	R-SCE-6781823	Saccharomyces cerevisiae	2	-		-	-		-	-
Reactome	Translesion Synthesis by POLH	R-SCE-110320	Saccharomyces cerevisiae	2	-		-	-		-	-
Reactome	G2/M DNA damage checkpoint	R-GGA-69473	Gallus gallus	2	-		-	-		-	-
Reactome	Receptor Mediated Mitophagy	R-DDI-8934903	Dictyostelium discoideum	2	-		-	-		-	-
Reactome	Netrin-1 signaling	R-HSA-373752	Homo sapiens	2	-		-	-		-	-
Reactome	Synthesis of active ubiquitin: roles of E1 and E2 enzymes	R-HSA-8866652	Homo sapiens	2	-		-	-		-	-
Reactome	E3 ubiquitin ligases ubiquitinate target proteins	R-HSA-8866654	Homo sapiens	2	-		-	-		-	-
Reactome	Negative regulation of MAPK pathway	R-CEL-5675221	Caenorhabditis elegans	2	-		-	-		-	-
Reactome	HSF1-dependent transactivation	R-SCE-3371571	Saccharomyces cerevisiae	2	-		-	-		-	-
Reactome	Butyrate Response Factor 1 (BRF1) binds and destabilizes mRNA	R-DDI-450385	Dictyostelium discoideum	2	-		-	-		-	-
Reactome	Cyclin D associated events in G1	R-HSA-69231	Homo sapiens	2	-		-	-		-	-
Reactome	Glycosaminoglycan metabolism	R-SPO-1630316	Schizosaccharomyces pombe	2	-		-	-		-	-
Reactome	Hyaluronan uptake and degradation	R-DME-2160916	Drosophila melanogaster	2	-		-	-		-	-
Reactome	RNA Polymerase II Transcription Initiation	R-SPO-75953	Schizosaccharomyces pombe	2	-		-	-		-	-
Reactome	Translesion synthesis by POLK	R-SCE-5655862	Saccharomyces cerevisiae	2	-		-	-		-	-
Reactome	COPII-mediated vesicle transport	R-RNO-204005	Rattus norvegicus	2	-		-	-		-	-
Reactome	Synthesis of (16-20)-hydroxyeicosatetraenoic acids (HETE)	R-HSA-2142816	Homo sapiens	2	-		-	-		-	-
Reactome	Formation of Incision Complex in GG-NER	R-SCE-5696395	Saccharomyces cerevisiae	2	-		-	-		-	-
Reactome	Surfactant metabolism	R-GGA-5683826	Gallus gallus	2	-		-	-		-	-
Reactome	Nonsense Mediated Decay (NMD) independent of the Exon Junction Complex (EJC)	R-DRE-975956	Danio rerio	2	-		-	-		-	-
Reactome	Nonsense Mediated Decay (NMD) enhanced by the Exon Junction Complex (EJC)	R-DRE-975957	Danio rerio	2	-		-	-		-	-
Reactome	Neddylation	R-DME-8951664	Drosophila melanogaster	2	-		-	-		-	-
Reactome	Ca2+ pathway	R-CEL-4086398	Caenorhabditis elegans	2	-		-	-		-	-
Reactome	Factors involved in megakaryocyte development and platelet production	R-RNO-983231	Rattus norvegicus	2	-		-	-		-	-
Reactome	Gluconeogenesis	R-HSA-70263	Homo sapiens	2	-		-	-		-	-
Reactome	Regulation of insulin secretion	R-DME-422356	Drosophila melanogaster	2	-		-	-		-	-
Reactome	Transport of bile salts and organic acids, metal ions and amine compounds	R-MMU-425366	Mus musculus	2	-		-	-		-	-
Reactome	HSF1 activation	R-SCE-3371511	Saccharomyces cerevisiae	2	-		-	-		-	-
Reactome	ABC-family proteins mediated transport	R-MMU-382556	Mus musculus	2	-		-	-		-	-
Reactome	Carnitine metabolism	R-SPO-200425	Schizosaccharomyces pombe	2	-		-	-		-	-
Reactome	Condensation of Prophase Chromosomes	R-BTA-2299718	Bos taurus	2	-		-	-		-	-
Reactome	RNA Polymerase II Transcription Pre-Initiation And Promoter Opening	R-DME-73779	Drosophila melanogaster	2	-		-	-		-	-
Reactome	Synthesis of Dolichyl-phosphate	R-SSC-446199	Sus scrofa	2	-		-	-		-	-
Reactome	Heme degradation	R-DRE-189483	Danio rerio	2	-		-	-		-	-
Reactome	Alpha-oxidation of phytanate	R-CFA-389599	Canis familiaris	2	-		-	-		-	-
Reactome	RNA Polymerase II Promoter Escape	R-DME-73776	Drosophila melanogaster	2	-		-	-		-	-
Reactome	Class I peroxisomal membrane protein import	R-DDI-9603798	Dictyostelium discoideum	2	-		-	-		-	-
Reactome	Glycosphingolipid metabolism	R-DME-1660662	Drosophila melanogaster	2	-		-	-		-	-
Reactome	Sphingolipid de novo biosynthesis	R-DME-1660661	Drosophila melanogaster	2	-		-	-		-	-
Reactome	Endosomal Sorting Complex Required For Transport (ESCRT)	R-CEL-917729	Caenorhabditis elegans	2	-		-	-		-	-
Reactome	Erythrocytes take up oxygen and release carbon dioxide	R-BTA-1247673	Bos taurus	2	-		-	-		-	-
Reactome	Galactose catabolism	R-SCE-70370	Saccharomyces cerevisiae	2	-		-	-		-	-
Reactome	Transcriptional regulation of granulopoiesis	R-GGA-9616222	Gallus gallus	2	-		-	-		-	-
Reactome	RAB geranylgeranylation	R-HSA-8873719	Homo sapiens	2	-		-	-		-	-
Reactome	Cytosolic iron-sulfur cluster assembly	R-HSA-2564830	Homo sapiens	2	-		-	-		-	-
Reactome	Collagen chain trimerization	R-DRE-8948216	Danio rerio	2	-		-	-		-	-
Reactome	SCF(Skp2)-mediated degradation of p27/p21	R-HSA-187577	Homo sapiens	2	-		-	-		-	-
Reactome	Factors involved in megakaryocyte development and platelet production	R-DRE-983231	Danio rerio	2	-		-	-		-	-
Reactome	Nonsense Mediated Decay (NMD) independent of the Exon Junction Complex (EJC)	R-HSA-975956	Homo sapiens	2	-		-	-		-	-
Reactome	Nonsense Mediated Decay (NMD) enhanced by the Exon Junction Complex (EJC)	R-HSA-975957	Homo sapiens	2	-		-	-		-	-
Reactome	Synthesis of Dolichyl-phosphate	R-GGA-446199	Gallus gallus	2	-		-	-		-	-
Reactome	Lysosome Vesicle Biogenesis	R-MMU-432720	Mus musculus	2	-		-	-		-	-
Reactome	Sensory processing of sound by outer hair cells of the cochlea	R-HSA-9662361	Homo sapiens	2	-		-	-		-	-
Reactome	Sensory processing of sound by inner hair cells of the cochlea	R-HSA-9662360	Homo sapiens	2	-		-	-		-	-
Reactome	Intrinsic Pathway of Fibrin Clot Formation	R-GGA-140837	Gallus gallus	2	-		-	-		-	-
Reactome	Formation of the active cofactor, UDP-glucuronate	R-DRE-173599	Danio rerio	2	-		-	-		-	-
Reactome	TP53 Regulates Metabolic Genes	R-HSA-5628897	Homo sapiens	2	-		-	-		-	-
Reactome	COPII-mediated vesicle transport	R-SPO-204005	Schizosaccharomyces pombe	2	-		-	-		-	-
Reactome	TP53 Regulates Metabolic Genes	R-SPO-5628897	Schizosaccharomyces pombe	2	-		-	-		-	-
Reactome	TP53 Regulates Transcription of Genes Involved in G1 Cell Cycle Arrest	R-GGA-6804116	Gallus gallus	2	-		-	-		-	-
Reactome	MyD88 cascade initiated on plasma membrane	R-GGA-975871	Gallus gallus	2	-		-	-		-	-
Reactome	Class I peroxisomal membrane protein import	R-GGA-9603798	Gallus gallus	2	-		-	-		-	-
Reactome	RHOA GTPase cycle	R-DME-8980692	Drosophila melanogaster	2	-		-	-		-	-
Reactome	RHOF GTPase cycle	R-CEL-9035034	Caenorhabditis elegans	2	-		-	-		-	-
Reactome	UCH proteinases	R-GGA-5689603	Gallus gallus	2	-		-	-		-	-
Reactome	MHC class II antigen presentation	R-HSA-2132295	Homo sapiens	2	-		-	-		-	-
Reactome	Lysine catabolism	R-DRE-71064	Danio rerio	2	-		-	-		-	-
Reactome	Regulation of HSF1-mediated heat shock response	R-MMU-3371453	Mus musculus	2	-		-	-		-	-
Reactome	Triglyceride biosynthesis	R-DDI-75109	Dictyostelium discoideum	2	-		-	-		-	-
Reactome	APC/C:Cdc20 mediated degradation of Cyclin B	R-DRE-174048	Danio rerio	2	-		-	-		-	-
Reactome	Regulation of HSF1-mediated heat shock response	R-SSC-3371453	Sus scrofa	2	-		-	-		-	-
Reactome	RNA polymerase II transcribes snRNA genes	R-DME-6807505	Drosophila melanogaster	2	-		-	-		-	-
Reactome	Caspase-mediated cleavage of cytoskeletal proteins	R-SSC-264870	Sus scrofa	2	-		-	-		-	-
Reactome	Interferon gamma signaling	R-DRE-877300	Danio rerio	2	-		-	-		-	-
Reactome	Fatty acids	R-RNO-211935	Rattus norvegicus	2	-		-	-		-	-
Reactome	HSP90 chaperone cycle for steroid hormone receptors (SHR)	R-SSC-3371497	Sus scrofa	2	-		-	-		-	-
Reactome	IRAK1 recruits IKK complex upon TLR7/8 or 9 stimulation	R-HSA-975144	Homo sapiens	2	-		-	-		-	-
Reactome	Formation of the active cofactor, UDP-glucuronate	R-CEL-173599	Caenorhabditis elegans	2	-		-	-		-	-
Reactome	Glycolysis	R-CFA-70171	Canis familiaris	2	-		-	-		-	-
Reactome	ECM proteoglycans	R-DME-3000178	Drosophila melanogaster	2	-		-	-		-	-
Reactome	Regulation of HSF1-mediated heat shock response	R-SCE-3371453	Saccharomyces cerevisiae	2	-		-	-		-	-
Reactome	Glutathione conjugation	R-RNO-156590	Rattus norvegicus	2	-		-	-		-	-
Reactome	Eicosanoids	R-RNO-211979	Rattus norvegicus	2	-		-	-		-	-
Reactome	Metalloprotease DUBs	R-SCE-5689901	Saccharomyces cerevisiae	2	-		-	-		-	-
Reactome	Triglyceride catabolism	R-HSA-163560	Homo sapiens	2	-		-	-		-	-
Reactome	Sphingolipid de novo biosynthesis	R-RNO-1660661	Rattus norvegicus	2	-		-	-		-	-
Reactome	activated TAK1 mediates p38 MAPK activation	R-HSA-450302	Homo sapiens	2	-		-	-		-	-
Reactome	Synthesis of (16-20)-hydroxyeicosatetraenoic acids (HETE)	R-CEL-2142816	Caenorhabditis elegans	2	-		-	-		-	-
Reactome	Orc1 removal from chromatin	R-SCE-68949	Saccharomyces cerevisiae	2	-		-	-		-	-
Reactome	Regulation of PTEN stability and activity	R-GGA-8948751	Gallus gallus	2	-		-	-		-	-
Reactome	Macroautophagy	R-SPO-1632852	Schizosaccharomyces pombe	2	-		-	-		-	-
Reactome	JNK (c-Jun kinases) phosphorylation and activation mediated by activated human TAK1	R-HSA-450321	Homo sapiens	2	-		-	-		-	-
Reactome	Recruitment of mitotic centrosome proteins and complexes	R-MMU-380270	Mus musculus	2	-		-	-		-	-
Reactome	Pyrimidine salvage	R-DRE-73614	Danio rerio	2	-		-	-		-	-
Reactome	Ethanol oxidation	R-BTA-71384	Bos taurus	2	-		-	-		-	-
Reactome	Vitamins	R-RNO-211916	Rattus norvegicus	2	-		-	-		-	-
Reactome	Glycolysis	R-HSA-70171	Homo sapiens	2	-		-	-		-	-
Reactome	PCP/CE pathway	R-DME-4086400	Drosophila melanogaster	2	-		-	-		-	-
Reactome	Synthesis of Dolichyl-phosphate	R-DDI-446199	Dictyostelium discoideum	2	-		-	-		-	-
Reactome	RUNX1 interacts with co-factors whose precise effect on RUNX1 targets is not known	R-DRE-8939243	Danio rerio	2	-		-	-		-	-
Reactome	Loss of Nlp from mitotic centrosomes	R-MMU-380259	Mus musculus	2	-		-	-		-	-
Reactome	Glucocorticoid biosynthesis	R-RNO-194002	Rattus norvegicus	2	-		-	-		-	-
Reactome	Glucocorticoid biosynthesis	R-DME-194002	Drosophila melanogaster	2	-		-	-		-	-
Reactome	Cellular hexose transport	R-GGA-189200	Gallus gallus	2	-		-	-		-	-
Reactome	Depolymerisation of the Nuclear Lamina	R-DRE-4419969	Danio rerio	2	-		-	-		-	-
Reactome	HS-GAG biosynthesis	R-DRE-2022928	Danio rerio	2	-		-	-		-	-
Reactome	p53-Dependent G1 DNA Damage Response	R-GGA-69563	Gallus gallus	2	-		-	-		-	-
Reactome	Regulation of PTEN stability and activity	R-SCE-8948751	Saccharomyces cerevisiae	2	-		-	-		-	-
Reactome	Intra-Golgi traffic	R-DME-6811438	Drosophila melanogaster	2	-		-	-		-	-
Reactome	COPI-independent Golgi-to-ER retrograde traffic	R-DME-6811436	Drosophila melanogaster	2	-		-	-		-	-
Reactome	Regulation of PTEN localization	R-SCE-8948747	Saccharomyces cerevisiae	2	-		-	-		-	-
Reactome	Nonhomologous End-Joining (NHEJ)	R-DRE-5693571	Danio rerio	2	-		-	-		-	-
Reactome	Aflatoxin activation and detoxification	R-MMU-5423646	Mus musculus	2	-		-	-		-	-
Reactome	Senescence-Associated Secretory Phenotype (SASP)	R-HSA-2559582	Homo sapiens	2	-		-	-		-	-
Reactome	Peroxisomal protein import	R-MMU-9033241	Mus musculus	2	-		-	-		-	-
Reactome	Inositol transporters	R-SCE-429593	Saccharomyces cerevisiae	2	-		-	-		-	-
Reactome	RNA Polymerase II Pre-transcription Events	R-DME-674695	Drosophila melanogaster	2	-		-	-		-	-
Reactome	mRNA Splicing - Major Pathway	R-SSC-72163	Sus scrofa	2	-		-	-		-	-
Reactome	Regulation of expression of SLITs and ROBOs	R-HSA-9010553	Homo sapiens	2	-		-	-		-	-
Reactome	Termination of translesion DNA synthesis	R-SCE-5656169	Saccharomyces cerevisiae	2	-		-	-		-	-
Reactome	Reactions specific to the hybrid N-glycan synthesis pathway	R-BTA-975574	Bos taurus	2	-		-	-		-	-
Reactome	Sodium/Proton exchangers	R-GGA-425986	Gallus gallus	2	-		-	-		-	-
Reactome	Degradation of cysteine and homocysteine	R-DRE-1614558	Danio rerio	2	-		-	-		-	-
Reactome	Purine catabolism	R-DRE-74259	Danio rerio	2	-		-	-		-	-
Reactome	Synthesis of epoxy (EET) and dihydroxyeicosatrienoic acids (DHET)	R-SSC-2142670	Sus scrofa	2	-		-	-		-	-
Reactome	HS-GAG biosynthesis	R-CEL-2022928	Caenorhabditis elegans	2	-		-	-		-	-
Reactome	Olfactory Signaling Pathway	R-DRE-381753	Danio rerio	2	-		-	-		-	-
Reactome	Translesion synthesis by POLI	R-SCE-5656121	Saccharomyces cerevisiae	2	-		-	-		-	-
Reactome	Respiratory electron transport	R-RNO-611105	Rattus norvegicus	2	-		-	-		-	-
Reactome	AURKA Activation by TPX2	R-MMU-8854518	Mus musculus	2	-		-	-		-	-
Reactome	RHOBTB2 GTPase cycle	R-DME-9013418	Drosophila melanogaster	2	-		-	-		-	-
Reactome	Inositol transporters	R-HSA-429593	Homo sapiens	2	-		-	-		-	-
Reactome	SCF-beta-TrCP mediated degradation of Emi1	R-SCE-174113	Saccharomyces cerevisiae	2	-		-	-		-	-
Reactome	RNA Polymerase II Pre-transcription Events	R-GGA-674695	Gallus gallus	2	-		-	-		-	-
Reactome	Attenuation phase	R-SSC-3371568	Sus scrofa	2	-		-	-		-	-
Reactome	p75NTR recruits signalling complexes	R-HSA-209543	Homo sapiens	2	-		-	-		-	-
Reactome	RHO GTPases Activate Formins	R-DME-5663220	Drosophila melanogaster	2	-		-	-		-	-
Reactome	Synthesis of PE	R-HSA-1483213	Homo sapiens	2	-		-	-		-	-
Reactome	Cdc20:Phospho-APC/C mediated degradation of Cyclin A	R-DRE-174184	Danio rerio	2	-		-	-		-	-
Reactome	VEGFR2 mediated vascular permeability	R-DRE-5218920	Danio rerio	2	-		-	-		-	-
Reactome	Respiratory electron transport	R-DME-611105	Drosophila melanogaster	2	-		-	-		-	-
Reactome	Synthesis of bile acids and bile salts via 7alpha-hydroxycholesterol	R-DDI-193368	Dictyostelium discoideum	2	-		-	-		-	-
Reactome	Ion influx/efflux at host-pathogen interface	R-CFA-6803544	Canis familiaris	2	-		-	-		-	-
Reactome	Platelet degranulation	R-DME-114608	Drosophila melanogaster	2	-		-	-		-	-
Reactome	RNA Polymerase I Transcription Initiation	R-GGA-73762	Gallus gallus	2	-		-	-		-	-
Reactome	NF-kB is activated and signals survival	R-HSA-209560	Homo sapiens	2	-		-	-		-	-
Reactome	Voltage gated Potassium channels	R-SSC-1296072	Sus scrofa	2	-		-	-		-	-
Reactome	Butyrophilin (BTN) family interactions	R-DRE-8851680	Danio rerio	2	-		-	-		-	-
Reactome	Glycerophospholipid biosynthesis	R-HSA-1483206	Homo sapiens	2	-		-	-		-	-
Reactome	RNA Polymerase I Transcription Initiation	R-DRE-73762	Danio rerio	2	-		-	-		-	-
Reactome	RNA Polymerase II Promoter Escape	R-GGA-73776	Gallus gallus	2	-		-	-		-	-
Reactome	VxPx cargo-targeting to cilium	R-GGA-5620916	Gallus gallus	2	-		-	-		-	-
Reactome	RNA Polymerase II Transcription Pre-Initiation And Promoter Opening	R-GGA-73779	Gallus gallus	2	-		-	-		-	-
Reactome	Interconversion of nucleotide di- and triphosphates	R-CEL-499943	Caenorhabditis elegans	2	-		-	-		-	-
Reactome	Glucocorticoid biosynthesis	R-XTR-194002	Xenopus tropicalis	2	-		-	-		-	-
Reactome	SCF(Skp2)-mediated degradation of p27/p21	R-GGA-187577	Gallus gallus	2	-		-	-		-	-
Reactome	Ub-specific processing proteases	R-DME-5689880	Drosophila melanogaster	2	-		-	-		-	-
Reactome	Amino acid transport across the plasma membrane	R-BTA-352230	Bos taurus	2	-		-	-		-	-
Reactome	Peptide ligand-binding receptors	R-DME-375276	Drosophila melanogaster	2	-		-	-		-	-
Reactome	Cysteine synthesis from O-acetylserine	R-MTU-936721	Mycobacterium tuberculosis	2	-		-	-		-	-
Reactome	COPI-dependent Golgi-to-ER retrograde traffic	R-SPO-6811434	Schizosaccharomyces pombe	2	-		-	-		-	-
Reactome	Mitochondrial Fatty Acid Beta-Oxidation	R-GGA-77289	Gallus gallus	2	-		-	-		-	-
Reactome	Insertion of tail-anchored proteins into the endoplasmic reticulum membrane	R-CFA-9609523	Canis familiaris	2	-		-	-		-	-
Reactome	Mitochondrial Fatty Acid Beta-Oxidation	R-DRE-77289	Danio rerio	2	-		-	-		-	-
Reactome	Ub-specific processing proteases	R-SCE-5689880	Saccharomyces cerevisiae	2	-		-	-		-	-
KEGG	Cytosolic DNA-sensing pathway	ko04623	None	1	-		-	-		-	-
KEGG	Anthocyanin biosynthesis	ko00942	None	1	-		-	-		-	-
KEGG	Isoflavonoid biosynthesis	ko00943	None	1	-		-	-		-	-
KEGG	Flavone and flavonol biosynthesis	ko00944	None	1	-		-	-		-	-
KEGG	Aminoacyl-tRNA biosynthesis	ko00970	None	1	-		-	-		-	-
KEGG	Neuroactive ligand-receptor interaction	ko04080	None	1	-		-	-		-	-
KEGG	Benzoate degradation	ko00362	None	1	-		-	-		-	-
KEGG	Lipopolysaccharide biosynthesis	ko00540	None	1	-		-	-		-	-
KEGG	Selenocompound metabolism	ko00450	None	1	-		-	-		-	-
KEGG	Biosynthesis of various secondary metabolites - part 2	ko00998	None	1	-		-	-		-	-
KEGG	Mannose type O-glycan biosynthesis	ko00515	None	1	-		-	-		-	-
KEGG	Biosynthesis of various secondary metabolites - part 1	ko00999	None	1	-		-	-		-	-
KEGG	Aminobenzoate degradation	ko00627	None	1	-		-	-		-	-
KEGG	Acridone alkaloid biosynthesis	ko01058	None	1	-		-	-		-	-
KEGG	Apoptosis - multiple species	ko04215	None	1	-		-	-		-	-
KEGG	Polyketide sugar unit biosynthesis	ko00523	None	1	-		-	-		-	-
KEGG	Notch signaling pathway	ko04330	None	1	-		-	-		-	-
Reactome	TP53 Regulates Transcription of Genes Involved in G1 Cell Cycle Arrest	R-HSA-6804116	Homo sapiens	1	-		-	-		-	-
Reactome	MET interacts with TNS proteins	R-GGA-8875513	Gallus gallus	1	-		-	-		-	-
Reactome	HSP90 chaperone cycle for steroid hormone receptors (SHR)	R-HSA-3371497	Homo sapiens	1	-		-	-		-	-
Reactome	NIK-->noncanonical NF-kB signaling	R-MMU-5676590	Mus musculus	1	-		-	-		-	-
Reactome	Synthesis of PI	R-DME-1483226	Drosophila melanogaster	1	-		-	-		-	-
Reactome	Hydrolysis of LPC	R-CEL-1483115	Caenorhabditis elegans	1	-		-	-		-	-
Reactome	PIP3 activates AKT signaling	R-DRE-1257604	Danio rerio	1	-		-	-		-	-
Reactome	Erythrocytes take up oxygen and release carbon dioxide	R-HSA-1247673	Homo sapiens	1	-		-	-		-	-
Reactome	Synthesis of PIPs at the late endosome membrane	R-SSC-1660517	Sus scrofa	1	-		-	-		-	-
Reactome	Synthesis of PIPs at the early endosome membrane	R-SSC-1660516	Sus scrofa	1	-		-	-		-	-
Reactome	Synthesis of PIPs at the Golgi membrane	R-SSC-1660514	Sus scrofa	1	-		-	-		-	-
Reactome	Vitamin B2 (riboflavin) metabolism	R-DRE-196843	Danio rerio	1	-		-	-		-	-
Reactome	snRNP Assembly	R-HSA-191859	Homo sapiens	1	-		-	-		-	-
Reactome	Transcriptional regulation by small RNAs	R-CEL-5578749	Caenorhabditis elegans	1	-		-	-		-	-
Reactome	Biosynthesis of aspirin-triggered D-series resolvins	R-HSA-9020265	Homo sapiens	1	-		-	-		-	-
Reactome	Synthesis of bile acids and bile salts via 24-hydroxycholesterol	R-CFA-193775	Canis familiaris	1	-		-	-		-	-
Reactome	AURKA Activation by TPX2	R-SSC-8854518	Sus scrofa	1	-		-	-		-	-
Reactome	Formation of the Early Elongation Complex	R-BTA-113418	Bos taurus	1	-		-	-		-	-
Reactome	Assembly and cell surface presentation of NMDA receptors	R-MMU-9609736	Mus musculus	1	-		-	-		-	-
Reactome	MASTL Facilitates Mitotic Progression	R-DDI-2465910	Dictyostelium discoideum	1	-		-	-		-	-
Reactome	Zinc efflux and compartmentalization by the SLC30 family	R-DDI-435368	Dictyostelium discoideum	1	-		-	-		-	-
Reactome	Synthesis of bile acids and bile salts via 24-hydroxycholesterol	R-XTR-193775	Xenopus tropicalis	1	-		-	-		-	-
Reactome	Respiratory electron transport	R-GGA-611105	Gallus gallus	1	-		-	-		-	-
Reactome	Oxygen-dependent proline hydroxylation of Hypoxia-inducible Factor Alpha	R-MMU-1234176	Mus musculus	1	-		-	-		-	-
Reactome	Beta-oxidation of pristanoyl-CoA	R-DDI-389887	Dictyostelium discoideum	1	-		-	-		-	-
Reactome	Sulfur amino acid metabolism	R-SSC-1614635	Sus scrofa	1	-		-	-		-	-
Reactome	Catecholamine biosynthesis	R-GGA-209905	Gallus gallus	1	-		-	-		-	-
Reactome	Regulation of TP53 Activity through Methylation	R-DRE-6804760	Danio rerio	1	-		-	-		-	-
Reactome	AUF1 (hnRNP D0) binds and destabilizes mRNA	R-GGA-450408	Gallus gallus	1	-		-	-		-	-
Reactome	Calnexin/calreticulin cycle	R-HSA-901042	Homo sapiens	1	-		-	-		-	-
Reactome	Major pathway of rRNA processing in the nucleolus and cytosol	R-HSA-6791226	Homo sapiens	1	-		-	-		-	-
Reactome	Glycosaminoglycan metabolism	R-DRE-1630316	Danio rerio	1	-		-	-		-	-
Reactome	TNFR1-induced proapoptotic signaling	R-DRE-5357786	Danio rerio	1	-		-	-		-	-
Reactome	Biosynthesis of the N-glycan precursor (dolichol lipid-linked oligosaccharide, LLO) and transfer to a nascent protein	R-CFA-446193	Canis familiaris	1	-		-	-		-	-
Reactome	Phosphate bond hydrolysis by NTPDase proteins	R-HSA-8850843	Homo sapiens	1	-		-	-		-	-
Reactome	Biosynthesis of the N-glycan precursor (dolichol lipid-linked oligosaccharide, LLO) and transfer to a nascent protein	R-CEL-446193	Caenorhabditis elegans	1	-		-	-		-	-
Reactome	Nucleotide Excision Repair	R-GGA-353303	Gallus gallus	1	-		-	-		-	-
Reactome	Acyl chain remodeling of CL	R-DME-1482798	Drosophila melanogaster	1	-		-	-		-	-
Reactome	Ub-specific processing proteases	R-MMU-5689880	Mus musculus	1	-		-	-		-	-
Reactome	Role of phospholipids in phagocytosis	R-CEL-2029485	Caenorhabditis elegans	1	-		-	-		-	-
Reactome	RAB GEFs exchange GTP for GDP on RABs	R-CEL-8876198	Caenorhabditis elegans	1	-		-	-		-	-
Reactome	TYSND1 cleaves peroxisomal proteins	R-HSA-9033500	Homo sapiens	1	-		-	-		-	-
Reactome	Platelet degranulation	R-MMU-114608	Mus musculus	1	-		-	-		-	-
Reactome	RUNX1 regulates genes involved in megakaryocyte differentiation and platelet function	R-DRE-8936459	Danio rerio	1	-		-	-		-	-
Reactome	Detoxification of Reactive Oxygen Species	R-HSA-3299685	Homo sapiens	1	-		-	-		-	-
Reactome	Organic cation transport	R-BTA-549127	Bos taurus	1	-		-	-		-	-
Reactome	Asymmetric localization of PCP proteins	R-MMU-4608870	Mus musculus	1	-		-	-		-	-
Reactome	Receptor Mediated Mitophagy	R-HSA-8934903	Homo sapiens	1	-		-	-		-	-
Reactome	Conversion from APC/C:Cdc20 to APC/C:Cdh1 in late anaphase	R-DRE-176407	Danio rerio	1	-		-	-		-	-
Reactome	Regulation of APC/C activators between G1/S and early anaphase	R-DRE-176408	Danio rerio	1	-		-	-		-	-
Reactome	Nonsense Mediated Decay (NMD) independent of the Exon Junction Complex (EJC)	R-MMU-975956	Mus musculus	1	-		-	-		-	-
Reactome	Nonsense Mediated Decay (NMD) enhanced by the Exon Junction Complex (EJC)	R-MMU-975957	Mus musculus	1	-		-	-		-	-
Reactome	Miscellaneous transport and binding events	R-SCE-5223345	Saccharomyces cerevisiae	1	-		-	-		-	-
Reactome	Sulfide oxidation to sulfate	R-HSA-1614517	Homo sapiens	1	-		-	-		-	-
Reactome	Retrograde transport at the Trans-Golgi-Network	R-SSC-6811440	Sus scrofa	1	-		-	-		-	-
Reactome	Acyl chain remodelling of PE	R-DDI-1482839	Dictyostelium discoideum	1	-		-	-		-	-
Reactome	Recycling pathway of L1	R-DRE-437239	Danio rerio	1	-		-	-		-	-
Reactome	Regulation of Insulin-like Growth Factor (IGF) transport and uptake by Insulin-like Growth Factor Binding Proteins (IGFBPs)	R-GGA-381426	Gallus gallus	1	-		-	-		-	-
Reactome	Phosphorylation of Emi1	R-DRE-176417	Danio rerio	1	-		-	-		-	-
Reactome	Peroxisomal protein import	R-DDI-9033241	Dictyostelium discoideum	1	-		-	-		-	-
Reactome	Regulation of PLK1 Activity at G2/M Transition	R-DME-2565942	Drosophila melanogaster	1	-		-	-		-	-
Reactome	Cargo recognition for clathrin-mediated endocytosis	R-MMU-8856825	Mus musculus	1	-		-	-		-	-
Reactome	Protein repair	R-XTR-5676934	Xenopus tropicalis	1	-		-	-		-	-
Reactome	CDK-mediated phosphorylation and removal of Cdc6	R-CEL-69017	Caenorhabditis elegans	1	-		-	-		-	-
Reactome	Keratan sulfate degradation	R-CFA-2022857	Canis familiaris	1	-		-	-		-	-
Reactome	Formation of Incision Complex in GG-NER	R-HSA-5696395	Homo sapiens	1	-		-	-		-	-
Reactome	Assembly and cell surface presentation of NMDA receptors	R-DRE-9609736	Danio rerio	1	-		-	-		-	-
Reactome	Oxygen-dependent proline hydroxylation of Hypoxia-inducible Factor Alpha	R-DRE-1234176	Danio rerio	1	-		-	-		-	-
Reactome	Transport of the SLBP independent Mature mRNA	R-GGA-159227	Gallus gallus	1	-		-	-		-	-
Reactome	Acyl chain remodeling of DAG and TAG	R-DDI-1482883	Dictyostelium discoideum	1	-		-	-		-	-
Reactome	Degradation of GLI1 by the proteasome	R-MMU-5610780	Mus musculus	1	-		-	-		-	-
Reactome	FCERI mediated NF-kB activation	R-HSA-2871837	Homo sapiens	1	-		-	-		-	-
Reactome	Transport of Mature mRNA derived from an Intron-Containing Transcript	R-GGA-159236	Gallus gallus	1	-		-	-		-	-
Reactome	Transport of the SLBP Dependant Mature mRNA	R-GGA-159230	Gallus gallus	1	-		-	-		-	-
Reactome	Transport of Mature mRNA Derived from an Intronless Transcript	R-GGA-159231	Gallus gallus	1	-		-	-		-	-
Reactome	GLI3 is processed to GLI3R by the proteasome	R-MMU-5610785	Mus musculus	1	-		-	-		-	-
Reactome	Synthesis of 12-eicosatetraenoic acid derivatives	R-DME-2142712	Drosophila melanogaster	1	-		-	-		-	-
Reactome	Metabolism of polyamines	R-HSA-351202	Homo sapiens	1	-		-	-		-	-
Reactome	Establishment of Sister Chromatid Cohesion	R-DME-2468052	Drosophila melanogaster	1	-		-	-		-	-
Reactome	Initiation of Nuclear Envelope (NE) Reformation	R-CFA-2995383	Canis familiaris	1	-		-	-		-	-
Reactome	HS-GAG degradation	R-DRE-2024096	Danio rerio	1	-		-	-		-	-
Reactome	Carnitine synthesis	R-DRE-71262	Danio rerio	1	-		-	-		-	-
Reactome	Glycolysis	R-MMU-70171	Mus musculus	1	-		-	-		-	-
Reactome	Signaling by BMP	R-MMU-201451	Mus musculus	1	-		-	-		-	-
Reactome	Formation of annular gap junctions	R-DRE-196025	Danio rerio	1	-		-	-		-	-
Reactome	Synthesis of epoxy (EET) and dihydroxyeicosatrienoic acids (DHET)	R-CEL-2142670	Caenorhabditis elegans	1	-		-	-		-	-
Reactome	Neddylation	R-BTA-8951664	Bos taurus	1	-		-	-		-	-
Reactome	Clathrin-mediated endocytosis	R-DRE-8856828	Danio rerio	1	-		-	-		-	-
Reactome	Reduction of cytosolic Ca++ levels	R-GGA-418359	Gallus gallus	1	-		-	-		-	-
Reactome	Acyl chain remodelling of PG	R-SCE-1482925	Saccharomyces cerevisiae	1	-		-	-		-	-
Reactome	Degradation of AXIN	R-DME-4641257	Drosophila melanogaster	1	-		-	-		-	-
Reactome	Synthesis of bile acids and bile salts via 27-hydroxycholesterol	R-DRE-193807	Danio rerio	1	-		-	-		-	-
Reactome	Miscellaneous transport and binding events	R-DME-5223345	Drosophila melanogaster	1	-		-	-		-	-
Reactome	Cam-PDE 1 activation	R-DRE-111957	Danio rerio	1	-		-	-		-	-
Reactome	Role of LAT2/NTAL/LAB on calcium mobilization	R-DRE-2730905	Danio rerio	1	-		-	-		-	-
Reactome	Synthesis of pyrophosphates in the cytosol	R-MMU-1855167	Mus musculus	1	-		-	-		-	-
Reactome	Acyl chain remodelling of PI	R-DDI-1482922	Dictyostelium discoideum	1	-		-	-		-	-
Reactome	DDX58/IFIH1-mediated induction of interferon-alpha/beta	R-GGA-168928	Gallus gallus	1	-		-	-		-	-
Reactome	Tetrahydrobiopterin (BH4) synthesis, recycling, salvage and regulation	R-GGA-1474151	Gallus gallus	1	-		-	-		-	-
Reactome	Sphingolipid de novo biosynthesis	R-GGA-1660661	Gallus gallus	1	-		-	-		-	-
Reactome	Telomere Extension By Telomerase	R-HSA-171319	Homo sapiens	1	-		-	-		-	-
Reactome	Tetrahydrobiopterin (BH4) synthesis, recycling, salvage and regulation	R-PFA-1474151	Plasmodium falciparum	1	-		-	-		-	-
Reactome	Class I peroxisomal membrane protein import	R-RNO-9603798	Rattus norvegicus	1	-		-	-		-	-
Reactome	FMO oxidises nucleophiles	R-CEL-217271	Caenorhabditis elegans	1	-		-	-		-	-
Reactome	E3 ubiquitin ligases ubiquitinate target proteins	R-CFA-8866654	Canis familiaris	1	-		-	-		-	-
Reactome	CTLA4 inhibitory signaling	R-DME-389513	Drosophila melanogaster	1	-		-	-		-	-
Reactome	Tryptophan catabolism	R-GGA-71240	Gallus gallus	1	-		-	-		-	-
Reactome	Endogenous sterols	R-CEL-211976	Caenorhabditis elegans	1	-		-	-		-	-
Reactome	PTK6 Regulates RTKs and Their Effectors AKT1 and DOK1	R-CEL-8849469	Caenorhabditis elegans	1	-		-	-		-	-
Reactome	Miscellaneous transport and binding events	R-DRE-5223345	Danio rerio	1	-		-	-		-	-
Reactome	Choline catabolism	R-CEL-6798163	Caenorhabditis elegans	1	-		-	-		-	-
Reactome	Eicosanoids	R-CEL-211979	Caenorhabditis elegans	1	-		-	-		-	-
Reactome	O-linked glycosylation of mucins	R-BTA-913709	Bos taurus	1	-		-	-		-	-
Reactome	Xenobiotics	R-CEL-211981	Caenorhabditis elegans	1	-		-	-		-	-
Reactome	Phospholipase C-mediated cascade: FGFR1	R-DME-5654219	Drosophila melanogaster	1	-		-	-		-	-
Reactome	RNA Polymerase II Transcription Termination	R-HSA-73856	Homo sapiens	1	-		-	-		-	-
Reactome	Ubiquinol biosynthesis	R-DRE-2142789	Danio rerio	1	-		-	-		-	-
Reactome	COPII-mediated vesicle transport	R-SCE-204005	Saccharomyces cerevisiae	1	-		-	-		-	-
Reactome	Glutamate Neurotransmitter Release Cycle	R-DDI-210500	Dictyostelium discoideum	1	-		-	-		-	-
Reactome	Extra-nuclear estrogen signaling	R-PFA-9009391	Plasmodium falciparum	1	-		-	-		-	-
Reactome	Downregulation of TGF-beta receptor signaling	R-CEL-2173788	Caenorhabditis elegans	1	-		-	-		-	-
Reactome	Spry regulation of FGF signaling	R-CFA-1295596	Canis familiaris	1	-		-	-		-	-
Reactome	Vitamins	R-HSA-211916	Homo sapiens	1	-		-	-		-	-
Reactome	SMAD2/SMAD3:SMAD4 heterotrimer regulates transcription	R-CEL-2173796	Caenorhabditis elegans	1	-		-	-		-	-
Reactome	Downregulation of SMAD2/3:SMAD4 transcriptional activity	R-CEL-2173795	Caenorhabditis elegans	1	-		-	-		-	-
Reactome	Nicotinamide salvaging	R-DDI-197264	Dictyostelium discoideum	1	-		-	-		-	-
Reactome	Synthesis of PIPs at the plasma membrane	R-HSA-1660499	Homo sapiens	1	-		-	-		-	-
Reactome	Beta-oxidation of pristanoyl-CoA	R-BTA-389887	Bos taurus	1	-		-	-		-	-
Reactome	Sphingolipid de novo biosynthesis	R-BTA-1660661	Bos taurus	1	-		-	-		-	-
Reactome	Downregulation of ERBB2 signaling	R-CEL-8863795	Caenorhabditis elegans	1	-		-	-		-	-
Reactome	Estrogen-dependent gene expression	R-SCE-9018519	Saccharomyces cerevisiae	1	-		-	-		-	-
Reactome	Tetrahydrobiopterin (BH4) synthesis, recycling, salvage and regulation	R-BTA-1474151	Bos taurus	1	-		-	-		-	-
Reactome	Dual Incision in GG-NER	R-HSA-5696400	Homo sapiens	1	-		-	-		-	-
Reactome	RAB GEFs exchange GTP for GDP on RABs	R-SPO-8876198	Schizosaccharomyces pombe	1	-		-	-		-	-
Reactome	Synthesis, secretion, and deacylation of Ghrelin	R-HSA-422085	Homo sapiens	1	-		-	-		-	-
Reactome	Translation initiation complex formation	R-DDI-72649	Dictyostelium discoideum	1	-		-	-		-	-
Reactome	Amplification of signal from unattached kinetochores via a MAD2 inhibitory signal	R-MMU-141444	Mus musculus	1	-		-	-		-	-
Reactome	RNA Polymerase III Transcription Initiation From Type 1 Promoter	R-DRE-76061	Danio rerio	1	-		-	-		-	-
Reactome	Phase I - Functionalization of compounds	R-HSA-211945	Homo sapiens	1	-		-	-		-	-
Reactome	Insulin effects increased synthesis of Xylulose-5-Phosphate	R-HSA-163754	Homo sapiens	1	-		-	-		-	-
Reactome	Vitamins	R-CEL-211916	Caenorhabditis elegans	1	-		-	-		-	-
Reactome	RHOH GTPase cycle	R-GGA-9013407	Gallus gallus	1	-		-	-		-	-
Reactome	Alpha-oxidation of phytanate	R-RNO-389599	Rattus norvegicus	1	-		-	-		-	-
Reactome	RNA Polymerase III Transcription Initiation From Type 2 Promoter	R-DRE-76066	Danio rerio	1	-		-	-		-	-
Reactome	Degradation of beta-catenin by the destruction complex	R-MMU-195253	Mus musculus	1	-		-	-		-	-
Reactome	RNA Polymerase III Transcription Initiation From Type 3 Promoter	R-DRE-76071	Danio rerio	1	-		-	-		-	-
Reactome	Sensing of DNA Double Strand Breaks	R-GGA-5693548	Gallus gallus	1	-		-	-		-	-
Reactome	Synthesis of epoxy (EET) and dihydroxyeicosatrienoic acids (DHET)	R-CFA-2142670	Canis familiaris	1	-		-	-		-	-
Reactome	PAOs oxidise polyamines to amines	R-SSC-141334	Sus scrofa	1	-		-	-		-	-
Reactome	COPII-mediated vesicle transport	R-CFA-204005	Canis familiaris	1	-		-	-		-	-
Reactome	HDR through Single Strand Annealing (SSA)	R-GGA-5685938	Gallus gallus	1	-		-	-		-	-
Reactome	Interleukin-17 signaling	R-DME-448424	Drosophila melanogaster	1	-		-	-		-	-
Reactome	RHOBTB1 GTPase cycle	R-GGA-9013422	Gallus gallus	1	-		-	-		-	-
Reactome	Extra-nuclear estrogen signaling	R-GGA-9009391	Gallus gallus	1	-		-	-		-	-
Reactome	SUMOylation of DNA replication proteins	R-DDI-4615885	Dictyostelium discoideum	1	-		-	-		-	-
Reactome	Resolution of D-loop Structures through Holliday Junction Intermediates	R-GGA-5693568	Gallus gallus	1	-		-	-		-	-
Reactome	AMPK inhibits chREBP transcriptional activation activity	R-MMU-163680	Mus musculus	1	-		-	-		-	-
Reactome	Endogenous sterols	R-DRE-211976	Danio rerio	1	-		-	-		-	-
Reactome	Keratan sulfate degradation	R-DME-2022857	Drosophila melanogaster	1	-		-	-		-	-
Reactome	FMO oxidises nucleophiles	R-DRE-217271	Danio rerio	1	-		-	-		-	-
Reactome	Interconversion of nucleotide di- and triphosphates	R-MMU-499943	Mus musculus	1	-		-	-		-	-
Reactome	SUMOylation of DNA damage response and repair proteins	R-GGA-3108214	Gallus gallus	1	-		-	-		-	-
Reactome	Separation of Sister Chromatids	R-DRE-2467813	Danio rerio	1	-		-	-		-	-
Reactome	Branched-chain amino acid catabolism	R-CFA-70895	Canis familiaris	1	-		-	-		-	-
Reactome	Mitochondrial ABC transporters	R-DRE-1369007	Danio rerio	1	-		-	-		-	-
Reactome	MicroRNA (miRNA) biogenesis	R-DME-203927	Drosophila melanogaster	1	-		-	-		-	-
Reactome	Neurofascin interactions	R-MMU-447043	Mus musculus	1	-		-	-		-	-
Reactome	CYP2E1 reactions	R-DRE-211999	Danio rerio	1	-		-	-		-	-
Reactome	Alpha-oxidation of phytanate	R-MMU-389599	Mus musculus	1	-		-	-		-	-
Reactome	RHOD GTPase cycle	R-BTA-9013405	Bos taurus	1	-		-	-		-	-
Reactome	Erythrocytes take up carbon dioxide and release oxygen	R-CEL-1237044	Caenorhabditis elegans	1	-		-	-		-	-
Reactome	ER Quality Control Compartment (ERQC)	R-CEL-901032	Caenorhabditis elegans	1	-		-	-		-	-
Reactome	Miscellaneous substrates	R-CFA-211958	Canis familiaris	1	-		-	-		-	-
Reactome	MAPK6/MAPK4 signaling	R-MMU-5687128	Mus musculus	1	-		-	-		-	-
Reactome	Insulin processing	R-GGA-264876	Gallus gallus	1	-		-	-		-	-
Reactome	mRNA Capping	R-DME-72086	Drosophila melanogaster	1	-		-	-		-	-
Reactome	Negative regulators of DDX58/IFIH1 signaling	R-HSA-936440	Homo sapiens	1	-		-	-		-	-
Reactome	SUMOylation of transcription cofactors	R-SCE-3899300	Saccharomyces cerevisiae	1	-		-	-		-	-
Reactome	SUMOylation of chromatin organization proteins	R-HSA-4551638	Homo sapiens	1	-		-	-		-	-
Reactome	A tetrasaccharide linker sequence is required for GAG synthesis	R-MMU-1971475	Mus musculus	1	-		-	-		-	-
Reactome	Myogenesis	R-DME-525793	Drosophila melanogaster	1	-		-	-		-	-
Reactome	Pexophagy	R-GGA-9664873	Gallus gallus	1	-		-	-		-	-
Reactome	Endogenous sterols	R-CFA-211976	Canis familiaris	1	-		-	-		-	-
Reactome	activated TAK1 mediates p38 MAPK activation	R-GGA-450302	Gallus gallus	1	-		-	-		-	-
Reactome	AURKA Activation by TPX2	R-GGA-8854518	Gallus gallus	1	-		-	-		-	-
Reactome	Interconversion of polyamines	R-SSC-351200	Sus scrofa	1	-		-	-		-	-
Reactome	Bicarbonate transporters	R-DRE-425381	Danio rerio	1	-		-	-		-	-
Reactome	TRAF6 mediated induction of NFkB and MAP kinases upon TLR7/8 or 9 activation	R-DME-975138	Drosophila melanogaster	1	-		-	-		-	-
Reactome	Assembly of the ORC complex at the origin of replication	R-DRE-68616	Danio rerio	1	-		-	-		-	-
Reactome	RNA Polymerase II Pre-transcription Events	R-DRE-674695	Danio rerio	1	-		-	-		-	-
Reactome	Hedgehog 'on' state	R-GGA-5632684	Gallus gallus	1	-		-	-		-	-
Reactome	JNK (c-Jun kinases) phosphorylation and activation mediated by activated human TAK1	R-GGA-450321	Gallus gallus	1	-		-	-		-	-
Reactome	N-glycan trimming in the ER and Calnexin/Calreticulin cycle	R-DRE-532668	Danio rerio	1	-		-	-		-	-
Reactome	Serine biosynthesis	R-DRE-977347	Danio rerio	1	-		-	-		-	-
Reactome	CREB1 phosphorylation through the activation of CaMKII/CaMKK/CaMKIV cascasde	R-CEL-442729	Caenorhabditis elegans	1	-		-	-		-	-
Reactome	Generic Transcription Pathway	R-HSA-212436	Homo sapiens	1	-		-	-		-	-
Reactome	Synthesis, secretion, and inactivation of Glucose-dependent Insulinotropic Polypeptide (GIP)	R-HSA-400511	Homo sapiens	1	-		-	-		-	-
Reactome	Inhibition of replication initiation of damaged DNA by RB1/E2F1	R-CFA-113501	Canis familiaris	1	-		-	-		-	-
Reactome	Peptide ligand-binding receptors	R-DRE-375276	Danio rerio	1	-		-	-		-	-
Reactome	ABC transporters in lipid homeostasis	R-DRE-1369062	Danio rerio	1	-		-	-		-	-
Reactome	FGFR2 alternative splicing	R-DDI-6803529	Dictyostelium discoideum	1	-		-	-		-	-
Reactome	ERKs are inactivated	R-DME-202670	Drosophila melanogaster	1	-		-	-		-	-
Reactome	SMAD2/SMAD3:SMAD4 heterotrimer regulates transcription	R-DME-2173796	Drosophila melanogaster	1	-		-	-		-	-
Reactome	Acyl chain remodelling of PE	R-DRE-1482839	Danio rerio	1	-		-	-		-	-
Reactome	Macroautophagy	R-CEL-1632852	Caenorhabditis elegans	1	-		-	-		-	-
Reactome	EML4 and NUDC in mitotic spindle formation	R-CFA-9648025	Canis familiaris	1	-		-	-		-	-
Reactome	Transcriptional Regulation by VENTX	R-HSA-8853884	Homo sapiens	1	-		-	-		-	-
Reactome	Downregulation of TGF-beta receptor signaling	R-DME-2173788	Drosophila melanogaster	1	-		-	-		-	-
Reactome	Synthesis of PIPs at the late endosome membrane	R-GGA-1660517	Gallus gallus	1	-		-	-		-	-
Reactome	Fatty acids	R-DRE-211935	Danio rerio	1	-		-	-		-	-
Reactome	Biosynthesis of D-series resolvins	R-HSA-9018676	Homo sapiens	1	-		-	-		-	-
Reactome	Cleavage of the damaged purine	R-MMU-110331	Mus musculus	1	-		-	-		-	-
Reactome	ISG15 antiviral mechanism	R-DME-1169408	Drosophila melanogaster	1	-		-	-		-	-
Reactome	Synthesis of PI	R-SPO-1483226	Schizosaccharomyces pombe	1	-		-	-		-	-
Reactome	RNA Polymerase III Transcription Initiation From Type 1 Promoter	R-SPO-76061	Schizosaccharomyces pombe	1	-		-	-		-	-
Reactome	SUMO is transferred from E1 to E2 (UBE2I, UBC9)	R-DDI-3065678	Dictyostelium discoideum	1	-		-	-		-	-
Reactome	RNA Polymerase III Transcription Initiation From Type 2 Promoter	R-SPO-76066	Schizosaccharomyces pombe	1	-		-	-		-	-
Reactome	eNOS activation	R-CEL-203615	Caenorhabditis elegans	1	-		-	-		-	-
Reactome	Synthesis of GDP-mannose	R-GGA-446205	Gallus gallus	1	-		-	-		-	-
Reactome	Ubiquitin-dependent degradation of Cyclin D	R-MMU-75815	Mus musculus	1	-		-	-		-	-
Reactome	RND2 GTPase cycle	R-MMU-9696270	Mus musculus	1	-		-	-		-	-
Reactome	RND3 GTPase cycle	R-MMU-9696264	Mus musculus	1	-		-	-		-	-
Reactome	Glucuronidation	R-DDI-156588	Dictyostelium discoideum	1	-		-	-		-	-
Reactome	Antigen Presentation: Folding, assembly and peptide loading of class I MHC	R-GGA-983170	Gallus gallus	1	-		-	-		-	-
Reactome	EPHB-mediated forward signaling	R-RNO-3928662	Rattus norvegicus	1	-		-	-		-	-
Reactome	Displacement of DNA glycosylase by APEX1	R-MMU-110357	Mus musculus	1	-		-	-		-	-
Reactome	Peroxisomal protein import	R-DME-9033241	Drosophila melanogaster	1	-		-	-		-	-
Reactome	Regulation of actin dynamics for phagocytic cup formation	R-GGA-2029482	Gallus gallus	1	-		-	-		-	-
Reactome	Intestinal hexose absorption	R-SSC-8981373	Sus scrofa	1	-		-	-		-	-
Reactome	Glutathione conjugation	R-DDI-156590	Dictyostelium discoideum	1	-		-	-		-	-
Reactome	Alanine metabolism	R-SCE-8964540	Saccharomyces cerevisiae	1	-		-	-		-	-
Reactome	Vitamin D (calciferol) metabolism	R-CEL-196791	Caenorhabditis elegans	1	-		-	-		-	-
Reactome	Formation of the ternary complex, and subsequently, the 43S complex	R-DRE-72695	Danio rerio	1	-		-	-		-	-
Reactome	CLEC7A (Dectin-1) induces NFAT activation	R-SCE-5607763	Saccharomyces cerevisiae	1	-		-	-		-	-
Reactome	PINK1-PRKN Mediated Mitophagy	R-HSA-5205685	Homo sapiens	1	-		-	-		-	-
Reactome	Dectin-1 mediated noncanonical NF-kB signaling	R-SCE-5607761	Saccharomyces cerevisiae	1	-		-	-		-	-
Reactome	Sialic acid metabolism	R-HSA-4085001	Homo sapiens	1	-		-	-		-	-
Reactome	Regulation of TP53 Activity through Phosphorylation	R-MMU-6804756	Mus musculus	1	-		-	-		-	-
Reactome	Formation of the active cofactor, UDP-glucuronate	R-GGA-173599	Gallus gallus	1	-		-	-		-	-
Reactome	Mitochondrial Fatty Acid Beta-Oxidation	R-SPO-77289	Schizosaccharomyces pombe	1	-		-	-		-	-
Reactome	Other interleukin signaling	R-DME-449836	Drosophila melanogaster	1	-		-	-		-	-
Reactome	Interferon alpha/beta signaling	R-HSA-909733	Homo sapiens	1	-		-	-		-	-
Reactome	Sealing of the nuclear envelope (NE) by ESCRT-III	R-BTA-9668328	Bos taurus	1	-		-	-		-	-
Reactome	Methylation	R-SSC-156581	Sus scrofa	1	-		-	-		-	-
Reactome	Regulation of TP53 Activity through Acetylation	R-DDI-6804758	Dictyostelium discoideum	1	-		-	-		-	-
Reactome	Regulation of TP53 Degradation	R-DDI-6804757	Dictyostelium discoideum	1	-		-	-		-	-
Reactome	Respiratory electron transport	R-SCE-611105	Saccharomyces cerevisiae	1	-		-	-		-	-
Reactome	Voltage gated Potassium channels	R-GGA-1296072	Gallus gallus	1	-		-	-		-	-
Reactome	SUMOylation of transcription cofactors	R-SPO-3899300	Schizosaccharomyces pombe	1	-		-	-		-	-
Reactome	Synthesis of PC	R-GGA-1483191	Gallus gallus	1	-		-	-		-	-
Reactome	Synthesis of Leukotrienes (LT) and Eoxins (EX)	R-DRE-2142691	Danio rerio	1	-		-	-		-	-
Reactome	Pentose phosphate pathway	R-GGA-71336	Gallus gallus	1	-		-	-		-	-
Reactome	Regulation of ornithine decarboxylase (ODC)	R-MMU-350562	Mus musculus	1	-		-	-		-	-
Reactome	Degradation of DVL	R-CEL-4641258	Caenorhabditis elegans	1	-		-	-		-	-
Reactome	CDK-mediated phosphorylation and removal of Cdc6	R-DRE-69017	Danio rerio	1	-		-	-		-	-
Reactome	Sialic acid metabolism	R-MMU-4085001	Mus musculus	1	-		-	-		-	-
Reactome	Cargo recognition for clathrin-mediated endocytosis	R-HSA-8856825	Homo sapiens	1	-		-	-		-	-
Reactome	Synthesis of epoxy (EET) and dihydroxyeicosatrienoic acids (DHET)	R-DRE-2142670	Danio rerio	1	-		-	-		-	-
Reactome	Mitochondrial Fatty Acid Beta-Oxidation	R-SSC-77289	Sus scrofa	1	-		-	-		-	-
Reactome	Extra-nuclear estrogen signaling	R-CEL-9009391	Caenorhabditis elegans	1	-		-	-		-	-
Reactome	Interferon alpha/beta signaling	R-RNO-909733	Rattus norvegicus	1	-		-	-		-	-
Reactome	Passive transport by Aquaporins	R-MMU-432047	Mus musculus	1	-		-	-		-	-
Reactome	Vasopressin regulates renal water homeostasis via Aquaporins	R-MMU-432040	Mus musculus	1	-		-	-		-	-
Reactome	Estrogen-stimulated signaling through PRKCZ	R-DRE-9634635	Danio rerio	1	-		-	-		-	-
Reactome	Biosynthesis of maresins	R-MMU-9018682	Mus musculus	1	-		-	-		-	-
Reactome	PKMTs methylate histone lysines	R-RNO-3214841	Rattus norvegicus	1	-		-	-		-	-
Reactome	Glucocorticoid biosynthesis	R-CFA-194002	Canis familiaris	1	-		-	-		-	-
Reactome	Biosynthesis of maresins	R-DDI-9018682	Dictyostelium discoideum	1	-		-	-		-	-
Reactome	Glyoxylate metabolism and glycine degradation	R-RNO-389661	Rattus norvegicus	1	-		-	-		-	-
Reactome	EPHB-mediated forward signaling	R-MMU-3928662	Mus musculus	1	-		-	-		-	-
Reactome	RNA Polymerase I Promoter Escape	R-SPO-73772	Schizosaccharomyces pombe	1	-		-	-		-	-
Reactome	MAPK3 (ERK1) activation	R-DME-110056	Drosophila melanogaster	1	-		-	-		-	-
Reactome	RND3 GTPase cycle	R-HSA-9696264	Homo sapiens	1	-		-	-		-	-
Reactome	O-linked glycosylation of mucins	R-MMU-913709	Mus musculus	1	-		-	-		-	-
Reactome	Presynaptic phase of homologous DNA pairing and strand exchange	R-GGA-5693616	Gallus gallus	1	-		-	-		-	-
Reactome	TBC/RABGAPs	R-RNO-8854214	Rattus norvegicus	1	-		-	-		-	-
Reactome	Regulation of insulin secretion	R-CEL-422356	Caenorhabditis elegans	1	-		-	-		-	-
Reactome	Protein repair	R-HSA-5676934	Homo sapiens	1	-		-	-		-	-
Reactome	RND1 GTPase cycle	R-HSA-9696273	Homo sapiens	1	-		-	-		-	-
Reactome	RHO GTPases Activate Formins	R-MMU-5663220	Mus musculus	1	-		-	-		-	-
Reactome	Synthesis of PIPs at the ER membrane	R-DRE-1483248	Danio rerio	1	-		-	-		-	-
Reactome	Glycogen synthesis	R-GGA-3322077	Gallus gallus	1	-		-	-		-	-
Reactome	APC/C:Cdc20 mediated degradation of Cyclin B	R-GGA-174048	Gallus gallus	1	-		-	-		-	-
Reactome	Branched-chain amino acid catabolism	R-CEL-70895	Caenorhabditis elegans	1	-		-	-		-	-
Reactome	NGF-stimulated transcription	R-DDI-9031628	Dictyostelium discoideum	1	-		-	-		-	-
Reactome	COPI-independent Golgi-to-ER retrograde traffic	R-RNO-6811436	Rattus norvegicus	1	-		-	-		-	-
Reactome	Beta-oxidation of very long chain fatty acids	R-CEL-390247	Caenorhabditis elegans	1	-		-	-		-	-
Reactome	RAB geranylgeranylation	R-CFA-8873719	Canis familiaris	1	-		-	-		-	-
Reactome	WNT ligand biogenesis and trafficking	R-DRE-3238698	Danio rerio	1	-		-	-		-	-
Reactome	Biosynthesis of maresin-like SPMs	R-DRE-9027307	Danio rerio	1	-		-	-		-	-
Reactome	ERKs are inactivated	R-GGA-202670	Gallus gallus	1	-		-	-		-	-
Reactome	Translation initiation complex formation	R-DRE-72649	Danio rerio	1	-		-	-		-	-
Reactome	Clathrin-mediated endocytosis	R-RNO-8856828	Rattus norvegicus	1	-		-	-		-	-
Reactome	CLEC7A (Dectin-1) induces NFAT activation	R-DRE-5607763	Danio rerio	1	-		-	-		-	-
Reactome	Metal ion SLC transporters	R-CEL-425410	Caenorhabditis elegans	1	-		-	-		-	-
Reactome	Neurotransmitter clearance	R-BTA-112311	Bos taurus	1	-		-	-		-	-
Reactome	CLEC7A (Dectin-1) signaling	R-DRE-5607764	Danio rerio	1	-		-	-		-	-
Reactome	Synthesis of PC	R-BTA-1483191	Bos taurus	1	-		-	-		-	-
Reactome	Butyrate Response Factor 1 (BRF1) binds and destabilizes mRNA	R-GGA-450385	Gallus gallus	1	-		-	-		-	-
Reactome	Ion transport by P-type ATPases	R-GGA-936837	Gallus gallus	1	-		-	-		-	-
Reactome	Autodegradation of Cdh1 by Cdh1:APC/C	R-GGA-174084	Gallus gallus	1	-		-	-		-	-
Reactome	5-Phosphoribose 1-diphosphate biosynthesis	R-DDI-73843	Dictyostelium discoideum	1	-		-	-		-	-
Reactome	Branched-chain amino acid catabolism	R-DRE-70895	Danio rerio	1	-		-	-		-	-
Reactome	UCH proteinases	R-DME-5689603	Drosophila melanogaster	1	-		-	-		-	-
Reactome	Synthesis, secretion, and inactivation of Glucagon-like Peptide-1 (GLP-1)	R-HSA-381771	Homo sapiens	1	-		-	-		-	-
Reactome	Pyruvate metabolism	R-DME-70268	Drosophila melanogaster	1	-		-	-		-	-
Reactome	Tetrahydrobiopterin (BH4) synthesis, recycling, salvage and regulation	R-CEL-1474151	Caenorhabditis elegans	1	-		-	-		-	-
Reactome	Cyclin A/B1/B2 associated events during G2/M transition	R-DME-69273	Drosophila melanogaster	1	-		-	-		-	-
Reactome	RHO GTPases activate IQGAPs	R-DRE-5626467	Danio rerio	1	-		-	-		-	-
Reactome	COPI-independent Golgi-to-ER retrograde traffic	R-CEL-6811436	Caenorhabditis elegans	1	-		-	-		-	-
Reactome	PINK1-PRKN Mediated Mitophagy	R-DME-5205685	Drosophila melanogaster	1	-		-	-		-	-
Reactome	Miscellaneous substrates	R-MMU-211958	Mus musculus	1	-		-	-		-	-
Reactome	Apoptotic execution phase	R-RNO-75153	Rattus norvegicus	1	-		-	-		-	-
Reactome	RUNX1 regulates genes involved in megakaryocyte differentiation and platelet function	R-CEL-8936459	Caenorhabditis elegans	1	-		-	-		-	-
Reactome	Regulation of necroptotic cell death	R-GGA-5675482	Gallus gallus	1	-		-	-		-	-
Reactome	Phase I - Functionalization of compounds	R-MMU-211945	Mus musculus	1	-		-	-		-	-
Reactome	Methylation	R-CEL-156581	Caenorhabditis elegans	1	-		-	-		-	-
Reactome	Toll Like Receptor TLR6:TLR2 Cascade	R-DME-168188	Drosophila melanogaster	1	-		-	-		-	-
Reactome	Downregulation of ERBB2 signaling	R-GGA-8863795	Gallus gallus	1	-		-	-		-	-
Reactome	FCERI mediated Ca+2 mobilization	R-PFA-2871809	Plasmodium falciparum	1	-		-	-		-	-
Reactome	Transport of nucleotide sugars	R-SSC-727802	Sus scrofa	1	-		-	-		-	-
Reactome	Dual incision in TC-NER	R-DME-6782135	Drosophila melanogaster	1	-		-	-		-	-
Reactome	Pyrimidine salvage	R-BTA-73614	Bos taurus	1	-		-	-		-	-
Reactome	Synthesis of active ubiquitin: roles of E1 and E2 enzymes	R-DME-8866652	Drosophila melanogaster	1	-		-	-		-	-
Reactome	Peroxisomal protein import	R-CFA-9033241	Canis familiaris	1	-		-	-		-	-
Reactome	Collagen degradation	R-HSA-1442490	Homo sapiens	1	-		-	-		-	-
Reactome	Vasopressin regulates renal water homeostasis via Aquaporins	R-HSA-432040	Homo sapiens	1	-		-	-		-	-
Reactome	Cargo concentration in the ER	R-DRE-5694530	Danio rerio	1	-		-	-		-	-
Reactome	Passive transport by Aquaporins	R-HSA-432047	Homo sapiens	1	-		-	-		-	-
Reactome	Toll Like Receptor 3 (TLR3) Cascade	R-DME-168164	Drosophila melanogaster	1	-		-	-		-	-
Reactome	Intrinsic Pathway of Fibrin Clot Formation	R-BTA-140837	Bos taurus	1	-		-	-		-	-
Reactome	Negative regulators of DDX58/IFIH1 signaling	R-CEL-936440	Caenorhabditis elegans	1	-		-	-		-	-
Reactome	CD28 dependent PI3K/Akt signaling	R-SCE-389357	Saccharomyces cerevisiae	1	-		-	-		-	-
Reactome	Amino acid transport across the plasma membrane	R-GGA-352230	Gallus gallus	1	-		-	-		-	-
Reactome	Synthesis of bile acids and bile salts via 27-hydroxycholesterol	R-DDI-193807	Dictyostelium discoideum	1	-		-	-		-	-
Reactome	Acyl chain remodeling of CL	R-GGA-1482798	Gallus gallus	1	-		-	-		-	-
Reactome	Nicotinate metabolism	R-GGA-196807	Gallus gallus	1	-		-	-		-	-
Reactome	Toll Like Receptor 10 (TLR10) Cascade	R-DME-168142	Drosophila melanogaster	1	-		-	-		-	-
Reactome	Peptide ligand-binding receptors	R-MMU-375276	Mus musculus	1	-		-	-		-	-
Reactome	RND2 GTPase cycle	R-SSC-9696270	Sus scrofa	1	-		-	-		-	-
Reactome	Toll Like Receptor 9 (TLR9) Cascade	R-DME-168138	Drosophila melanogaster	1	-		-	-		-	-
Reactome	Glutathione conjugation	R-CEL-156590	Caenorhabditis elegans	1	-		-	-		-	-
Reactome	RND3 GTPase cycle	R-SSC-9696264	Sus scrofa	1	-		-	-		-	-
Reactome	Collagen biosynthesis and modifying enzymes	R-RNO-1650814	Rattus norvegicus	1	-		-	-		-	-
Reactome	eNOS activation	R-PFA-203615	Plasmodium falciparum	1	-		-	-		-	-
Reactome	Transcriptional regulation by small RNAs	R-SSC-5578749	Sus scrofa	1	-		-	-		-	-
Reactome	Intraflagellar transport	R-CEL-5620924	Caenorhabditis elegans	1	-		-	-		-	-
Reactome	MHC class II antigen presentation	R-RNO-2132295	Rattus norvegicus	1	-		-	-		-	-
Reactome	Biosynthesis of maresin-like SPMs	R-BTA-9027307	Bos taurus	1	-		-	-		-	-
Reactome	Synthesis of bile acids and bile salts via 7alpha-hydroxycholesterol	R-BTA-193368	Bos taurus	1	-		-	-		-	-
Reactome	Cobalamin (Cbl, vitamin B12) transport and metabolism	R-SSC-196741	Sus scrofa	1	-		-	-		-	-
Reactome	Branched-chain amino acid catabolism	R-DME-70895	Drosophila melanogaster	1	-		-	-		-	-
Reactome	Recruitment of NuMA to mitotic centrosomes	R-GGA-380320	Gallus gallus	1	-		-	-		-	-
Reactome	Vitamin C (ascorbate) metabolism	R-GGA-196836	Gallus gallus	1	-		-	-		-	-
Reactome	Activation of Ca-permeable Kainate Receptor	R-CEL-451308	Caenorhabditis elegans	1	-		-	-		-	-
Reactome	TP53 Regulates Metabolic Genes	R-CEL-5628897	Caenorhabditis elegans	1	-		-	-		-	-
Reactome	Autodegradation of Cdh1 by Cdh1:APC/C	R-MMU-174084	Mus musculus	1	-		-	-		-	-
Reactome	Inositol transporters	R-MMU-429593	Mus musculus	1	-		-	-		-	-
Reactome	Glutamate and glutamine metabolism	R-HSA-8964539	Homo sapiens	1	-		-	-		-	-
Reactome	Lysine catabolism	R-CEL-71064	Caenorhabditis elegans	1	-		-	-		-	-
Reactome	Cross-presentation of soluble exogenous antigens (endosomes)	R-MMU-1236978	Mus musculus	1	-		-	-		-	-
Reactome	TP53 regulates transcription of several additional cell death genes whose specific roles in p53-dependent apoptosis remain uncertain	R-BTA-6803205	Bos taurus	1	-		-	-		-	-
Reactome	Attenuation phase	R-CFA-3371568	Canis familiaris	1	-		-	-		-	-
Reactome	RHO GTPases Activate WASPs and WAVEs	R-RNO-5663213	Rattus norvegicus	1	-		-	-		-	-
Reactome	Translesion synthesis by REV1	R-CEL-110312	Caenorhabditis elegans	1	-		-	-		-	-
Reactome	Regulation of BACH1 activity	R-HSA-9708530	Homo sapiens	1	-		-	-		-	-
Reactome	RAB geranylgeranylation	R-RNO-8873719	Rattus norvegicus	1	-		-	-		-	-
Reactome	Recognition of DNA damage by PCNA-containing replication complex	R-CEL-110314	Caenorhabditis elegans	1	-		-	-		-	-
Reactome	The role of GTSE1 in G2/M progression after G2 checkpoint	R-MMU-8852276	Mus musculus	1	-		-	-		-	-
Reactome	Formation of the cornified envelope	R-DRE-6809371	Danio rerio	1	-		-	-		-	-
Reactome	Metabolism of folate and pterines	R-SSC-196757	Sus scrofa	1	-		-	-		-	-
Reactome	Erythrocytes take up oxygen and release carbon dioxide	R-DRE-1247673	Danio rerio	1	-		-	-		-	-
Reactome	Translesion Synthesis by POLH	R-CEL-110320	Caenorhabditis elegans	1	-		-	-		-	-
Reactome	G2/M Checkpoints	R-MMU-69481	Mus musculus	1	-		-	-		-	-
Reactome	RAB GEFs exchange GTP for GDP on RABs	R-BTA-8876198	Bos taurus	1	-		-	-		-	-
Reactome	CD28 dependent PI3K/Akt signaling	R-DRE-389357	Danio rerio	1	-		-	-		-	-
Reactome	Hedgehog ligand biogenesis	R-DME-5358346	Drosophila melanogaster	1	-		-	-		-	-
Reactome	Regulation of RUNX3 expression and activity	R-CEL-8941858	Caenorhabditis elegans	1	-		-	-		-	-
Reactome	ChREBP activates metabolic gene expression	R-DRE-163765	Danio rerio	1	-		-	-		-	-
Reactome	Platelet degranulation	R-PFA-114608	Plasmodium falciparum	1	-		-	-		-	-
Reactome	CLEC7A (Dectin-1) induces NFAT activation	R-PFA-5607763	Plasmodium falciparum	1	-		-	-		-	-
Reactome	Surfactant metabolism	R-DRE-5683826	Danio rerio	1	-		-	-		-	-
Reactome	Synthesis of Prostaglandins (PG) and Thromboxanes (TX)	R-DDI-2162123	Dictyostelium discoideum	1	-		-	-		-	-
Reactome	Alpha-oxidation of phytanate	R-GGA-389599	Gallus gallus	1	-		-	-		-	-
Reactome	RND2 GTPase cycle	R-DRE-9696270	Danio rerio	1	-		-	-		-	-
Reactome	Regulation of Insulin-like Growth Factor (IGF) transport and uptake by Insulin-like Growth Factor Binding Proteins (IGFBPs)	R-DRE-381426	Danio rerio	1	-		-	-		-	-
Reactome	The NLRP3 inflammasome	R-MMU-844456	Mus musculus	1	-		-	-		-	-
Reactome	HSF1 activation	R-CFA-3371511	Canis familiaris	1	-		-	-		-	-
Reactome	Cytosolic tRNA aminoacylation	R-SSC-379716	Sus scrofa	1	-		-	-		-	-
Reactome	HSP90 chaperone cycle for steroid hormone receptors (SHR)	R-DRE-3371497	Danio rerio	1	-		-	-		-	-
Reactome	Kinesins	R-HSA-983189	Homo sapiens	1	-		-	-		-	-
Reactome	Androgen biosynthesis	R-DDI-193048	Dictyostelium discoideum	1	-		-	-		-	-
Reactome	Cohesin Loading onto Chromatin	R-DME-2470946	Drosophila melanogaster	1	-		-	-		-	-
Reactome	Phenylalanine metabolism	R-DDI-8964208	Dictyostelium discoideum	1	-		-	-		-	-
Reactome	p53-Dependent G1 DNA Damage Response	R-HSA-69563	Homo sapiens	1	-		-	-		-	-
Reactome	Regulation of insulin secretion	R-DRE-422356	Danio rerio	1	-		-	-		-	-
Reactome	Autodegradation of the E3 ubiquitin ligase COP1	R-GGA-349425	Gallus gallus	1	-		-	-		-	-
Reactome	Sphingolipid de novo biosynthesis	R-HSA-1660661	Homo sapiens	1	-		-	-		-	-
Reactome	Recruitment of mitotic centrosome proteins and complexes	R-GGA-380270	Gallus gallus	1	-		-	-		-	-
Reactome	Myogenesis	R-GGA-525793	Gallus gallus	1	-		-	-		-	-
Reactome	RND3 GTPase cycle	R-DRE-9696264	Danio rerio	1	-		-	-		-	-
Reactome	Prolactin receptor signaling	R-HSA-1170546	Homo sapiens	1	-		-	-		-	-
Reactome	Regulation of Apoptosis	R-SCE-169911	Saccharomyces cerevisiae	1	-		-	-		-	-
Reactome	APC/C:Cdc20 mediated degradation of Securin	R-MMU-174154	Mus musculus	1	-		-	-		-	-
Reactome	RNA Polymerase II Transcription Termination	R-DME-73856	Drosophila melanogaster	1	-		-	-		-	-
Reactome	Platelet sensitization by LDL	R-CFA-432142	Canis familiaris	1	-		-	-		-	-
Reactome	RAB GEFs exchange GTP for GDP on RABs	R-GGA-8876198	Gallus gallus	1	-		-	-		-	-
Reactome	Negative feedback regulation of MAPK pathway	R-DME-5674499	Drosophila melanogaster	1	-		-	-		-	-
Reactome	NRAGE signals death through JNK	R-SSC-193648	Sus scrofa	1	-		-	-		-	-
Reactome	Processing of SMDT1	R-GGA-8949664	Gallus gallus	1	-		-	-		-	-
Reactome	Citric acid cycle (TCA cycle)	R-SSC-71403	Sus scrofa	1	-		-	-		-	-
Reactome	Pyrimidine catabolism	R-CEL-73621	Caenorhabditis elegans	1	-		-	-		-	-
Reactome	Synthesis of IP2, IP, and Ins in the cytosol	R-RNO-1855183	Rattus norvegicus	1	-		-	-		-	-
Reactome	Transcriptional Regulation by E2F6	R-GGA-8953750	Gallus gallus	1	-		-	-		-	-
Reactome	APC/C:Cdh1 mediated degradation of Cdc20 and other APC/C:Cdh1 targeted proteins in late mitosis/early G1	R-MMU-174178	Mus musculus	1	-		-	-		-	-
Reactome	Dual Incision in GG-NER	R-GGA-5696400	Gallus gallus	1	-		-	-		-	-
Reactome	Amplification of signal from unattached kinetochores via a MAD2 inhibitory signal	R-CFA-141444	Canis familiaris	1	-		-	-		-	-
Reactome	HSP90 chaperone cycle for steroid hormone receptors (SHR)	R-DDI-3371497	Dictyostelium discoideum	1	-		-	-		-	-
Reactome	Fatty acids	R-SSC-211935	Sus scrofa	1	-		-	-		-	-
Reactome	RHOA GTPase cycle	R-HSA-8980692	Homo sapiens	1	-		-	-		-	-
Reactome	Reduction of cytosolic Ca++ levels	R-RNO-418359	Rattus norvegicus	1	-		-	-		-	-
Reactome	SUMOylation of RNA binding proteins	R-DDI-4570464	Dictyostelium discoideum	1	-		-	-		-	-
Reactome	Synthesis of IPs in the nucleus	R-RNO-1855191	Rattus norvegicus	1	-		-	-		-	-
Reactome	Beta-catenin phosphorylation cascade	R-DME-196299	Drosophila melanogaster	1	-		-	-		-	-
Reactome	Synthesis of pyrophosphates in the cytosol	R-RNO-1855167	Rattus norvegicus	1	-		-	-		-	-
Reactome	Erythrocytes take up oxygen and release carbon dioxide	R-SSC-1247673	Sus scrofa	1	-		-	-		-	-
Reactome	Chromatin modifying enzymes	R-DDI-3247509	Dictyostelium discoideum	1	-		-	-		-	-
Reactome	Tyrosine catabolism	R-CFA-8963684	Canis familiaris	1	-		-	-		-	-
Reactome	Loss of Nlp from mitotic centrosomes	R-GGA-380259	Gallus gallus	1	-		-	-		-	-
Reactome	Cdc20:Phospho-APC/C mediated degradation of Cyclin A	R-MMU-174184	Mus musculus	1	-		-	-		-	-
Reactome	Downregulation of ERBB4 signaling	R-CEL-1253288	Caenorhabditis elegans	1	-		-	-		-	-
Reactome	Attenuation phase	R-SPO-3371568	Schizosaccharomyces pombe	1	-		-	-		-	-
Reactome	Processing of Intronless Pre-mRNAs	R-GGA-77595	Gallus gallus	1	-		-	-		-	-
Reactome	Condensation of Prophase Chromosomes	R-DRE-2299718	Danio rerio	1	-		-	-		-	-
Reactome	Recycling of eIF2:GDP	R-DRE-72731	Danio rerio	1	-		-	-		-	-
Reactome	Citric acid cycle (TCA cycle)	R-DRE-71403	Danio rerio	1	-		-	-		-	-
Reactome	Inositol transporters	R-BTA-429593	Bos taurus	1	-		-	-		-	-
Reactome	Sodium/Proton exchangers	R-CEL-425986	Caenorhabditis elegans	1	-		-	-		-	-
Reactome	Ion influx/efflux at host-pathogen interface	R-DME-6803544	Drosophila melanogaster	1	-		-	-		-	-
Reactome	Synthesis of Prostaglandins (PG) and Thromboxanes (TX)	R-RNO-2162123	Rattus norvegicus	1	-		-	-		-	-
Reactome	Oxygen-dependent proline hydroxylation of Hypoxia-inducible Factor Alpha	R-CEL-1234176	Caenorhabditis elegans	1	-		-	-		-	-
Reactome	Sulfur amino acid metabolism	R-CEL-1614635	Caenorhabditis elegans	1	-		-	-		-	-
Reactome	Synthesis of 15-eicosatetraenoic acid derivatives	R-GGA-2142770	Gallus gallus	1	-		-	-		-	-
Reactome	Sodium/Calcium exchangers	R-RNO-425561	Rattus norvegicus	1	-		-	-		-	-
Reactome	HS-GAG degradation	R-DME-2024096	Drosophila melanogaster	1	-		-	-		-	-
Reactome	RA biosynthesis pathway	R-HSA-5365859	Homo sapiens	1	-		-	-		-	-
Reactome	RNA polymerase II transcribes snRNA genes	R-DRE-6807505	Danio rerio	1	-		-	-		-	-
Reactome	Regulation of APC/C activators between G1/S and early anaphase	R-HSA-176408	Homo sapiens	1	-		-	-		-	-
Reactome	Aggrephagy	R-DME-9646399	Drosophila melanogaster	1	-		-	-		-	-
Reactome	MAPK6/MAPK4 signaling	R-CEL-5687128	Caenorhabditis elegans	1	-		-	-		-	-
Reactome	FGFR2 alternative splicing	R-HSA-6803529	Homo sapiens	1	-		-	-		-	-
Reactome	Post-translational protein phosphorylation	R-GGA-8957275	Gallus gallus	1	-		-	-		-	-
Reactome	Formation of RNA Pol II elongation complex	R-HSA-112382	Homo sapiens	1	-		-	-		-	-
Reactome	Regulation of pyruvate dehydrogenase (PDH) complex	R-HSA-204174	Homo sapiens	1	-		-	-		-	-
Reactome	Tetrahydrobiopterin (BH4) synthesis, recycling, salvage and regulation	R-RNO-1474151	Rattus norvegicus	1	-		-	-		-	-
Reactome	eNOS activation	R-GGA-203615	Gallus gallus	1	-		-	-		-	-
Reactome	Synthesis of PC	R-DDI-1483191	Dictyostelium discoideum	1	-		-	-		-	-
Reactome	Synthesis of 12-eicosatetraenoic acid derivatives	R-GGA-2142712	Gallus gallus	1	-		-	-		-	-
Reactome	HuR (ELAVL1) binds and stabilizes mRNA	R-DME-450520	Drosophila melanogaster	1	-		-	-		-	-
Reactome	Ribosomal scanning and start codon recognition	R-GGA-72702	Gallus gallus	1	-		-	-		-	-
Reactome	Orc1 removal from chromatin	R-MMU-68949	Mus musculus	1	-		-	-		-	-
Reactome	TRIF(TICAM1)-mediated TLR4 signaling	R-DME-937061	Drosophila melanogaster	1	-		-	-		-	-
Reactome	Pregnenolone biosynthesis	R-DDI-196108	Dictyostelium discoideum	1	-		-	-		-	-
Reactome	Stimuli-sensing channels	R-SSC-2672351	Sus scrofa	1	-		-	-		-	-
Reactome	CDC6 association with the ORC:origin complex	R-DRE-68689	Danio rerio	1	-		-	-		-	-
Reactome	G0 and Early G1	R-DME-1538133	Drosophila melanogaster	1	-		-	-		-	-
Reactome	Ribosomal scanning and start codon recognition	R-DRE-72702	Danio rerio	1	-		-	-		-	-
Reactome	Regulation of lipid metabolism by PPARalpha	R-RNO-400206	Rattus norvegicus	1	-		-	-		-	-
Reactome	Aggrephagy	R-DDI-9646399	Dictyostelium discoideum	1	-		-	-		-	-
Reactome	Transport of Mature mRNA derived from an Intron-Containing Transcript	R-DME-159236	Drosophila melanogaster	1	-		-	-		-	-
Reactome	Cargo recognition for clathrin-mediated endocytosis	R-CEL-8856825	Caenorhabditis elegans	1	-		-	-		-	-
Reactome	B-WICH complex positively regulates rRNA expression	R-GGA-5250924	Gallus gallus	1	-		-	-		-	-
Reactome	Axonal growth inhibition (RHOA activation)	R-DRE-193634	Danio rerio	1	-		-	-		-	-
Reactome	IRS-related events triggered by IGF1R	R-RNO-2428928	Rattus norvegicus	1	-		-	-		-	-
Reactome	Recruitment of NuMA to mitotic centrosomes	R-HSA-380320	Homo sapiens	1	-		-	-		-	-
Reactome	Downstream TCR signaling	R-DRE-202424	Danio rerio	1	-		-	-		-	-
Reactome	APC-Cdc20 mediated degradation of Nek2A	R-GGA-179409	Gallus gallus	1	-		-	-		-	-
Reactome	Signal transduction by L1	R-DME-445144	Drosophila melanogaster	1	-		-	-		-	-
Reactome	Citric acid cycle (TCA cycle)	R-GGA-71403	Gallus gallus	1	-		-	-		-	-
Reactome	Activation of RAC1 downstream of NMDARs	R-PFA-9619229	Plasmodium falciparum	1	-		-	-		-	-
Reactome	Ethanol oxidation	R-SCE-71384	Saccharomyces cerevisiae	1	-		-	-		-	-
Reactome	Miscellaneous transport and binding events	R-BTA-5223345	Bos taurus	1	-		-	-		-	-
Reactome	Beta-oxidation of pristanoyl-CoA	R-CEL-389887	Caenorhabditis elegans	1	-		-	-		-	-
Reactome	RHOA GTPase cycle	R-SSC-8980692	Sus scrofa	1	-		-	-		-	-
Reactome	The NLRP3 inflammasome	R-CEL-844456	Caenorhabditis elegans	1	-		-	-		-	-
Reactome	Regulation of APC/C activators between G1/S and early anaphase	R-SSC-176408	Sus scrofa	1	-		-	-		-	-
Reactome	Negative regulation of MAPK pathway	R-CFA-5675221	Canis familiaris	1	-		-	-		-	-
Reactome	Norepinephrine Neurotransmitter Release Cycle	R-BTA-181430	Bos taurus	1	-		-	-		-	-
Reactome	Hedgehog 'on' state	R-MMU-5632684	Mus musculus	1	-		-	-		-	-
Reactome	Deadenylation of mRNA	R-GGA-429947	Gallus gallus	1	-		-	-		-	-
Reactome	Synthesis of bile acids and bile salts	R-BTA-192105	Bos taurus	1	-		-	-		-	-
Reactome	SUMOylation of chromatin organization proteins	R-GGA-4551638	Gallus gallus	1	-		-	-		-	-
Reactome	Tetrahydrobiopterin (BH4) synthesis, recycling, salvage and regulation	R-DRE-1474151	Danio rerio	1	-		-	-		-	-
Reactome	RHOBTB2 GTPase cycle	R-RNO-9013418	Rattus norvegicus	1	-		-	-		-	-
Reactome	Organic anion transporters	R-GGA-428643	Gallus gallus	1	-		-	-		-	-
Reactome	Pexophagy	R-RNO-9664873	Rattus norvegicus	1	-		-	-		-	-
Reactome	RAF-independent MAPK1/3 activation	R-GGA-112409	Gallus gallus	1	-		-	-		-	-
Reactome	Regulation of PLK1 Activity at G2/M Transition	R-SSC-2565942	Sus scrofa	1	-		-	-		-	-
Reactome	VLDLR internalisation and degradation	R-DDI-8866427	Dictyostelium discoideum	1	-		-	-		-	-
Reactome	PI3K Cascade	R-DME-109704	Drosophila melanogaster	1	-		-	-		-	-
Reactome	Intrinsic Pathway of Fibrin Clot Formation	R-MMU-140837	Mus musculus	1	-		-	-		-	-
Reactome	Linoleic acid (LA) metabolism	R-BTA-2046105	Bos taurus	1	-		-	-		-	-
Reactome	Apoptotic execution phase	R-DRE-75153	Danio rerio	1	-		-	-		-	-
Reactome	RAB GEFs exchange GTP for GDP on RABs	R-DME-8876198	Drosophila melanogaster	1	-		-	-		-	-
Reactome	TRIF(TICAM1)-mediated TLR4 signaling	R-GGA-937061	Gallus gallus	1	-		-	-		-	-
Reactome	Platelet degranulation	R-CFA-114608	Canis familiaris	1	-		-	-		-	-
Reactome	Transferrin endocytosis and recycling	R-MMU-917977	Mus musculus	1	-		-	-		-	-
Reactome	TNFR1-induced NFkappaB signaling pathway	R-GGA-5357956	Gallus gallus	1	-		-	-		-	-
Reactome	PI3K Cascade	R-RNO-109704	Rattus norvegicus	1	-		-	-		-	-
Reactome	Synthesis of pyrophosphates in the cytosol	R-DRE-1855167	Danio rerio	1	-		-	-		-	-
Reactome	ABC transporters in lipid homeostasis	R-MMU-1369062	Mus musculus	1	-		-	-		-	-
Reactome	Regulation of HSF1-mediated heat shock response	R-CFA-3371453	Canis familiaris	1	-		-	-		-	-
Reactome	Phenylalanine metabolism	R-GGA-8964208	Gallus gallus	1	-		-	-		-	-
Reactome	Proton/oligopeptide cotransporters	R-BTA-427975	Bos taurus	1	-		-	-		-	-
[truncated: 813 more rows]

## Sheet: KEGG down regulated
Table S2. KEGG pathways of down regulated DEGs male flowers relative to female jojoba plants.
Database	pathway	ID	Species	# seqs
KEGG	Ribosome	ko03010	None	255	-		-	-		-	-
KEGG	Spliceosome	ko03040	None	87	-		-	-		-	-
KEGG	Biosynthesis of cofactors	ko01240	None	83	-		-	-		-	-
KEGG	RNA transport	ko03013	None	74	-		-	-		-	-
KEGG	Phenylpropanoid biosynthesis	ko00940	None	72	-		-	-		-	-
KEGG	NOD-like receptor signaling pathway	ko04621	None	69	-		-	-		-	-
KEGG	Starch and sucrose metabolism	ko00500	None	67	-		-	-		-	-
KEGG	Neurotrophin signaling pathway	ko04722	None	64	-		-	-		-	-
KEGG	MAPK signaling pathway	ko04010	None	64	-		-	-		-	-
KEGG	Toll-like receptor signaling pathway	ko04620	None	56	-		-	-		-	-
KEGG	Toll and Imd signaling pathway	ko04624	None	53	-		-	-		-	-
KEGG	NF-kappa B signaling pathway	ko04064	None	53	-		-	-		-	-
KEGG	Neutrophil extracellular trap formation	ko04613	None	53	-		-	-		-	-
KEGG	RNA degradation	ko03018	None	53	-		-	-		-	-
KEGG	Plant-pathogen interaction	ko04626	None	52	-		-	-		-	-
Reactome	Major pathway of rRNA processing in the nucleolus and cytosol	R-DRE-6791226	Danio rerio	52	-		-	-		-	-
KEGG	Oxidative phosphorylation	ko00190	None	51	-		-	-		-	-
KEGG	Photosynthesis	ko00195	None	51	-		-	-		-	-
Reactome	PI5P, PP2A and IER3 Regulate PI3K/AKT Signaling	R-RNO-6811558	Rattus norvegicus	51	-		-	-		-	-
KEGG	Plant hormone signal transduction	ko04075	None	50	-		-	-		-	-
KEGG	Glycolysis / Gluconeogenesis	ko00010	None	48	-		-	-		-	-
KEGG	Tryptophan metabolism	ko00380	None	47	-		-	-		-	-
KEGG	Cell cycle - yeast	ko04111	None	47	-		-	-		-	-
Reactome	Nonsense Mediated Decay (NMD) enhanced by the Exon Junction Complex (EJC)	R-DRE-975957	Danio rerio	45	-		-	-		-	-
KEGG	Cell cycle	ko04110	None	44	-		-	-		-	-
KEGG	Ribosome biogenesis in eukaryotes	ko03008	None	44	-		-	-		-	-
Reactome	Major pathway of rRNA processing in the nucleolus and cytosol	R-HSA-6791226	Homo sapiens	44	-		-	-		-	-
Reactome	L13a-mediated translational silencing of Ceruloplasmin expression	R-DRE-156827	Danio rerio	44	-		-	-		-	-
Reactome	GTP hydrolysis and joining of the 60S ribosomal subunit	R-DRE-72706	Danio rerio	44	-		-	-		-	-
Reactome	Interleukin-1 signaling	R-RNO-9020702	Rattus norvegicus	44	-		-	-		-	-
KEGG	Purine metabolism	ko00230	None	43	-		-	-		-	-
Reactome	SRP-dependent cotranslational protein targeting to membrane	R-DRE-1799339	Danio rerio	43	-		-	-		-	-
Reactome	Formation of a pool of free 40S subunits	R-DRE-72689	Danio rerio	43	-		-	-		-	-
KEGG	MAPK signaling pathway - plant	ko04016	None	42	-		-	-		-	-
KEGG	Cellular senescence	ko04218	None	42	-		-	-		-	-
Reactome	Nonsense Mediated Decay (NMD) independent of the Exon Junction Complex (EJC)	R-DRE-975956	Danio rerio	42	-		-	-		-	-
KEGG	Homologous recombination	ko03440	None	41	-		-	-		-	-
KEGG	Ubiquitin mediated proteolysis	ko04120	None	41	-		-	-		-	-
KEGG	Base excision repair	ko03410	None	40	-		-	-		-	-
KEGG	DNA replication	ko03030	None	40	-		-	-		-	-
KEGG	Pyruvate metabolism	ko00620	None	40	-		-	-		-	-
KEGG	Longevity regulating pathway - worm	ko04212	None	40	-		-	-		-	-
Reactome	Neutrophil degranulation	R-DDI-6798695	Dictyostelium discoideum	40	-		-	-		-	-
KEGG	Protein processing in endoplasmic reticulum	ko04141	None	39	-		-	-		-	-
Reactome	Nonsense Mediated Decay (NMD) independent of the Exon Junction Complex (EJC)	R-DME-975956	Drosophila melanogaster	38	-		-	-		-	-
Reactome	Nonsense Mediated Decay (NMD) enhanced by the Exon Junction Complex (EJC)	R-DME-975957	Drosophila melanogaster	38	-		-	-		-	-
Reactome	L13a-mediated translational silencing of Ceruloplasmin expression	R-DME-156827	Drosophila melanogaster	38	-		-	-		-	-
Reactome	Selenocysteine synthesis	R-HSA-2408557	Homo sapiens	38	-		-	-		-	-
KEGG	Amino sugar and nucleotide sugar metabolism	ko00520	None	37	-		-	-		-	-
Reactome	L13a-mediated translational silencing of Ceruloplasmin expression	R-HSA-156827	Homo sapiens	37	-		-	-		-	-
Reactome	GTP hydrolysis and joining of the 60S ribosomal subunit	R-HSA-72706	Homo sapiens	37	-		-	-		-	-
Reactome	SRP-dependent cotranslational protein targeting to membrane	R-HSA-1799339	Homo sapiens	37	-		-	-		-	-
Reactome	Formation of a pool of free 40S subunits	R-HSA-72689	Homo sapiens	37	-		-	-		-	-
KEGG	Carbon fixation in photosynthetic organisms	ko00710	None	36	-		-	-		-	-
KEGG	Aminoacyl-tRNA biosynthesis	ko00970	None	36	-		-	-		-	-
KEGG	Thermogenesis	ko04714	None	36	-		-	-		-	-
Reactome	Peptide chain elongation	R-HSA-156902	Homo sapiens	36	-		-	-		-	-
Reactome	Formation of a pool of free 40S subunits	R-DME-72689	Drosophila melanogaster	36	-		-	-		-	-
Reactome	Nonsense Mediated Decay (NMD) independent of the Exon Junction Complex (EJC)	R-HSA-975956	Homo sapiens	36	-		-	-		-	-
Reactome	Nonsense Mediated Decay (NMD) enhanced by the Exon Junction Complex (EJC)	R-HSA-975957	Homo sapiens	36	-		-	-		-	-
Reactome	Response of EIF2AK4 (GCN2) to amino acid deficiency	R-HSA-9633012	Homo sapiens	36	-		-	-		-	-
Reactome	Eukaryotic Translation Termination	R-HSA-72764	Homo sapiens	36	-		-	-		-	-
Reactome	Regulation of expression of SLITs and ROBOs	R-HSA-9010553	Homo sapiens	36	-		-	-		-	-
Reactome	SRP-dependent cotranslational protein targeting to membrane	R-DME-1799339	Drosophila melanogaster	36	-		-	-		-	-
KEGG	Glycine, serine and threonine metabolism	ko00260	None	35	-		-	-		-	-
KEGG	mRNA surveillance pathway	ko03015	None	35	-		-	-		-	-
Reactome	GTP hydrolysis and joining of the 60S ribosomal subunit	R-DME-72706	Drosophila melanogaster	35	-		-	-		-	-
KEGG	Cysteine and methionine metabolism	ko00270	None	34	-		-	-		-	-
KEGG	Peroxisome	ko04146	None	34	-		-	-		-	-
KEGG	Cyanoamino acid metabolism	ko00460	None	34	-		-	-		-	-
KEGG	RNA polymerase	ko03020	None	34	-		-	-		-	-
KEGG	Fanconi anemia pathway	ko03460	None	33	-		-	-		-	-
KEGG	Glyoxylate and dicarboxylate metabolism	ko00630	None	32	-		-	-		-	-
KEGG	Porphyrin and chlorophyll metabolism	ko00860	None	32	-		-	-		-	-
Reactome	Interleukin-1 signaling	R-BTA-9020702	Bos taurus	32	-		-	-		-	-
KEGG	Flavonoid biosynthesis	ko00941	None	31	-		-	-		-	-
KEGG	Oocyte meiosis	ko04114	None	31	-		-	-		-	-
KEGG	Meiosis - yeast	ko04113	None	31	-		-	-		-	-
KEGG	Necroptosis	ko04217	None	31	-		-	-		-	-
KEGG	Nucleotide excision repair	ko03420	None	30	-		-	-		-	-
KEGG	cGMP-PKG signaling pathway	ko04022	None	29	-		-	-		-	-
KEGG	Tyrosine metabolism	ko00350	None	27	-		-	-		-	-
KEGG	PI3K-Akt signaling pathway	ko04151	None	27	-		-	-		-	-
Reactome	PI5P, PP2A and IER3 Regulate PI3K/AKT Signaling	R-CFA-6811558	Canis familiaris	27	-		-	-		-	-
Reactome	mRNA Splicing - Major Pathway	R-DRE-72163	Danio rerio	27	-		-	-		-	-
KEGG	Mismatch repair	ko03430	None	26	-		-	-		-	-
KEGG	Autophagy - animal	ko04140	None	26	-		-	-		-	-
KEGG	Pyrimidine metabolism	ko00240	None	26	-		-	-		-	-
KEGG	Glucagon signaling pathway	ko04922	None	26	-		-	-		-	-
KEGG	Phenylalanine metabolism	ko00360	None	25	-		-	-		-	-
KEGG	Apelin signaling pathway	ko04371	None	25	-		-	-		-	-
Reactome	Interleukin-1 signaling	R-CFA-9020702	Canis familiaris	25	-		-	-		-	-
KEGG	Axon regeneration	ko04361	None	24	-		-	-		-	-
Reactome	Ribosomal scanning and start codon recognition	R-HSA-72702	Homo sapiens	24	-		-	-		-	-
Reactome	Translation initiation complex formation	R-HSA-72649	Homo sapiens	24	-		-	-		-	-
Reactome	Formation of the ternary complex, and subsequently, the 43S complex	R-HSA-72695	Homo sapiens	24	-		-	-		-	-
KEGG	Phagosome	ko04145	None	23	-		-	-		-	-
KEGG	Endocytosis	ko04144	None	23	-		-	-		-	-
KEGG	Dopaminergic synapse	ko04728	None	23	-		-	-		-	-
KEGG	Insulin signaling pathway	ko04910	None	23	-		-	-		-	-
KEGG	Methane metabolism	ko00680	None	23	-		-	-		-	-
KEGG	MAPK signaling pathway - fly	ko04013	None	23	-		-	-		-	-
Reactome	Neutrophil degranulation	R-DRE-6798695	Danio rerio	23	-		-	-		-	-
Reactome	Nonsense Mediated Decay (NMD) enhanced by the Exon Junction Complex (EJC)	R-GGA-975957	Gallus gallus	23	-		-	-		-	-
KEGG	Progesterone-mediated oocyte maturation	ko04914	None	22	-		-	-		-	-
KEGG	Fatty acid biosynthesis	ko00061	None	22	-		-	-		-	-
KEGG	Drug metabolism - other enzymes	ko00983	None	22	-		-	-		-	-
KEGG	Pentose and glucuronate interconversions	ko00040	None	21	-		-	-		-	-
KEGG	Metabolism of xenobiotics by cytochrome P450	ko00980	None	21	-		-	-		-	-
Reactome	Cytosolic tRNA aminoacylation	R-HSA-379716	Homo sapiens	21	-		-	-		-	-
KEGG	Fructose and mannose metabolism	ko00051	None	20	-		-	-		-	-
KEGG	Tight junction	ko04530	None	20	-		-	-		-	-
KEGG	alpha-Linolenic acid metabolism	ko00592	None	20	-		-	-		-	-
KEGG	Retrograde endocannabinoid signaling	ko04723	None	20	-		-	-		-	-
KEGG	Glutathione metabolism	ko00480	None	20	-		-	-		-	-
KEGG	Arginine and proline metabolism	ko00330	None	20	-		-	-		-	-
KEGG	Glycerophospholipid metabolism	ko00564	None	20	-		-	-		-	-
KEGG	Regulation of actin cytoskeleton	ko04810	None	20	-		-	-		-	-
KEGG	Ras signaling pathway	ko04014	None	20	-		-	-		-	-
KEGG	Two-component system	ko02020	None	20	-		-	-		-	-
KEGG	Phenylalanine, tyrosine and tryptophan biosynthesis	ko00400	None	20	-		-	-		-	-
Reactome	tRNA modification in the nucleus and cytosol	R-HSA-6782315	Homo sapiens	20	-		-	-		-	-
KEGG	Pentose phosphate pathway	ko00030	None	19	-		-	-		-	-
KEGG	Serotonergic synapse	ko04726	None	19	-		-	-		-	-
KEGG	Cutin, suberine and wax biosynthesis	ko00073	None	19	-		-	-		-	-
KEGG	Quorum sensing	ko02024	None	19	-		-	-		-	-
KEGG	Propanoate metabolism	ko00640	None	19	-		-	-		-	-
KEGG	Ascorbate and aldarate metabolism	ko00053	None	18	-		-	-		-	-
KEGG	mTOR signaling pathway	ko04150	None	18	-		-	-		-	-
KEGG	Glycerolipid metabolism	ko00561	None	18	-		-	-		-	-
KEGG	Inositol phosphate metabolism	ko00562	None	18	-		-	-		-	-
KEGG	Wnt signaling pathway	ko04310	None	18	-		-	-		-	-
KEGG	Apoptosis	ko04210	None	18	-		-	-		-	-
Reactome	rRNA modification in the nucleus and cytosol	R-HSA-6790901	Homo sapiens	18	-		-	-		-	-
KEGG	Retinol metabolism	ko00830	None	17	-		-	-		-	-
KEGG	HIF-1 signaling pathway	ko04066	None	17	-		-	-		-	-
KEGG	Steroid hormone biosynthesis	ko00140	None	17	-		-	-		-	-
KEGG	Carbon fixation pathways in prokaryotes	ko00720	None	17	-		-	-		-	-
KEGG	Lysosome	ko04142	None	17	-		-	-		-	-
KEGG	Arginine biosynthesis	ko00220	None	17	-		-	-		-	-
KEGG	AMPK signaling pathway	ko04152	None	17	-		-	-		-	-
KEGG	Vascular smooth muscle contraction	ko04270	None	17	-		-	-		-	-
KEGG	Lysine degradation	ko00310	None	17	-		-	-		-	-
KEGG	Parathyroid hormone synthesis, secretion and action	ko04928	None	17	-		-	-		-	-
Reactome	Processing of DNA double-strand break ends	R-GGA-5693607	Gallus gallus	17	-		-	-		-	-
Reactome	mRNA Splicing - Major Pathway	R-GGA-72163	Gallus gallus	17	-		-	-		-	-
Reactome	mRNA Splicing - Major Pathway	R-DME-72163	Drosophila melanogaster	17	-		-	-		-	-
KEGG	Isoquinoline alkaloid biosynthesis	ko00950	None	16	-		-	-		-	-
KEGG	Galactose metabolism	ko00052	None	16	-		-	-		-	-
KEGG	Indole alkaloid biosynthesis	ko00901	None	16	-		-	-		-	-
KEGG	Estrogen signaling pathway	ko04915	None	16	-		-	-		-	-
KEGG	Autophagy - yeast	ko04138	None	16	-		-	-		-	-
Reactome	Estrogen-dependent gene expression	R-DRE-9018519	Danio rerio	16	-		-	-		-	-
Reactome	RUNX1 regulates transcription of genes involved in differentiation of HSCs	R-HSA-8939236	Homo sapiens	16	-		-	-		-	-
Reactome	Major pathway of rRNA processing in the nucleolus and cytosol	R-GGA-6791226	Gallus gallus	16	-		-	-		-	-
Reactome	Estrogen-dependent gene expression	R-HSA-9018519	Homo sapiens	16	-		-	-		-	-
Reactome	Mitochondrial protein import	R-HSA-1268020	Homo sapiens	16	-		-	-		-	-
KEGG	FoxO signaling pathway	ko04068	None	15	-		-	-		-	-
KEGG	Calcium signaling pathway	ko04020	None	15	-		-	-		-	-
KEGG	Ubiquinone and other terpenoid-quinone biosynthesis	ko00130	None	15	-		-	-		-	-
KEGG	Oxytocin signaling pathway	ko04921	None	15	-		-	-		-	-
Reactome	Transcriptional regulation of granulopoiesis	R-HSA-9616222	Homo sapiens	15	-		-	-		-	-
Reactome	B-WICH complex positively regulates rRNA expression	R-DRE-5250924	Danio rerio	15	-		-	-		-	-
Reactome	Major pathway of rRNA processing in the nucleolus and cytosol	R-MMU-6791226	Mus musculus	15	-		-	-		-	-
Reactome	Transcriptional regulation by small RNAs	R-DRE-5578749	Danio rerio	15	-		-	-		-	-
Reactome	Senescence-Associated Secretory Phenotype (SASP)	R-DDI-2559582	Dictyostelium discoideum	15	-		-	-		-	-
Reactome	Mitochondrial tRNA aminoacylation	R-HSA-379726	Homo sapiens	15	-		-	-		-	-
KEGG	Stilbenoid, diarylheptanoid and gingerol biosynthesis	ko00945	None	14	-		-	-		-	-
KEGG	Mitophagy - animal	ko04137	None	14	-		-	-		-	-
KEGG	Longevity regulating pathway	ko04211	None	14	-		-	-		-	-
Reactome	Major pathway of rRNA processing in the nucleolus and cytosol	R-RNO-6791226	Rattus norvegicus	14	-		-	-		-	-
Reactome	Antigen processing: Ubiquitination & Proteasome degradation	R-GGA-983168	Gallus gallus	14	-		-	-		-	-
Reactome	B-WICH complex positively regulates rRNA expression	R-GGA-5250924	Gallus gallus	14	-		-	-		-	-
Reactome	Translation initiation complex formation	R-DME-72649	Drosophila melanogaster	14	-		-	-		-	-
Reactome	mRNA Splicing - Major Pathway	R-HSA-72163	Homo sapiens	14	-		-	-		-	-
Reactome	Neddylation	R-DDI-8951664	Dictyostelium discoideum	14	-		-	-		-	-
Reactome	Factors involved in megakaryocyte development and platelet production	R-HSA-983231	Homo sapiens	14	-		-	-		-	-
Reactome	Antigen processing: Ubiquitination & Proteasome degradation	R-DDI-983168	Dictyostelium discoideum	14	-		-	-		-	-
Reactome	Transcriptional regulation by small RNAs	R-GGA-5578749	Gallus gallus	14	-		-	-		-	-
Reactome	Neutrophil degranulation	R-GGA-6798695	Gallus gallus	14	-		-	-		-	-
Reactome	RNA Polymerase I Promoter Escape	R-DRE-73772	Danio rerio	14	-		-	-		-	-
KEGG	Citrate cycle (TCA cycle)	ko00020	None	13	-		-	-		-	-
KEGG	Focal adhesion	ko04510	None	13	-		-	-		-	-
KEGG	Sphingolipid signaling pathway	ko04071	None	13	-		-	-		-	-
KEGG	Phosphatidylinositol signaling system	ko04070	None	13	-		-	-		-	-
KEGG	Betalain biosynthesis	ko00965	None	13	-		-	-		-	-
KEGG	Proteasome	ko03050	None	13	-		-	-		-	-
KEGG	Circadian rhythm - plant	ko04712	None	13	-		-	-		-	-
KEGG	Terpenoid backbone biosynthesis	ko00900	None	13	-		-	-		-	-
KEGG	Protein export	ko03060	None	13	-		-	-		-	-
KEGG	Alanine, aspartate and glutamate metabolism	ko00250	None	13	-		-	-		-	-
KEGG	Ovarian steroidogenesis	ko04913	None	13	-		-	-		-	-
KEGG	Photosynthesis - antenna proteins	ko00196	None	13	-		-	-		-	-
KEGG	Fc gamma R-mediated phagocytosis	ko04666	None	13	-		-	-		-	-
KEGG	ABC transporters	ko02010	None	13	-		-	-		-	-
Reactome	Antigen processing: Ubiquitination & Proteasome degradation	R-DRE-983168	Danio rerio	13	-		-	-		-	-
Reactome	Ribosomal scanning and start codon recognition	R-GGA-72702	Gallus gallus	13	-		-	-		-	-
Reactome	Ribosomal scanning and start codon recognition	R-DME-72702	Drosophila melanogaster	13	-		-	-		-	-
Reactome	L13a-mediated translational silencing of Ceruloplasmin expression	R-DDI-156827	Dictyostelium discoideum	13	-		-	-		-	-
Reactome	Association of TriC/CCT with target proteins during biosynthesis	R-HSA-390471	Homo sapiens	13	-		-	-		-	-
Reactome	Formation of the ternary complex, and subsequently, the 43S complex	R-DME-72695	Drosophila melanogaster	13	-		-	-		-	-
Reactome	PRC2 methylates histones and DNA	R-GGA-212300	Gallus gallus	13	-		-	-		-	-
Reactome	Oxidative Stress Induced Senescence	R-GGA-2559580	Gallus gallus	13	-		-	-		-	-
Reactome	RMTs methylate histone arginines	R-DRE-3214858	Danio rerio	13	-		-	-		-	-
Reactome	Major pathway of rRNA processing in the nucleolus and cytosol	R-DDI-6791226	Dictyostelium discoideum	13	-		-	-		-	-
KEGG	Cytosolic DNA-sensing pathway	ko04623	None	12	-		-	-		-	-
KEGG	cAMP signaling pathway	ko04024	None	12	-		-	-		-	-
KEGG	Long-term potentiation	ko04720	None	12	-		-	-		-	-
KEGG	Bile secretion	ko04976	None	12	-		-	-		-	-
KEGG	Antigen processing and presentation	ko04612	None	12	-		-	-		-	-
KEGG	One carbon pool by folate	ko00670	None	12	-		-	-		-	-
KEGG	Prolactin signaling pathway	ko04917	None	12	-		-	-		-	-
KEGG	Axon guidance	ko04360	None	12	-		-	-		-	-
KEGG	Drug metabolism - cytochrome P450	ko00982	None	12	-		-	-		-	-
KEGG	Ferroptosis	ko04216	None	12	-		-	-		-	-
Reactome	Formation of a pool of free 40S subunits	R-DDI-72689	Dictyostelium discoideum	12	-		-	-		-	-
Reactome	Nonsense Mediated Decay (NMD) independent of the Exon Junction Complex (EJC)	R-RNO-975956	Rattus norvegicus	12	-		-	-		-	-
Reactome	Nonsense Mediated Decay (NMD) enhanced by the Exon Junction Complex (EJC)	R-RNO-975957	Rattus norvegicus	12	-		-	-		-	-
Reactome	Recruitment and ATM-mediated phosphorylation of repair and signaling proteins at DNA double strand breaks	R-GGA-5693565	Gallus gallus	12	-		-	-		-	-
Reactome	Senescence-Associated Secretory Phenotype (SASP)	R-DRE-2559582	Danio rerio	12	-		-	-		-	-
Reactome	Formation of the ternary complex, and subsequently, the 43S complex	R-GGA-72695	Gallus gallus	12	-		-	-		-	-
Reactome	Interleukin-1 signaling	R-DRE-9020702	Danio rerio	12	-		-	-		-	-
Reactome	Ub-specific processing proteases	R-DDI-5689880	Dictyostelium discoideum	12	-		-	-		-	-
Reactome	Serotonin and melatonin biosynthesis	R-DDI-209931	Dictyostelium discoideum	12	-		-	-		-	-
Reactome	Mitochondrial translation elongation	R-DRE-5389840	Danio rerio	12	-		-	-		-	-
Reactome	Nonsense Mediated Decay (NMD) enhanced by the Exon Junction Complex (EJC)	R-SCE-975957	Saccharomyces cerevisiae	12	-		-	-		-	-
Reactome	Nonsense Mediated Decay (NMD) independent of the Exon Junction Complex (EJC)	R-SCE-975956	Saccharomyces cerevisiae	12	-		-	-		-	-
Reactome	RUNX1 regulates genes involved in megakaryocyte differentiation and platelet function	R-GGA-8936459	Gallus gallus	12	-		-	-		-	-
Reactome	Mitochondrial translation termination	R-DRE-5419276	Danio rerio	12	-		-	-		-	-
Reactome	Condensation of Prophase Chromosomes	R-GGA-2299718	Gallus gallus	12	-		-	-		-	-
Reactome	RNA Polymerase I Promoter Escape	R-GGA-73772	Gallus gallus	12	-		-	-		-	-
Reactome	GTP hydrolysis and joining of the 60S ribosomal subunit	R-DDI-72706	Dictyostelium discoideum	12	-		-	-		-	-
KEGG	Valine, leucine and isoleucine biosynthesis	ko00290	None	11	-		-	-		-	-
KEGG	Linoleic acid metabolism	ko00591	None	11	-		-	-		-	-
KEGG	Steroid biosynthesis	ko00100	None	11	-		-	-		-	-
KEGG	Lysine biosynthesis	ko00300	None	11	-		-	-		-	-
KEGG	Basal transcription factors	ko03022	None	11	-		-	-		-	-
KEGG	Pantothenate and CoA biosynthesis	ko00770	None	11	-		-	-		-	-
Reactome	Post-translational protein phosphorylation	R-DME-8957275	Drosophila melanogaster	11	-		-	-		-	-
Reactome	Dual incision in TC-NER	R-DRE-6782135	Danio rerio	11	-		-	-		-	-
Reactome	CDK-mediated phosphorylation and removal of Cdc6	R-DDI-69017	Dictyostelium discoideum	11	-		-	-		-	-
Reactome	activated TAK1 mediates p38 MAPK activation	R-DRE-450302	Danio rerio	11	-		-	-		-	-
Reactome	JNK (c-Jun kinases) phosphorylation and activation mediated by activated human TAK1	R-DRE-450321	Danio rerio	11	-		-	-		-	-
Reactome	Meiotic recombination	R-HSA-912446	Homo sapiens	11	-		-	-		-	-
Reactome	Gap-filling DNA repair synthesis and ligation in TC-NER	R-DRE-6782210	Danio rerio	11	-		-	-		-	-
Reactome	Interleukin-1 signaling	R-GGA-9020702	Gallus gallus	11	-		-	-		-	-
Reactome	NOD1/2 Signaling Pathway	R-DRE-168638	Danio rerio	11	-		-	-		-	-
Reactome	Regulation of Insulin-like Growth Factor (IGF) transport and uptake by Insulin-like Growth Factor Binding Proteins (IGFBPs)	R-DME-381426	Drosophila melanogaster	11	-		-	-		-	-
Reactome	PI5P, PP2A and IER3 Regulate PI3K/AKT Signaling	R-DRE-6811558	Danio rerio	11	-		-	-		-	-
Reactome	Estrogen-dependent gene expression	R-GGA-9018519	Gallus gallus	11	-		-	-		-	-
Reactome	IRAK2 mediated activation of TAK1 complex	R-DRE-937042	Danio rerio	11	-		-	-		-	-
Reactome	IRAK1 recruits IKK complex	R-DRE-937039	Danio rerio	11	-		-	-		-	-
Reactome	TRAF6-mediated induction of TAK1 complex within TLR4 complex	R-DRE-937072	Danio rerio	11	-		-	-		-	-
Reactome	TAK1 activates NFkB by phosphorylation and activation of IKKs complex	R-DRE-445989	Danio rerio	11	-		-	-		-	-
Reactome	L13a-mediated translational silencing of Ceruloplasmin expression	R-RNO-156827	Rattus norvegicus	11	-		-	-		-	-
Reactome	MyD88 cascade initiated on plasma membrane	R-DRE-975871	Danio rerio	11	-		-	-		-	-
Reactome	Antigen processing: Ubiquitination & Proteasome degradation	R-DME-983168	Drosophila melanogaster	11	-		-	-		-	-
Reactome	Activated PKN1 stimulates transcription of AR (androgen receptor) regulated genes KLK2 and KLK3	R-GGA-5625886	Gallus gallus	11	-		-	-		-	-
Reactome	Neutrophil degranulation	R-DME-6798695	Drosophila melanogaster	11	-		-	-		-	-
Reactome	IRAK2 mediated activation of TAK1 complex upon TLR7/8 or 9 stimulation	R-DRE-975163	Danio rerio	11	-		-	-		-	-
Reactome	IRAK1 recruits IKK complex upon TLR7/8 or 9 stimulation	R-DRE-975144	Danio rerio	11	-		-	-		-	-
Reactome	Interleukin-17 signaling	R-DRE-448424	Danio rerio	11	-		-	-		-	-
Reactome	Formation of the beta-catenin:TCF transactivating complex	R-GGA-201722	Gallus gallus	11	-		-	-		-	-
Reactome	Toll Like Receptor 3 (TLR3) Cascade	R-DRE-168164	Danio rerio	11	-		-	-		-	-
Reactome	Toll Like Receptor TLR1:TLR2 Cascade	R-DRE-168179	Danio rerio	11	-		-	-		-	-
Reactome	Nonsense Mediated Decay (NMD) enhanced by the Exon Junction Complex (EJC)	R-DDI-975957	Dictyostelium discoideum	11	-		-	-		-	-
Reactome	Nonsense Mediated Decay (NMD) independent of the Exon Junction Complex (EJC)	R-DDI-975956	Dictyostelium discoideum	11	-		-	-		-	-
Reactome	p75NTR recruits signalling complexes	R-DRE-209543	Danio rerio	11	-		-	-		-	-
Reactome	Toll Like Receptor 9 (TLR9) Cascade	R-DRE-168138	Danio rerio	11	-		-	-		-	-
Reactome	NF-kB is activated and signals survival	R-DRE-209560	Danio rerio	11	-		-	-		-	-
Reactome	Toll Like Receptor 10 (TLR10) Cascade	R-DRE-168142	Danio rerio	11	-		-	-		-	-
Reactome	Cdc20:Phospho-APC/C mediated degradation of Cyclin A	R-DDI-174184	Dictyostelium discoideum	11	-		-	-		-	-
Reactome	PKMTs methylate histone lysines	R-DRE-3214841	Danio rerio	11	-		-	-		-	-
Reactome	RNA Polymerase I Promoter Opening	R-GGA-73728	Gallus gallus	11	-		-	-		-	-
KEGG	C-type lectin receptor signaling pathway	ko04625	None	10	-		-	-		-	-
KEGG	Valine, leucine and isoleucine degradation	ko00280	None	10	-		-	-		-	-
KEGG	IL-17 signaling pathway	ko04657	None	10	-		-	-		-	-
KEGG	Sphingolipid metabolism	ko00600	None	10	-		-	-		-	-
KEGG	Arachidonic acid metabolism	ko00590	None	10	-		-	-		-	-
KEGG	Adrenergic signaling in cardiomyocytes	ko04261	None	10	-		-	-		-	-
KEGG	Osteoclast differentiation	ko04380	None	10	-		-	-		-	-
KEGG	Monoterpenoid biosynthesis	ko00902	None	10	-		-	-		-	-
KEGG	Sesquiterpenoid and triterpenoid biosynthesis	ko00909	None	10	-		-	-		-	-
KEGG	Collecting duct acid secretion	ko04966	None	10	-		-	-		-	-
KEGG	Vasopressin-regulated water reabsorption	ko04962	None	10	-		-	-		-	-
KEGG	Pancreatic secretion	ko04972	None	10	-		-	-		-	-
KEGG	Sulfur metabolism	ko00920	None	10	-		-	-		-	-
KEGG	Folate biosynthesis	ko00790	None	10	-		-	-		-	-
KEGG	Hedgehog signaling pathway - fly	ko04341	None	10	-		-	-		-	-
KEGG	GnRH signaling pathway	ko04912	None	10	-		-	-		-	-
KEGG	Relaxin signaling pathway	ko04926	None	10	-		-	-		-	-
KEGG	Mitophagy - yeast	ko04139	None	10	-		-	-		-	-
KEGG	MAPK signaling pathway - yeast	ko04011	None	10	-		-	-		-	-
KEGG	B cell receptor signaling pathway	ko04662	None	10	-		-	-		-	-
KEGG	Gap junction	ko04540	None	10	-		-	-		-	-
KEGG	Fatty acid elongation	ko00062	None	10	-		-	-		-	-
KEGG	beta-Alanine metabolism	ko00410	None	10	-		-	-		-	-
Reactome	GTP hydrolysis and joining of the 60S ribosomal subunit	R-RNO-72706	Rattus norvegicus	10	-		-	-		-	-
Reactome	RUNX1 regulates genes involved in megakaryocyte differentiation and platelet function	R-DRE-8936459	Danio rerio	10	-		-	-		-	-
Reactome	SRP-dependent cotranslational protein targeting to membrane	R-DDI-1799339	Dictyostelium discoideum	10	-		-	-		-	-
Reactome	Formation of a pool of free 40S subunits	R-RNO-72689	Rattus norvegicus	10	-		-	-		-	-
Reactome	Translation initiation complex formation	R-DRE-72649	Danio rerio	10	-		-	-		-	-
Reactome	SRP-dependent cotranslational protein targeting to membrane	R-RNO-1799339	Rattus norvegicus	10	-		-	-		-	-
Reactome	Ribosomal scanning and start codon recognition	R-DRE-72702	Danio rerio	10	-		-	-		-	-
Reactome	RHOG GTPase cycle	R-DRE-9013408	Danio rerio	10	-		-	-		-	-
Reactome	Processing of DNA double-strand break ends	R-HSA-5693607	Homo sapiens	10	-		-	-		-	-
Reactome	Neutrophil degranulation	R-SPO-6798695	Schizosaccharomyces pombe	10	-		-	-		-	-
Reactome	APC/C:Cdc20 mediated degradation of Cyclin B	R-DDI-174048	Dictyostelium discoideum	10	-		-	-		-	-
Reactome	mRNA 3'-end processing	R-DRE-72187	Danio rerio	10	-		-	-		-	-
Reactome	RA biosynthesis pathway	R-DRE-5365859	Danio rerio	10	-		-	-		-	-
Reactome	Major pathway of rRNA processing in the nucleolus and cytosol	R-SPO-6791226	Schizosaccharomyces pombe	10	-		-	-		-	-
Reactome	G2/M DNA damage checkpoint	R-GGA-69473	Gallus gallus	10	-		-	-		-	-
Reactome	Separation of Sister Chromatids	R-GGA-2467813	Gallus gallus	10	-		-	-		-	-
Reactome	mRNA Splicing - Major Pathway	R-RNO-72163	Rattus norvegicus	10	-		-	-		-	-
Reactome	mRNA Splicing - Minor Pathway	R-DME-72165	Drosophila melanogaster	10	-		-	-		-	-
KEGG	Monobactam biosynthesis	ko00261	None	9	-		-	-		-	-
KEGG	Glucosinolate biosynthesis	ko00966	None	9	-		-	-		-	-
KEGG	Natural killer cell mediated cytotoxicity	ko04650	None	9	-		-	-		-	-
KEGG	Glutamatergic synapse	ko04724	None	9	-		-	-		-	-
KEGG	Synaptic vesicle cycle	ko04721	None	9	-		-	-		-	-
KEGG	Bacterial secretion system	ko03070	None	9	-		-	-		-	-
KEGG	Platelet activation	ko04611	None	9	-		-	-		-	-
KEGG	Hedgehog signaling pathway	ko04340	None	9	-		-	-		-	-
KEGG	Cell cycle - Caulobacter	ko04112	None	9	-		-	-		-	-
KEGG	Selenocompound metabolism	ko00450	None	9	-		-	-		-	-
KEGG	Rap1 signaling pathway	ko04015	None	9	-		-	-		-	-
KEGG	VEGF signaling pathway	ko04370	None	9	-		-	-		-	-
KEGG	Fatty acid degradation	ko00071	None	9	-		-	-		-	-
KEGG	T cell receptor signaling pathway	ko04660	None	9	-		-	-		-	-
KEGG	Longevity regulating pathway - multiple species	ko04213	None	9	-		-	-		-	-
KEGG	Apoptosis - fly	ko04214	None	9	-		-	-		-	-
Reactome	Nonsense Mediated Decay (NMD) independent of the Exon Junction Complex (EJC)	R-MMU-975956	Mus musculus	9	-		-	-		-	-
Reactome	Nonsense Mediated Decay (NMD) enhanced by the Exon Junction Complex (EJC)	R-MMU-975957	Mus musculus	9	-		-	-		-	-
Reactome	SRP-dependent cotranslational protein targeting to membrane	R-SCE-1799339	Saccharomyces cerevisiae	9	-		-	-		-	-
Reactome	L13a-mediated translational silencing of Ceruloplasmin expression	R-SCE-156827	Saccharomyces cerevisiae	9	-		-	-		-	-
Reactome	GTP hydrolysis and joining of the 60S ribosomal subunit	R-SCE-72706	Saccharomyces cerevisiae	9	-		-	-		-	-
Reactome	SRP-dependent cotranslational protein targeting to membrane	R-MMU-1799339	Mus musculus	9	-		-	-		-	-
Reactome	RNA Polymerase II Transcription Termination	R-GGA-73856	Gallus gallus	9	-		-	-		-	-
Reactome	GTP hydrolysis and joining of the 60S ribosomal subunit	R-MMU-72706	Mus musculus	9	-		-	-		-	-
Reactome	PI5P, PP2A and IER3 Regulate PI3K/AKT Signaling	R-SSC-6811558	Sus scrofa	9	-		-	-		-	-
Reactome	Formation of a pool of free 40S subunits	R-MMU-72689	Mus musculus	9	-		-	-		-	-
Reactome	Formation of the ternary complex, and subsequently, the 43S complex	R-DRE-72695	Danio rerio	9	-		-	-		-	-
Reactome	TRAF6 mediated induction of NFkB and MAP kinases upon TLR7/8 or 9 activation	R-DDI-975138	Dictyostelium discoideum	9	-		-	-		-	-
Reactome	Interleukin-17 signaling	R-DDI-448424	Dictyostelium discoideum	9	-		-	-		-	-
Reactome	Cholesterol biosynthesis	R-DDI-191273	Dictyostelium discoideum	9	-		-	-		-	-
Reactome	Regulation of HSF1-mediated heat shock response	R-DRE-3371453	Danio rerio	9	-		-	-		-	-
Reactome	Formation of TC-NER Pre-Incision Complex	R-DRE-6781823	Danio rerio	9	-		-	-		-	-
Reactome	mRNA Splicing - Major Pathway	R-MMU-72163	Mus musculus	9	-		-	-		-	-
Reactome	Formation of a pool of free 40S subunits	R-SCE-72689	Saccharomyces cerevisiae	9	-		-	-		-	-
Reactome	HDACs deacetylate histones	R-GGA-3214815	Gallus gallus	9	-		-	-		-	-
Reactome	TRIF(TICAM1)-mediated TLR4 signaling	R-DDI-937061	Dictyostelium discoideum	9	-		-	-		-	-
Reactome	HATs acetylate histones	R-GGA-3214847	Gallus gallus	9	-		-	-		-	-
Reactome	MAP2K and MAPK activation	R-DDI-5674135	Dictyostelium discoideum	9	-		-	-		-	-
Reactome	Ub-specific processing proteases	R-GGA-5689880	Gallus gallus	9	-		-	-		-	-
Reactome	Dual incision in TC-NER	R-GGA-6782135	Gallus gallus	9	-		-	-		-	-
Reactome	mRNA 3'-end processing	R-GGA-72187	Gallus gallus	9	-		-	-		-	-
Reactome	Toll Like Receptor 3 (TLR3) Cascade	R-DDI-168164	Dictyostelium discoideum	9	-		-	-		-	-
Reactome	Toll Like Receptor 10 (TLR10) Cascade	R-DDI-168142	Dictyostelium discoideum	9	-		-	-		-	-
Reactome	Toll Like Receptor 9 (TLR9) Cascade	R-DDI-168138	Dictyostelium discoideum	9	-		-	-		-	-
Reactome	mRNA Splicing - Major Pathway	R-DDI-72163	Dictyostelium discoideum	9	-		-	-		-	-
Reactome	Orc1 removal from chromatin	R-DDI-68949	Dictyostelium discoideum	9	-		-	-		-	-
Reactome	Toll Like Receptor TLR1:TLR2 Cascade	R-DDI-168179	Dictyostelium discoideum	9	-		-	-		-	-
Reactome	RAC1 GTPase cycle	R-DRE-9013149	Danio rerio	9	-		-	-		-	-
Reactome	Transport of Mature mRNA derived from an Intron-Containing Transcript	R-DRE-159236	Danio rerio	9	-		-	-		-	-
Reactome	MyD88 cascade initiated on plasma membrane	R-DDI-975871	Dictyostelium discoideum	9	-		-	-		-	-
Reactome	HATs acetylate histones	R-DRE-3214847	Danio rerio	9	-		-	-		-	-
Reactome	Formation of TC-NER Pre-Incision Complex	R-DDI-6781823	Dictyostelium discoideum	9	-		-	-		-	-
Reactome	L13a-mediated translational silencing of Ceruloplasmin expression	R-MMU-156827	Mus musculus	9	-		-	-		-	-
Reactome	Cellular hexose transport	R-DRE-189200	Danio rerio	9	-		-	-		-	-
Reactome	RNA Polymerase I Transcription Initiation	R-DRE-73762	Danio rerio	9	-		-	-		-	-
Reactome	SCF(Skp2)-mediated degradation of p27/p21	R-DDI-187577	Dictyostelium discoideum	9	-		-	-		-	-
Reactome	Ubiquitin-dependent degradation of Cyclin D	R-DDI-75815	Dictyostelium discoideum	9	-		-	-		-	-
KEGG	Inflammatory mediator regulation of TRP channels	ko04750	None	8	-		-	-		-	-
KEGG	Tropane, piperidine and pyridine alkaloid biosynthesis	ko00960	None	8	-		-	-		-	-
KEGG	GABAergic synapse	ko04727	None	8	-		-	-		-	-
KEGG	Cholesterol metabolism	ko04979	None	8	-		-	-		-	-
KEGG	Melanogenesis	ko04916	None	8	-		-	-		-	-
KEGG	p53 signaling pathway	ko04115	None	8	-		-	-		-	-
KEGG	Cortisol synthesis and secretion	ko04927	None	8	-		-	-		-	-
KEGG	Renin secretion	ko04924	None	8	-		-	-		-	-
KEGG	Butanoate metabolism	ko00650	None	8	-		-	-		-	-
Reactome	Separation of Sister Chromatids	R-DRE-2467813	Danio rerio	8	-		-	-		-	-
Reactome	Dual incision in TC-NER	R-DDI-6782135	Dictyostelium discoideum	8	-		-	-		-	-
Reactome	RUNX1 regulates genes involved in megakaryocyte differentiation and platelet function	R-DME-8936459	Drosophila melanogaster	8	-		-	-		-	-
Reactome	Formation of the beta-catenin:TCF transactivating complex	R-DRE-201722	Danio rerio	8	-		-	-		-	-
Reactome	RNA Polymerase II Pre-transcription Events	R-DRE-674695	Danio rerio	8	-		-	-		-	-
Reactome	Oxidative Stress Induced Senescence	R-DRE-2559580	Danio rerio	8	-		-	-		-	-
Reactome	CDK-mediated phosphorylation and removal of Cdc6	R-GGA-69017	Gallus gallus	8	-		-	-		-	-
Reactome	PRC2 methylates histones and DNA	R-DRE-212300	Danio rerio	8	-		-	-		-	-
Reactome	Polymerase switching on the C-strand of the telomere	R-DRE-174411	Danio rerio	8	-		-	-		-	-
Reactome	Dual Incision in GG-NER	R-GGA-5696400	Gallus gallus	8	-		-	-		-	-
Reactome	Condensation of Prophase Chromosomes	R-DRE-2299718	Danio rerio	8	-		-	-		-	-
Reactome	SIRT1 negatively regulates rRNA expression	R-DRE-427359	Danio rerio	8	-		-	-		-	-
Reactome	Activated PKN1 stimulates transcription of AR (androgen receptor) regulated genes KLK2 and KLK3	R-DRE-5625886	Danio rerio	8	-		-	-		-	-
Reactome	MHC class II antigen presentation	R-DRE-2132295	Danio rerio	8	-		-	-		-	-
Reactome	Formation of a pool of free 40S subunits	R-SPO-72689	Schizosaccharomyces pombe	8	-		-	-		-	-
Reactome	Detoxification of Reactive Oxygen Species	R-DDI-3299685	Dictyostelium discoideum	8	-		-	-		-	-
Reactome	Activation of the pre-replicative complex	R-DRE-68962	Danio rerio	8	-		-	-		-	-
Reactome	Myogenesis	R-CEL-525793	Caenorhabditis elegans	8	-		-	-		-	-
Reactome	GTP hydrolysis and joining of the 60S ribosomal subunit	R-SPO-72706	Schizosaccharomyces pombe	8	-		-	-		-	-
Reactome	Major pathway of rRNA processing in the nucleolus and cytosol	R-DME-6791226	Drosophila melanogaster	8	-		-	-		-	-
Reactome	Recognition of DNA damage by PCNA-containing replication complex	R-GGA-110314	Gallus gallus	8	-		-	-		-	-
Reactome	Senescence-Associated Secretory Phenotype (SASP)	R-GGA-2559582	Gallus gallus	8	-		-	-		-	-
Reactome	Dual Incision in GG-NER	R-DRE-5696400	Danio rerio	8	-		-	-		-	-
Reactome	Nonsense Mediated Decay (NMD) independent of the Exon Junction Complex (EJC)	R-SPO-975956	Schizosaccharomyces pombe	8	-		-	-		-	-
Reactome	Nonsense Mediated Decay (NMD) enhanced by the Exon Junction Complex (EJC)	R-SPO-975957	Schizosaccharomyces pombe	8	-		-	-		-	-
Reactome	Gap-filling DNA repair synthesis and ligation in TC-NER	R-GGA-6782210	Gallus gallus	8	-		-	-		-	-
Reactome	Regulation of TP53 Activity through Phosphorylation	R-HSA-6804756	Homo sapiens	8	-		-	-		-	-
Reactome	G2/M DNA damage checkpoint	R-DRE-69473	Danio rerio	8	-		-	-		-	-
Reactome	Neddylation	R-DME-8951664	Drosophila melanogaster	8	-		-	-		-	-
Reactome	Kinesins	R-DDI-983189	Dictyostelium discoideum	8	-		-	-		-	-
Reactome	Gap-filling DNA repair synthesis and ligation in TC-NER	R-DDI-6782210	Dictyostelium discoideum	8	-		-	-		-	-
Reactome	Processing of DNA double-strand break ends	R-DRE-5693607	Danio rerio	8	-		-	-		-	-
Reactome	RNA Polymerase II Pre-transcription Events	R-DDI-674695	Dictyostelium discoideum	8	-		-	-		-	-
Reactome	Selenoamino acid metabolism	R-HSA-2408522	Homo sapiens	8	-		-	-		-	-
Reactome	Cdc20:Phospho-APC/C mediated degradation of Cyclin A	R-GGA-174184	Gallus gallus	8	-		-	-		-	-
Reactome	SRP-dependent cotranslational protein targeting to membrane	R-SPO-1799339	Schizosaccharomyces pombe	8	-		-	-		-	-
Reactome	RAC1 GTPase cycle	R-DDI-9013149	Dictyostelium discoideum	8	-		-	-		-	-
Reactome	HDACs deacetylate histones	R-DRE-3214815	Danio rerio	8	-		-	-		-	-
Reactome	Separation of Sister Chromatids	R-MMU-2467813	Mus musculus	8	-		-	-		-	-
Reactome	RNA Polymerase I Promoter Opening	R-DRE-73728	Danio rerio	8	-		-	-		-	-
Reactome	L13a-mediated translational silencing of Ceruloplasmin expression	R-SPO-156827	Schizosaccharomyces pombe	8	-		-	-		-	-
KEGG	Chemokine signaling pathway	ko04062	None	7	-		-	-		-	-
KEGG	Adherens junction	ko04520	None	7	-		-	-		-	-
KEGG	Th17 cell differentiation	ko04659	None	7	-		-	-		-	-
KEGG	Histidine metabolism	ko00340	None	7	-		-	-		-	-
KEGG	Circadian entrainment	ko04713	None	7	-		-	-		-	-
KEGG	Carotenoid biosynthesis	ko00906	None	7	-		-	-		-	-
KEGG	Zeatin biosynthesis	ko00908	None	7	-		-	-		-	-
KEGG	Vitamin digestion and absorption	ko04977	None	7	-		-	-		-	-
KEGG	Ether lipid metabolism	ko00565	None	7	-		-	-		-	-
KEGG	Biofilm formation - Escherichia coli	ko02026	None	7	-		-	-		-	-
Reactome	TP53 Regulates Transcription of DNA Repair Genes	R-DDI-6796648	Dictyostelium discoideum	7	-		-	-		-	-
Reactome	Catecholamine biosynthesis	R-GGA-209905	Gallus gallus	7	-		-	-		-	-
Reactome	MyD88:MAL(TIRAP) cascade initiated on plasma membrane	R-HSA-166058	Homo sapiens	7	-		-	-		-	-
Reactome	Serotonin and melatonin biosynthesis	R-GGA-209931	Gallus gallus	7	-		-	-		-	-
Reactome	Neutrophil degranulation	R-RNO-6798695	Rattus norvegicus	7	-		-	-		-	-
Reactome	Neutrophil degranulation	R-HSA-6798695	Homo sapiens	7	-		-	-		-	-
Reactome	G0 and Early G1	R-DDI-1538133	Dictyostelium discoideum	7	-		-	-		-	-
Reactome	PKMTs methylate histone lysines	R-HSA-3214841	Homo sapiens	7	-		-	-		-	-
Reactome	HATs acetylate histones	R-HSA-3214847	Homo sapiens	7	-		-	-		-	-
Reactome	IRAK1 recruits IKK complex upon TLR7/8 or 9 stimulation	R-RNO-975144	Rattus norvegicus	7	-		-	-		-	-
Reactome	Polymerase switching	R-DRE-69091	Danio rerio	7	-		-	-		-	-
Reactome	TAK1 activates NFkB by phosphorylation and activation of IKKs complex	R-RNO-445989	Rattus norvegicus	7	-		-	-		-	-
Reactome	Dual incision in TC-NER	R-HSA-6782135	Homo sapiens	7	-		-	-		-	-
Reactome	TRIF(TICAM1)-mediated TLR4 signaling	R-RNO-937061	Rattus norvegicus	7	-		-	-		-	-
Reactome	Toll Like Receptor 3 (TLR3) Cascade	R-RNO-168164	Rattus norvegicus	7	-		-	-		-	-
Reactome	Toll Like Receptor 9 (TLR9) Cascade	R-RNO-168138	Rattus norvegicus	7	-		-	-		-	-
Reactome	Toll Like Receptor 10 (TLR10) Cascade	R-RNO-168142	Rattus norvegicus	7	-		-	-		-	-
Reactome	Removal of the Flap Intermediate	R-DRE-69166	Danio rerio	7	-		-	-		-	-
Reactome	RNA polymerase II transcribes snRNA genes	R-DDI-6807505	Dictyostelium discoideum	7	-		-	-		-	-
Reactome	IRAK1 recruits IKK complex	R-RNO-937039	Rattus norvegicus	7	-		-	-		-	-
Reactome	Toll Like Receptor TLR1:TLR2 Cascade	R-RNO-168179	Rattus norvegicus	7	-		-	-		-	-
Reactome	SUMOylation of chromatin organization proteins	R-GGA-4551638	Gallus gallus	7	-		-	-		-	-
Reactome	Gap-filling DNA repair synthesis and ligation in TC-NER	R-HSA-6782210	Homo sapiens	7	-		-	-		-	-
Reactome	mRNA Capping	R-DRE-72086	Danio rerio	7	-		-	-		-	-
Reactome	Ub-specific processing proteases	R-DRE-5689880	Danio rerio	7	-		-	-		-	-
Reactome	RNA Polymerase II Transcription Initiation	R-DRE-75953	Danio rerio	7	-		-	-		-	-
Reactome	G2/M DNA damage checkpoint	R-HSA-69473	Homo sapiens	7	-		-	-		-	-
Reactome	HDMs demethylate histones	R-GGA-3214842	Gallus gallus	7	-		-	-		-	-
Reactome	PKMTs methylate histone lysines	R-GGA-3214841	Gallus gallus	7	-		-	-		-	-
Reactome	RMTs methylate histone arginines	R-GGA-3214858	Gallus gallus	7	-		-	-		-	-
Reactome	Regulation of APC/C activators between G1/S and early anaphase	R-DDI-176408	Dictyostelium discoideum	7	-		-	-		-	-
Reactome	Antigen processing: Ubiquitination & Proteasome degradation	R-MMU-983168	Mus musculus	7	-		-	-		-	-
Reactome	Neddylation	R-DRE-8951664	Danio rerio	7	-		-	-		-	-
Reactome	Cytoprotection by HMOX1	R-DME-9707564	Drosophila melanogaster	7	-		-	-		-	-
Reactome	Orc1 removal from chromatin	R-DRE-68949	Danio rerio	7	-		-	-		-	-
Reactome	Toll Like Receptor TLR1:TLR2 Cascade	R-HSA-168179	Homo sapiens	7	-		-	-		-	-
Reactome	Termination of translesion DNA synthesis	R-GGA-5656169	Gallus gallus	7	-		-	-		-	-
Reactome	Toll Like Receptor TLR6:TLR2 Cascade	R-HSA-168188	Homo sapiens	7	-		-	-		-	-
Reactome	JNK (c-Jun kinases) phosphorylation and activation mediated by activated human TAK1	R-RNO-450321	Rattus norvegicus	7	-		-	-		-	-
Reactome	Toll Like Receptor 9 (TLR9) Cascade	R-HSA-168138	Homo sapiens	7	-		-	-		-	-
Reactome	activated TAK1 mediates p38 MAPK activation	R-RNO-450302	Rattus norvegicus	7	-		-	-		-	-
Reactome	Toll Like Receptor 10 (TLR10) Cascade	R-HSA-168142	Homo sapiens	7	-		-	-		-	-
Reactome	Translesion Synthesis by POLH	R-GGA-110320	Gallus gallus	7	-		-	-		-	-
Reactome	HSF1 activation	R-DRE-3371511	Danio rerio	7	-		-	-		-	-
Reactome	G2 Phase	R-DDI-68911	Dictyostelium discoideum	7	-		-	-		-	-
Reactome	Formation of Incision Complex in GG-NER	R-DRE-5696395	Danio rerio	7	-		-	-		-	-
Reactome	MyD88:MAL(TIRAP) cascade initiated on plasma membrane	R-RNO-166058	Rattus norvegicus	7	-		-	-		-	-
Reactome	RNA Pol II CTD phosphorylation and interaction with CE	R-DRE-77075	Danio rerio	7	-		-	-		-	-
Reactome	Formation of the Early Elongation Complex	R-DRE-113418	Danio rerio	7	-		-	-		-	-
Reactome	Processing of DNA double-strand break ends	R-DDI-5693607	Dictyostelium discoideum	7	-		-	-		-	-
Reactome	RHO GTPases Activate Formins	R-HSA-5663220	Homo sapiens	7	-		-	-		-	-
Reactome	Presynaptic phase of homologous DNA pairing and strand exchange	R-DDI-5693616	Dictyostelium discoideum	7	-		-	-		-	-
Reactome	NOD1/2 Signaling Pathway	R-RNO-168638	Rattus norvegicus	7	-		-	-		-	-
Reactome	Phosphorylation of proteins involved in G1/S transition by active Cyclin E:Cdk2 complexes	R-DDI-69200	Dictyostelium discoideum	7	-		-	-		-	-
Reactome	PIWI-interacting RNA (piRNA) biogenesis	R-HSA-5601884	Homo sapiens	7	-		-	-		-	-
Reactome	Cyclin D associated events in G1	R-DDI-69231	Dictyostelium discoideum	7	-		-	-		-	-
Reactome	Peroxisomal protein import	R-HSA-9033241	Homo sapiens	7	-		-	-		-	-
Reactome	Oxidative Stress Induced Senescence	R-HSA-2559580	Homo sapiens	7	-		-	-		-	-
Reactome	Interleukin-1 signaling	R-SSC-9020702	Sus scrofa	7	-		-	-		-	-
Reactome	Glycolysis	R-DDI-70171	Dictyostelium discoideum	7	-		-	-		-	-
Reactome	Activation of anterior HOX genes in hindbrain development during early embryogenesis	R-HSA-5617472	Homo sapiens	7	-		-	-		-	-
Reactome	NF-kB is activated and signals survival	R-RNO-209560	Rattus norvegicus	7	-		-	-		-	-
Reactome	RHOBTB3 ATPase cycle	R-DDI-9706019	Dictyostelium discoideum	7	-		-	-		-	-
Reactome	p75NTR recruits signalling complexes	R-RNO-209543	Rattus norvegicus	7	-		-	-		-	-
Reactome	RNA Polymerase II Promoter Escape	R-DRE-73776	Danio rerio	7	-		-	-		-	-
Reactome	RNA Polymerase II Transcription Pre-Initiation And Promoter Opening	R-DRE-73779	Danio rerio	7	-		-	-		-	-
Reactome	Separation of Sister Chromatids	R-HSA-2467813	Homo sapiens	7	-		-	-		-	-
Reactome	TP53 Regulates Transcription of DNA Repair Genes	R-DRE-6796648	Danio rerio	7	-		-	-		-	-
Reactome	Ub-specific processing proteases	R-DME-5689880	Drosophila melanogaster	7	-		-	-		-	-
KEGG	Anthocyanin biosynthesis	ko00942	None	6	-		-	-		-	-
KEGG	Phospholipase D signaling pathway	ko04072	None	6	-		-	-		-	-
KEGG	Th1 and Th2 cell differentiation	ko04658	None	6	-		-	-		-	-
KEGG	PPAR signaling pathway	ko03320	None	6	-		-	-		-	-
KEGG	Glycosphingolipid biosynthesis - globo and isoglobo series	ko00603	None	6	-		-	-		-	-
KEGG	Nitrogen metabolism	ko00910	None	6	-		-	-		-	-
KEGG	Diterpenoid biosynthesis	ko00904	None	6	-		-	-		-	-
KEGG	Protein digestion and absorption	ko04974	None	6	-		-	-		-	-
KEGG	Salivary secretion	ko04970	None	6	-		-	-		-	-
KEGG	Thyroid hormone signaling pathway	ko04919	None	6	-		-	-		-	-
KEGG	Lipopolysaccharide biosynthesis	ko00540	None	6	-		-	-		-	-
KEGG	Autophagy - other	ko04136	None	6	-		-	-		-	-
KEGG	SNARE interactions in vesicular transport	ko04130	None	6	-		-	-		-	-
KEGG	TNF signaling pathway	ko04668	None	6	-		-	-		-	-
KEGG	Chloroalkane and chloroalkene degradation	ko00625	None	6	-		-	-		-	-
KEGG	Signaling pathways regulating pluripotency of stem cells	ko04550	None	6	-		-	-		-	-
KEGG	Nicotinate and nicotinamide metabolism	ko00760	None	6	-		-	-		-	-
Reactome	Estrogen-dependent gene expression	R-DDI-9018519	Dictyostelium discoideum	6	-		-	-		-	-
Reactome	Transport of Mature mRNA derived from an Intron-Containing Transcript	R-GGA-159236	Gallus gallus	6	-		-	-		-	-
Reactome	MAPK6/MAPK4 signaling	R-DRE-5687128	Danio rerio	6	-		-	-		-	-
Reactome	RNA Polymerase I Transcription Termination	R-DRE-73863	Danio rerio	6	-		-	-		-	-
Reactome	Clathrin-mediated endocytosis	R-DDI-8856828	Dictyostelium discoideum	6	-		-	-		-	-
Reactome	Gastrin-CREB signalling pathway via PKC and MAPK	R-DDI-881907	Dictyostelium discoideum	6	-		-	-		-	-
Reactome	Resolution of Sister Chromatid Cohesion	R-HSA-2500257	Homo sapiens	6	-		-	-		-	-
Reactome	Glycosphingolipid metabolism	R-CFA-1660662	Canis familiaris	6	-		-	-		-	-
Reactome	RHOA GTPase cycle	R-DRE-8980692	Danio rerio	6	-		-	-		-	-
Reactome	Cyclin A:Cdk2-associated events at S phase entry	R-HSA-69656	Homo sapiens	6	-		-	-		-	-
Reactome	UCH proteinases	R-DRE-5689603	Danio rerio	6	-		-	-		-	-
Reactome	APC/C:Cdc20 mediated degradation of Cyclin B	R-GGA-174048	Gallus gallus	6	-		-	-		-	-
Reactome	Kinesins	R-CFA-983189	Canis familiaris	6	-		-	-		-	-
Reactome	Autodegradation of Cdh1 by Cdh1:APC/C	R-GGA-174084	Gallus gallus	6	-		-	-		-	-
Reactome	Negative regulation of MAPK pathway	R-DDI-5675221	Dictyostelium discoideum	6	-		-	-		-	-
Reactome	FGFR2 alternative splicing	R-DME-6803529	Drosophila melanogaster	6	-		-	-		-	-
Reactome	RHOBTB1 GTPase cycle	R-DDI-9013422	Dictyostelium discoideum	6	-		-	-		-	-
Reactome	RHOBTB2 GTPase cycle	R-DDI-9013418	Dictyostelium discoideum	6	-		-	-		-	-
Reactome	Translesion synthesis by POLK	R-GGA-5655862	Gallus gallus	6	-		-	-		-	-
Reactome	Neutrophil degranulation	R-MMU-6798695	Mus musculus	6	-		-	-		-	-
Reactome	Gap-filling DNA repair synthesis and ligation in GG-NER	R-GGA-5696397	Gallus gallus	6	-		-	-		-	-
Reactome	RNA Polymerase II Transcription Termination	R-DME-73856	Drosophila melanogaster	6	-		-	-		-	-
Reactome	COPI-dependent Golgi-to-ER retrograde traffic	R-CFA-6811434	Canis familiaris	6	-		-	-		-	-
Reactome	Neutrophil degranulation	R-PFA-6798695	Plasmodium falciparum	6	-		-	-		-	-
Reactome	Resolution of D-loop Structures through Holliday Junction Intermediates	R-HSA-5693568	Homo sapiens	6	-		-	-		-	-
Reactome	Recruitment and ATM-mediated phosphorylation of repair and signaling proteins at DNA double strand breaks	R-HSA-5693565	Homo sapiens	6	-		-	-		-	-
Reactome	HDR through Single Strand Annealing (SSA)	R-HSA-5685938	Homo sapiens	6	-		-	-		-	-
Reactome	Transport of Mature mRNA derived from an Intron-Containing Transcript	R-DME-159236	Drosophila melanogaster	6	-		-	-		-	-
Reactome	APC-Cdc20 mediated degradation of Nek2A	R-GGA-179409	Gallus gallus	6	-		-	-		-	-
Reactome	SUMOylation of DNA damage response and repair proteins	R-HSA-3108214	Homo sapiens	6	-		-	-		-	-
Reactome	Transcriptional Regulation by E2F6	R-HSA-8953750	Homo sapiens	6	-		-	-		-	-
Reactome	RHOD GTPase cycle	R-DRE-9013405	Danio rerio	6	-		-	-		-	-
Reactome	Major pathway of rRNA processing in the nucleolus and cytosol	R-SSC-6791226	Sus scrofa	6	-		-	-		-	-
Reactome	MHC class II antigen presentation	R-CFA-2132295	Canis familiaris	6	-		-	-		-	-
Reactome	Regulation of APC/C activators between G1/S and early anaphase	R-GGA-176408	Gallus gallus	6	-		-	-		-	-
Reactome	Golgi Associated Vesicle Biogenesis	R-DDI-432722	Dictyostelium discoideum	6	-		-	-		-	-
Reactome	Presynaptic phase of homologous DNA pairing and strand exchange	R-HSA-5693616	Homo sapiens	6	-		-	-		-	-
Reactome	Cyclin E associated events during G1/S transition	R-GGA-69202	Gallus gallus	6	-		-	-		-	-
Reactome	Recruitment of NuMA to mitotic centrosomes	R-DRE-380320	Danio rerio	6	-		-	-		-	-
Reactome	mRNA Splicing - Minor Pathway	R-DRE-72165	Danio rerio	6	-		-	-		-	-
Reactome	Translesion synthesis by REV1	R-GGA-110312	Gallus gallus	6	-		-	-		-	-
Reactome	Translesion synthesis by POLI	R-GGA-5656121	Gallus gallus	6	-		-	-		-	-
Reactome	Peroxisomal protein import	R-GGA-9033241	Gallus gallus	6	-		-	-		-	-
Reactome	Recruitment of mitotic centrosome proteins and complexes	R-DRE-380270	Danio rerio	6	-		-	-		-	-
Reactome	mRNA Splicing - Minor Pathway	R-DDI-72165	Dictyostelium discoideum	6	-		-	-		-	-
Reactome	RAF activation	R-DDI-5673000	Dictyostelium discoideum	6	-		-	-		-	-
Reactome	Ion transport by P-type ATPases	R-DDI-936837	Dictyostelium discoideum	6	-		-	-		-	-
Reactome	EML4 and NUDC in mitotic spindle formation	R-HSA-9648025	Homo sapiens	6	-		-	-		-	-
Reactome	Factors involved in megakaryocyte development and platelet production	R-DRE-983231	Danio rerio	6	-		-	-		-	-
Reactome	SUMOylation of DNA damage response and repair proteins	R-DDI-3108214	Dictyostelium discoideum	6	-		-	-		-	-
Reactome	TP53 Regulates Metabolic Genes	R-HSA-5628897	Homo sapiens	6	-		-	-		-	-
Reactome	PCNA-Dependent Long Patch Base Excision Repair	R-DRE-5651801	Danio rerio	6	-		-	-		-	-
Reactome	Fatty acyl-CoA biosynthesis	R-DDI-75105	Dictyostelium discoideum	6	-		-	-		-	-
Reactome	TRAF6 mediated IRF7 activation in TLR7/8 or 9 signaling	R-HSA-975110	Homo sapiens	6	-		-	-		-	-
Reactome	APC/C:Cdc20 mediated degradation of Securin	R-GGA-174154	Gallus gallus	6	-		-	-		-	-
Reactome	APC/C:Cdh1 mediated degradation of Cdc20 and other APC/C:Cdh1 targeted proteins in late mitosis/early G1	R-GGA-174178	Gallus gallus	6	-		-	-		-	-
Reactome	FGFR2 alternative splicing	R-DRE-6803529	Danio rerio	6	-		-	-		-	-
Reactome	Rap1 signalling	R-DDI-392517	Dictyostelium discoideum	6	-		-	-		-	-
Reactome	mRNA Splicing - Major Pathway	R-SSC-72163	Sus scrofa	6	-		-	-		-	-
Reactome	HDMs demethylate histones	R-DRE-3214842	Danio rerio	6	-		-	-		-	-
Reactome	Synthesis of bile acids and bile salts via 7alpha-hydroxycholesterol	R-DDI-193368	Dictyostelium discoideum	6	-		-	-		-	-
Reactome	Amplification of signal from unattached kinetochores via a MAD2 inhibitory signal	R-HSA-141444	Homo sapiens	6	-		-	-		-	-
Reactome	Processing of DNA double-strand break ends	R-RNO-5693607	Rattus norvegicus	6	-		-	-		-	-
KEGG	Phototransduction	ko04744	None	5	-		-	-		-	-
KEGG	Olfactory transduction	ko04740	None	5	-		-	-		-	-
KEGG	ECM-receptor interaction	ko04512	None	5	-		-	-		-	-
KEGG	Isoflavonoid biosynthesis	ko00943	None	5	-		-	-		-	-
KEGG	Hippo signaling pathway	ko04390	None	5	-		-	-		-	-
KEGG	Endocrine and other factor-regulated calcium reabsorption	ko04961	None	5	-		-	-		-	-
KEGG	Mineral absorption	ko04978	None	5	-		-	-		-	-
KEGG	Biotin metabolism	ko00780	None	5	-		-	-		-	-
KEGG	N-Glycan biosynthesis	ko00510	None	5	-		-	-		-	-
KEGG	Fc epsilon RI signaling pathway	ko04664	None	5	-		-	-		-	-
KEGG	Other types of O-glycan biosynthesis	ko00514	None	5	-		-	-		-	-
KEGG	Biosynthesis of siderophore group nonribosomal peptides	ko01053	None	5	-		-	-		-	-
KEGG	Dorso-ventral axis formation	ko04320	None	5	-		-	-		-	-
KEGG	Streptomycin biosynthesis	ko00521	None	5	-		-	-		-	-
KEGG	Styrene degradation	ko00643	None	5	-		-	-		-	-
Reactome	Mitochondrial translation termination	R-GGA-5419276	Gallus gallus	5	-		-	-		-	-
Reactome	TP53 Regulates Metabolic Genes	R-DRE-5628897	Danio rerio	5	-		-	-		-	-
Reactome	snRNP Assembly	R-HSA-191859	Homo sapiens	5	-		-	-		-	-
Reactome	AUF1 (hnRNP D0) binds and destabilizes mRNA	R-GGA-450408	Gallus gallus	5	-		-	-		-	-
Reactome	COPI-dependent Golgi-to-ER retrograde traffic	R-SSC-6811434	Sus scrofa	5	-		-	-		-	-
Reactome	Ribosomal scanning and start codon recognition	R-SCE-72702	Saccharomyces cerevisiae	5	-		-	-		-	-
Reactome	Translation initiation complex formation	R-RNO-72649	Rattus norvegicus	5	-		-	-		-	-
Reactome	RNA Polymerase II Transcription Termination	R-HSA-73856	Homo sapiens	5	-		-	-		-	-
Reactome	Translation initiation complex formation	R-DDI-72649	Dictyostelium discoideum	5	-		-	-		-	-
Reactome	RNA Polymerase III Transcription Initiation From Type 1 Promoter	R-DRE-76061	Danio rerio	5	-		-	-		-	-
Reactome	RNA Polymerase III Transcription Initiation From Type 2 Promoter	R-DRE-76066	Danio rerio	5	-		-	-		-	-
Reactome	RNA Polymerase III Transcription Initiation From Type 3 Promoter	R-DRE-76071	Danio rerio	5	-		-	-		-	-
Reactome	HDR through Single Strand Annealing (SSA)	R-GGA-5685938	Gallus gallus	5	-		-	-		-	-
Reactome	RMTs methylate histone arginines	R-HSA-3214858	Homo sapiens	5	-		-	-		-	-
Reactome	Interleukin-7 signaling	R-DRE-1266695	Danio rerio	5	-		-	-		-	-
Reactome	mRNA Capping	R-DME-72086	Drosophila melanogaster	5	-		-	-		-	-
Reactome	Myogenesis	R-DME-525793	Drosophila melanogaster	5	-		-	-		-	-
Reactome	Synthesis of IP2, IP, and Ins in the cytosol	R-DDI-1855183	Dictyostelium discoideum	5	-		-	-		-	-
Reactome	COPI-dependent Golgi-to-ER retrograde traffic	R-HSA-6811434	Homo sapiens	5	-		-	-		-	-
Reactome	Purine ribonucleoside monophosphate biosynthesis	R-DDI-73817	Dictyostelium discoideum	5	-		-	-		-	-
Reactome	RNA Polymerase I Transcription Initiation	R-HSA-73762	Homo sapiens	5	-		-	-		-	-
Reactome	Presynaptic phase of homologous DNA pairing and strand exchange	R-GGA-5693616	Gallus gallus	5	-		-	-		-	-
Reactome	COPI-dependent Golgi-to-ER retrograde traffic	R-RNO-6811434	Rattus norvegicus	5	-		-	-		-	-
Reactome	MHC class II antigen presentation	R-SSC-2132295	Sus scrofa	5	-		-	-		-	-
Reactome	ABC-family proteins mediated transport	R-DDI-382556	Dictyostelium discoideum	5	-		-	-		-	-
Reactome	CD209 (DC-SIGN) signaling	R-DDI-5621575	Dictyostelium discoideum	5	-		-	-		-	-
Reactome	MHC class II antigen presentation	R-RNO-2132295	Rattus norvegicus	5	-		-	-		-	-
Reactome	RAC3 GTPase cycle	R-DDI-9013423	Dictyostelium discoideum	5	-		-	-		-	-
Reactome	AUF1 (hnRNP D0) binds and destabilizes mRNA	R-DRE-450408	Danio rerio	5	-		-	-		-	-
Reactome	APC/C:Cdh1 mediated degradation of Cdc20 and other APC/C:Cdh1 targeted proteins in late mitosis/early G1	R-MMU-174178	Mus musculus	5	-		-	-		-	-
Reactome	Mitochondrial translation elongation	R-HSA-5389840	Homo sapiens	5	-		-	-		-	-
Reactome	RNA polymerase II transcribes snRNA genes	R-DRE-6807505	Danio rerio	5	-		-	-		-	-
Reactome	Resolution of D-loop Structures through Synthesis-Dependent Strand Annealing (SDSA)	R-HSA-5693554	Homo sapiens	5	-		-	-		-	-
Reactome	Nonhomologous End-Joining (NHEJ)	R-HSA-5693571	Homo sapiens	5	-		-	-		-	-
Reactome	Formation of the ternary complex, and subsequently, the 43S complex	R-SCE-72695	Saccharomyces cerevisiae	5	-		-	-		-	-
Reactome	Intestinal hexose absorption	R-DRE-8981373	Danio rerio	5	-		-	-		-	-
Reactome	Translation initiation complex formation	R-SCE-72649	Saccharomyces cerevisiae	5	-		-	-		-	-
Reactome	Separation of Sister Chromatids	R-DDI-2467813	Dictyostelium discoideum	5	-		-	-		-	-
Reactome	CDT1 association with the CDC6:ORC:origin complex	R-DRE-68827	Danio rerio	5	-		-	-		-	-
Reactome	RHO GTPases Activate Formins	R-CFA-5663220	Canis familiaris	5	-		-	-		-	-
Reactome	Major pathway of rRNA processing in the nucleolus and cytosol	R-CEL-6791226	Caenorhabditis elegans	5	-		-	-		-	-
Reactome	Unblocking of NMDA receptors, glutamate binding and activation	R-DME-438066	Drosophila melanogaster	5	-		-	-		-	-
Reactome	RUNX1 regulates genes involved in megakaryocyte differentiation and platelet function	R-HSA-8936459	Homo sapiens	5	-		-	-		-	-
Reactome	ISG15 antiviral mechanism	R-HSA-1169408	Homo sapiens	5	-		-	-		-	-
Reactome	Neutrophil degranulation	R-SSC-6798695	Sus scrofa	5	-		-	-		-	-
Reactome	Regulation of necroptotic cell death	R-DDI-5675482	Dictyostelium discoideum	5	-		-	-		-	-
Reactome	ABC-family proteins mediated transport	R-DME-382556	Drosophila melanogaster	5	-		-	-		-	-
Reactome	Interconversion of nucleotide di- and triphosphates	R-DRE-499943	Danio rerio	5	-		-	-		-	-
Reactome	Cyclin A:Cdk2-associated events at S phase entry	R-DME-69656	Drosophila melanogaster	5	-		-	-		-	-
Reactome	PI5P, PP2A and IER3 Regulate PI3K/AKT Signaling	R-MMU-6811558	Mus musculus	5	-		-	-		-	-
Reactome	Gap-filling DNA repair synthesis and ligation in TC-NER	R-CEL-6782210	Caenorhabditis elegans	5	-		-	-		-	-
Reactome	Sialic acid metabolism	R-GGA-4085001	Gallus gallus	5	-		-	-		-	-
Reactome	mRNA Splicing - Major Pathway	R-CFA-72163	Canis familiaris	5	-		-	-		-	-
Reactome	ERCC6 (CSB) and EHMT2 (G9a) positively regulate rRNA expression	R-HSA-427389	Homo sapiens	5	-		-	-		-	-
Reactome	HATs acetylate histones	R-DME-3214847	Drosophila melanogaster	5	-		-	-		-	-
Reactome	Kinesins	R-RNO-983189	Rattus norvegicus	5	-		-	-		-	-
Reactome	RMTs methylate histone arginines	R-DDI-3214858	Dictyostelium discoideum	5	-		-	-		-	-
Reactome	PKMTs methylate histone lysines	R-DDI-3214841	Dictyostelium discoideum	5	-		-	-		-	-
Reactome	Metalloprotease DUBs	R-GGA-5689901	Gallus gallus	5	-		-	-		-	-
Reactome	Kinesins	R-SSC-983189	Sus scrofa	5	-		-	-		-	-
Reactome	APC/C:Cdc20 mediated degradation of Securin	R-DDI-174154	Dictyostelium discoideum	5	-		-	-		-	-
Reactome	Cristae formation	R-HSA-8949613	Homo sapiens	5	-		-	-		-	-
Reactome	Orc1 removal from chromatin	R-GGA-68949	Gallus gallus	5	-		-	-		-	-
Reactome	Glyoxylate metabolism and glycine degradation	R-GGA-389661	Gallus gallus	5	-		-	-		-	-
Reactome	Attenuation phase	R-DRE-3371568	Danio rerio	5	-		-	-		-	-
Reactome	Dual incision in TC-NER	R-CEL-6782135	Caenorhabditis elegans	5	-		-	-		-	-
Reactome	Major pathway of rRNA processing in the nucleolus and cytosol	R-SCE-6791226	Saccharomyces cerevisiae	5	-		-	-		-	-
Reactome	mRNA Splicing - Minor Pathway	R-GGA-72165	Gallus gallus	5	-		-	-		-	-
Reactome	G1/S-Specific Transcription	R-HSA-69205	Homo sapiens	5	-		-	-		-	-
Reactome	Regulation of TP53 Activity through Phosphorylation	R-RNO-6804756	Rattus norvegicus	5	-		-	-		-	-
Reactome	MAP2K and MAPK activation	R-DME-5674135	Drosophila melanogaster	5	-		-	-		-	-
Reactome	Activation of ATR in response to replication stress	R-DRE-176187	Danio rerio	5	-		-	-		-	-
Reactome	POLB-Dependent Long Patch Base Excision Repair	R-DRE-110362	Danio rerio	5	-		-	-		-	-
Reactome	CDC42 GTPase cycle	R-DRE-9013148	Danio rerio	5	-		-	-		-	-
Reactome	DNA Damage Recognition in GG-NER	R-DRE-5696394	Danio rerio	5	-		-	-		-	-
Reactome	Transport of bile salts and organic acids, metal ions and amine compounds	R-MMU-425366	Mus musculus	5	-		-	-		-	-
Reactome	SRP-dependent cotranslational protein targeting to membrane	R-CEL-1799339	Caenorhabditis elegans	5	-		-	-		-	-
Reactome	mRNA 3'-end processing	R-DME-72187	Drosophila melanogaster	5	-		-	-		-	-
Reactome	CDK-mediated phosphorylation and removal of Cdc6	R-MMU-69017	Mus musculus	5	-		-	-		-	-
Reactome	PI5P, PP2A and IER3 Regulate PI3K/AKT Signaling	R-HSA-6811558	Homo sapiens	5	-		-	-		-	-
Reactome	RNA polymerase II transcribes snRNA genes	R-DME-6807505	Drosophila melanogaster	5	-		-	-		-	-
Reactome	Formation of the Early Elongation Complex	R-DME-113418	Drosophila melanogaster	5	-		-	-		-	-
Reactome	Prefoldin mediated transfer of substrate to CCT/TriC	R-HSA-389957	Homo sapiens	5	-		-	-		-	-
Reactome	Glycosphingolipid metabolism	R-DDI-1660662	Dictyostelium discoideum	5	-		-	-		-	-
Reactome	Senescence-Associated Secretory Phenotype (SASP)	R-HSA-2559582	Homo sapiens	5	-		-	-		-	-
Reactome	RNA Polymerase II Pre-transcription Events	R-DME-674695	Drosophila melanogaster	5	-		-	-		-	-
Reactome	APC/C:Cdh1 mediated degradation of Cdc20 and other APC/C:Cdh1 targeted proteins in late mitosis/early G1	R-DDI-174178	Dictyostelium discoideum	5	-		-	-		-	-
Reactome	Resolution of Sister Chromatid Cohesion	R-DRE-2500257	Danio rerio	5	-		-	-		-	-
Reactome	SUMOylation of DNA replication proteins	R-HSA-4615885	Homo sapiens	5	-		-	-		-	-
Reactome	TP53 Regulates Metabolic Genes	R-GGA-5628897	Gallus gallus	5	-		-	-		-	-
Reactome	Neddylation	R-HSA-8951664	Homo sapiens	5	-		-	-		-	-
Reactome	TP53 Regulates Metabolic Genes	R-DME-5628897	Drosophila melanogaster	5	-		-	-		-	-
Reactome	Interleukin-1 signaling	R-MMU-9020702	Mus musculus	5	-		-	-		-	-
Reactome	Cysteine synthesis from O-acetylserine	R-MTU-936721	Mycobacterium tuberculosis	5	-		-	-		-	-
KEGG	Phototransduction - fly	ko04745	None	4	-		-	-		-	-
KEGG	Thiamine metabolism	ko00730	None	4	-		-	-		-	-
KEGG	Circadian rhythm	ko04710	None	4	-		-	-		-	-
KEGG	Brassinosteroid biosynthesis	ko00905	None	4	-		-	-		-	-
KEGG	Hippo signaling pathway - fly	ko04391	None	4	-		-	-		-	-
KEGG	Cholinergic synapse	ko04725	None	4	-		-	-		-	-
KEGG	Gastric acid secretion	ko04971	None	4	-		-	-		-	-
KEGG	Thyroid hormone synthesis	ko04918	None	4	-		-	-		-	-
KEGG	C5-Branched dibasic acid metabolism	ko00660	None	4	-		-	-		-	-
KEGG	TGF-beta signaling pathway	ko04350	None	4	-		-	-		-	-
KEGG	Aldosterone synthesis and secretion	ko04925	None	4	-		-	-		-	-
KEGG	Growth hormone synthesis, secretion and action	ko04935	None	4	-		-	-		-	-
KEGG	ErbB signaling pathway	ko04012	None	4	-		-	-		-	-
KEGG	Other glycan degradation	ko00511	None	4	-		-	-		-	-
KEGG	Various types of N-glycan biosynthesis	ko00513	None	4	-		-	-		-	-
KEGG	Non-homologous end-joining	ko03450	None	4	-		-	-		-	-
KEGG	Naphthalene degradation	ko00626	None	4	-		-	-		-	-
KEGG	Aminobenzoate degradation	ko00627	None	4	-		-	-		-	-
KEGG	Benzoxazinoid biosynthesis	ko00402	None	4	-		-	-		-	-
Reactome	Formation of the ternary complex, and subsequently, the 43S complex	R-DDI-72695	Dictyostelium discoideum	4	-		-	-		-	-
Reactome	Anchoring of the basal body to the plasma membrane	R-DRE-5620912	Danio rerio	4	-		-	-		-	-
Reactome	Regulation of TP53 Activity through Phosphorylation	R-DRE-6804756	Danio rerio	4	-		-	-		-	-
Reactome	Regulation of TP53 Activity through Methylation	R-DRE-6804760	Danio rerio	4	-		-	-		-	-
Reactome	Regulation of HSF1-mediated heat shock response	R-HSA-3371453	Homo sapiens	4	-		-	-		-	-
Reactome	EML4 and NUDC in mitotic spindle formation	R-GGA-9648025	Gallus gallus	4	-		-	-		-	-
Reactome	Interconversion of nucleotide di- and triphosphates	R-DME-499943	Drosophila melanogaster	4	-		-	-		-	-
Reactome	FBXL7 down-regulates AURKA during mitotic entry and in early mitosis	R-DME-8854050	Drosophila melanogaster	4	-		-	-		-	-
Reactome	Dual incision in TC-NER	R-MMU-6782135	Mus musculus	4	-		-	-		-	-
Reactome	Ub-specific processing proteases	R-MMU-5689880	Mus musculus	4	-		-	-		-	-
Reactome	Ribosomal scanning and start codon recognition	R-RNO-72702	Rattus norvegicus	4	-		-	-		-	-
Reactome	XBP1(S) activates chaperone genes	R-HSA-381038	Homo sapiens	4	-		-	-		-	-
Reactome	Gap-filling DNA repair synthesis and ligation in GG-NER	R-HSA-5696397	Homo sapiens	4	-		-	-		-	-
Reactome	Formation of Incision Complex in GG-NER	R-HSA-5696395	Homo sapiens	4	-		-	-		-	-
Reactome	Translesion synthesis by POLK	R-HSA-5655862	Homo sapiens	4	-		-	-		-	-
Reactome	Transport of the SLBP independent Mature mRNA	R-GGA-159227	Gallus gallus	4	-		-	-		-	-
Reactome	Transport of the SLBP Dependant Mature mRNA	R-GGA-159230	Gallus gallus	4	-		-	-		-	-
Reactome	Transport of Mature mRNA Derived from an Intronless Transcript	R-GGA-159231	Gallus gallus	4	-		-	-		-	-
Reactome	HSF1 activation	R-RNO-3371511	Rattus norvegicus	4	-		-	-		-	-
Reactome	CDK-mediated phosphorylation and removal of Cdc6	R-RNO-69017	Rattus norvegicus	4	-		-	-		-	-
Reactome	Recognition of DNA damage by PCNA-containing replication complex	R-MMU-110314	Mus musculus	4	-		-	-		-	-
Reactome	SCF(Skp2)-mediated degradation of p27/p21	R-DME-187577	Drosophila melanogaster	4	-		-	-		-	-
Reactome	RHOF GTPase cycle	R-DRE-9035034	Danio rerio	4	-		-	-		-	-
Reactome	Termination of translesion DNA synthesis	R-MMU-5656169	Mus musculus	4	-		-	-		-	-
Reactome	Wax biosynthesis	R-DDI-9640463	Dictyostelium discoideum	4	-		-	-		-	-
Reactome	Phospholipase C-mediated cascade: FGFR1	R-DME-5654219	Drosophila melanogaster	4	-		-	-		-	-
Reactome	Eukaryotic Translation Elongation	R-DRE-156842	Danio rerio	4	-		-	-		-	-
Reactome	Formation of the ternary complex, and subsequently, the 43S complex	R-RNO-72695	Rattus norvegicus	4	-		-	-		-	-
Reactome	Dual Incision in GG-NER	R-HSA-5696400	Homo sapiens	4	-		-	-		-	-
Reactome	Formation of TC-NER Pre-Incision Complex	R-HSA-6781823	Homo sapiens	4	-		-	-		-	-
Reactome	Amplification of signal from unattached kinetochores via a MAD2 inhibitory signal	R-MMU-141444	Mus musculus	4	-		-	-		-	-
Reactome	Transcriptional activation of mitochondrial biogenesis	R-HSA-2151201	Homo sapiens	4	-		-	-		-	-
Reactome	Pentose phosphate pathway	R-DDI-71336	Dictyostelium discoideum	4	-		-	-		-	-
Reactome	MHC class II antigen presentation	R-BTA-2132295	Bos taurus	4	-		-	-		-	-
Reactome	HDR through Homologous Recombination (HRR)	R-GGA-5685942	Gallus gallus	4	-		-	-		-	-
Reactome	Estrogen-dependent gene expression	R-DME-9018519	Drosophila melanogaster	4	-		-	-		-	-
Reactome	Mitochondrial translation termination	R-CFA-5419276	Canis familiaris	4	-		-	-		-	-
Reactome	Kinesins	R-DRE-983189	Danio rerio	4	-		-	-		-	-
Reactome	TBC/RABGAPs	R-DDI-8854214	Dictyostelium discoideum	4	-		-	-		-	-
Reactome	Negative regulators of DDX58/IFIH1 signaling	R-HSA-936440	Homo sapiens	4	-		-	-		-	-
Reactome	activated TAK1 mediates p38 MAPK activation	R-CFA-450302	Canis familiaris	4	-		-	-		-	-
Reactome	Mitochondrial translation elongation	R-CFA-5389840	Canis familiaris	4	-		-	-		-	-
Reactome	JNK (c-Jun kinases) phosphorylation and activation mediated by activated human TAK1	R-CFA-450321	Canis familiaris	4	-		-	-		-	-
Reactome	FBXL7 down-regulates AURKA during mitotic entry and in early mitosis	R-DRE-8854050	Danio rerio	4	-		-	-		-	-
Reactome	MyD88:MAL(TIRAP) cascade initiated on plasma membrane	R-CFA-166058	Canis familiaris	4	-		-	-		-	-
Reactome	Polo-like kinase mediated events	R-HSA-156711	Homo sapiens	4	-		-	-		-	-
Reactome	Androgen biosynthesis	R-DRE-193048	Danio rerio	4	-		-	-		-	-
Reactome	Transcriptional Regulation by VENTX	R-HSA-8853884	Homo sapiens	4	-		-	-		-	-
Reactome	Hedgehog ligand biogenesis	R-MMU-5358346	Mus musculus	4	-		-	-		-	-
Reactome	Transport of bile salts and organic acids, metal ions and amine compounds	R-DRE-425366	Danio rerio	4	-		-	-		-	-
Reactome	Autodegradation of Cdh1 by Cdh1:APC/C	R-DME-174084	Drosophila melanogaster	4	-		-	-		-	-
Reactome	NOD1/2 Signaling Pathway	R-CFA-168638	Canis familiaris	4	-		-	-		-	-
Reactome	Formation of a pool of free 40S subunits	R-CEL-72689	Caenorhabditis elegans	4	-		-	-		-	-
Reactome	EPHB-mediated forward signaling	R-HSA-3928662	Homo sapiens	4	-		-	-		-	-
Reactome	Regulation of TP53 Activity through Phosphorylation	R-MMU-6804756	Mus musculus	4	-		-	-		-	-
Reactome	Ethanol oxidation	R-DRE-71384	Danio rerio	4	-		-	-		-	-
Reactome	APC/C:Cdh1 mediated degradation of Cdc20 and other APC/C:Cdh1 targeted proteins in late mitosis/early G1	R-DME-174178	Drosophila melanogaster	4	-		-	-		-	-
Reactome	Long-term potentiation	R-HSA-9620244	Homo sapiens	4	-		-	-		-	-
Reactome	ChREBP activates metabolic gene expression	R-DDI-163765	Dictyostelium discoideum	4	-		-	-		-	-
Reactome	ABC-family proteins mediated transport	R-GGA-382556	Gallus gallus	4	-		-	-		-	-
Reactome	Neddylation	R-GGA-8951664	Gallus gallus	4	-		-	-		-	-
Reactome	Glyoxylate metabolism and glycine degradation	R-RNO-389661	Rattus norvegicus	4	-		-	-		-	-
Reactome	RHO GTPases Activate Formins	R-MMU-5663220	Mus musculus	4	-		-	-		-	-
Reactome	Ca2+ pathway	R-DDI-4086398	Dictyostelium discoideum	4	-		-	-		-	-
Reactome	Branched-chain amino acid catabolism	R-GGA-70895	Gallus gallus	4	-		-	-		-	-
Reactome	COPII-mediated vesicle transport	R-CEL-204005	Caenorhabditis elegans	4	-		-	-		-	-
Reactome	RNA Polymerase II Transcription Initiation	R-DME-75953	Drosophila melanogaster	4	-		-	-		-	-
Reactome	Negative regulation of NMDA receptor-mediated neuronal transmission	R-HSA-9617324	Homo sapiens	4	-		-	-		-	-
Reactome	Dual incision in TC-NER	R-DME-6782135	Drosophila melanogaster	4	-		-	-		-	-
Reactome	RNA Polymerase II Promoter Escape	R-DDI-73776	Dictyostelium discoideum	4	-		-	-		-	-
Reactome	RNA Polymerase II Transcription Pre-Initiation And Promoter Opening	R-DDI-73779	Dictyostelium discoideum	4	-		-	-		-	-
Reactome	UCH proteinases	R-MMU-5689603	Mus musculus	4	-		-	-		-	-
Reactome	NF-kB is activated and signals survival	R-CFA-209560	Canis familiaris	4	-		-	-		-	-
Reactome	Transcription of E2F targets under negative control by p107 (RBL1) and p130 (RBL2) in complex with HDAC1	R-HSA-1362300	Homo sapiens	4	-		-	-		-	-
Reactome	Digestion of dietary carbohydrate	R-DME-189085	Drosophila melanogaster	4	-		-	-		-	-
Reactome	Surfactant metabolism	R-DDI-5683826	Dictyostelium discoideum	4	-		-	-		-	-
Reactome	p75NTR recruits signalling complexes	R-CFA-209543	Canis familiaris	4	-		-	-		-	-
Reactome	Glucocorticoid biosynthesis	R-DRE-194002	Danio rerio	4	-		-	-		-	-
Reactome	Polymerase switching	R-GGA-69091	Gallus gallus	4	-		-	-		-	-
Reactome	The role of GTSE1 in G2/M progression after G2 checkpoint	R-MMU-8852276	Mus musculus	4	-		-	-		-	-
Reactome	Regulation of PLK1 Activity at G2/M Transition	R-DRE-2565942	Danio rerio	4	-		-	-		-	-
Reactome	Ion channel transport	R-DME-983712	Drosophila melanogaster	4	-		-	-		-	-
Reactome	MAPK6/MAPK4 signaling	R-CFA-5687128	Canis familiaris	4	-		-	-		-	-
Reactome	Detoxification of Reactive Oxygen Species	R-GGA-3299685	Gallus gallus	4	-		-	-		-	-
Reactome	Regulation of PLK1 Activity at G2/M Transition	R-MMU-2565942	Mus musculus	4	-		-	-		-	-
Reactome	Telomere C-strand synthesis initiation	R-DRE-174430	Danio rerio	4	-		-	-		-	-
Reactome	Removal of the Flap Intermediate from the C-strand	R-DRE-174437	Danio rerio	4	-		-	-		-	-
Reactome	HSP90 chaperone cycle for steroid hormone receptors (SHR)	R-DRE-3371497	Danio rerio	4	-		-	-		-	-
Reactome	Kinesins	R-HSA-983189	Homo sapiens	4	-		-	-		-	-
Reactome	Stimuli-sensing channels	R-MMU-2672351	Mus musculus	4	-		-	-		-	-
Reactome	Mitotic Spindle Checkpoint	R-DDI-69618	Dictyostelium discoideum	4	-		-	-		-	-
Reactome	Mismatch repair (MMR) directed by MSH2:MSH3 (MutSbeta)	R-HSA-5358606	Homo sapiens	4	-		-	-		-	-
Reactome	Antigen processing: Ubiquitination & Proteasome degradation	R-HSA-983168	Homo sapiens	4	-		-	-		-	-
Reactome	APC/C:Cdc20 mediated degradation of Securin	R-MMU-174154	Mus musculus	4	-		-	-		-	-
Reactome	Ubiquitin-dependent degradation of Cyclin D	R-DRE-75815	Danio rerio	4	-		-	-		-	-
Reactome	HSP90 chaperone cycle for steroid hormone receptors (SHR)	R-DDI-3371497	Dictyostelium discoideum	4	-		-	-		-	-
Reactome	Cdc20:Phospho-APC/C mediated degradation of Cyclin A	R-MMU-174184	Mus musculus	4	-		-	-		-	-
Reactome	Synthesis of 15-eicosatetraenoic acid derivatives	R-GGA-2142770	Gallus gallus	4	-		-	-		-	-
Reactome	RA biosynthesis pathway	R-HSA-5365859	Homo sapiens	4	-		-	-		-	-
Reactome	Inhibition of replication initiation of damaged DNA by RB1/E2F1	R-DRE-113501	Danio rerio	4	-		-	-		-	-
Reactome	Synthesis of 12-eicosatetraenoic acid derivatives	R-GGA-2142712	Gallus gallus	4	-		-	-		-	-
Reactome	Orc1 removal from chromatin	R-MMU-68949	Mus musculus	4	-		-	-		-	-
Reactome	G0 and Early G1	R-DME-1538133	Drosophila melanogaster	4	-		-	-		-	-
Reactome	Cytoprotection by HMOX1	R-DRE-9707564	Danio rerio	4	-		-	-		-	-
Reactome	Nonsense Mediated Decay (NMD) independent of the Exon Junction Complex (EJC)	R-CEL-975956	Caenorhabditis elegans	4	-		-	-		-	-
Reactome	Nonsense Mediated Decay (NMD) enhanced by the Exon Junction Complex (EJC)	R-CEL-975957	Caenorhabditis elegans	4	-		-	-		-	-
Reactome	Gap-filling DNA repair synthesis and ligation in TC-NER	R-MMU-6782210	Mus musculus	4	-		-	-		-	-
Reactome	Thyroxine biosynthesis	R-DDI-209968	Dictyostelium discoideum	4	-		-	-		-	-
Reactome	APC-Cdc20 mediated degradation of Nek2A	R-DDI-179409	Dictyostelium discoideum	4	-		-	-		-	-
Reactome	PI3K Cascade	R-DME-109704	Drosophila melanogaster	4	-		-	-		-	-
Reactome	Lagging Strand Synthesis	R-GGA-69186	Gallus gallus	4	-		-	-		-	-
Reactome	Amino acids regulate mTORC1	R-DME-9639288	Drosophila melanogaster	4	-		-	-		-	-
Reactome	RAC2 GTPase cycle	R-DRE-9013404	Danio rerio	4	-		-	-		-	-
Reactome	Resolution of Sister Chromatid Cohesion	R-GGA-2500257	Gallus gallus	4	-		-	-		-	-
Reactome	Iron uptake and transport	R-MMU-917937	Mus musculus	4	-		-	-		-	-
Reactome	Unblocking of NMDA receptors, glutamate binding and activation	R-HSA-438066	Homo sapiens	4	-		-	-		-	-
Reactome	Ub-specific processing proteases	R-CFA-5689880	Canis familiaris	4	-		-	-		-	-
Reactome	FBXL7 down-regulates AURKA during mitotic entry and in early mitosis	R-MMU-8854050	Mus musculus	4	-		-	-		-	-
Reactome	GLI3 is processed to GLI3R by the proteasome	R-DRE-5610785	Danio rerio	4	-		-	-		-	-
Reactome	Separation of Sister Chromatids	R-RNO-2467813	Rattus norvegicus	4	-		-	-		-	-
Reactome	Degradation of GLI1 by the proteasome	R-DRE-5610780	Danio rerio	4	-		-	-		-	-
Reactome	Conversion from APC/C:Cdc20 to APC/C:Cdh1 in late anaphase	R-GGA-176407	Gallus gallus	4	-		-	-		-	-
Reactome	Regulation of TP53 Degradation	R-GGA-6804757	Gallus gallus	4	-		-	-		-	-
Reactome	Phosphorylation of the APC/C	R-GGA-176412	Gallus gallus	4	-		-	-		-	-
Reactome	Neutrophil degranulation	R-CEL-6798695	Caenorhabditis elegans	4	-		-	-		-	-
Reactome	Cyclin E associated events during G1/S transition	R-DRE-69202	Danio rerio	4	-		-	-		-	-
Reactome	Mismatch repair (MMR) directed by MSH2:MSH6 (MutSalpha)	R-HSA-5358565	Homo sapiens	4	-		-	-		-	-
Reactome	RHO GTPases Activate Formins	R-DRE-5663220	Danio rerio	4	-		-	-		-	-
Reactome	Formation of ATP by chemiosmotic coupling	R-HSA-163210	Homo sapiens	4	-		-	-		-	-
Reactome	CDT1 association with the CDC6:ORC:origin complex	R-MMU-68827	Mus musculus	4	-		-	-		-	-
Reactome	SHC-mediated cascade:FGFR4	R-DME-5654719	Drosophila melanogaster	4	-		-	-		-	-
Reactome	FRS-mediated FGFR4 signaling	R-DME-5654712	Drosophila melanogaster	4	-		-	-		-	-
Reactome	TP53 Regulates Transcription of DNA Repair Genes	R-DME-6796648	Drosophila melanogaster	4	-		-	-		-	-
Reactome	CDK-mediated phosphorylation and removal of Cdc6	R-DME-69017	Drosophila melanogaster	4	-		-	-		-	-
Reactome	Negative regulation of FGFR1 signaling	R-DME-5654726	Drosophila melanogaster	4	-		-	-		-	-
Reactome	PI-3K cascade:FGFR4	R-DME-5654720	Drosophila melanogaster	4	-		-	-		-	-
Reactome	RAF/MAP kinase cascade	R-DME-5673001	Drosophila melanogaster	4	-		-	-		-	-
Reactome	HSF1 activation	R-DDI-3371511	Dictyostelium discoideum	4	-		-	-		-	-
Reactome	Negative regulation of FGFR4 signaling	R-DME-5654733	Drosophila melanogaster	4	-		-	-		-	-
Reactome	SUMOylation of RNA binding proteins	R-HSA-4570464	Homo sapiens	4	-		-	-		-	-
Reactome	Activation of ATR in response to replication stress	R-GGA-176187	Gallus gallus	4	-		-	-		-	-
Reactome	Synthesis of Leukotrienes (LT) and Eoxins (EX)	R-HSA-2142691	Homo sapiens	4	-		-	-		-	-
Reactome	UCH proteinases	R-HSA-5689603	Homo sapiens	4	-		-	-		-	-
Reactome	RHO GTPases activate CIT	R-CFA-5625900	Canis familiaris	4	-		-	-		-	-
Reactome	Cargo concentration in the ER	R-CEL-5694530	Caenorhabditis elegans	4	-		-	-		-	-
Reactome	DNA replication initiation	R-DRE-68952	Danio rerio	4	-		-	-		-	-
Reactome	mRNA 3'-end processing	R-HSA-72187	Homo sapiens	4	-		-	-		-	-
Reactome	Autodegradation of Cdh1 by Cdh1:APC/C	R-DDI-174084	Dictyostelium discoideum	4	-		-	-		-	-
Reactome	Glycogen synthesis	R-HSA-3322077	Homo sapiens	4	-		-	-		-	-
Reactome	Regulation of PLK1 Activity at G2/M Transition	R-HSA-2565942	Homo sapiens	4	-		-	-		-	-
Reactome	EML4 and NUDC in mitotic spindle formation	R-DRE-9648025	Danio rerio	4	-		-	-		-	-
Reactome	Activation of ATR in response to replication stress	R-SPO-176187	Schizosaccharomyces pombe	4	-		-	-		-	-
Reactome	mRNA Splicing - Major Pathway	R-CEL-72163	Caenorhabditis elegans	4	-		-	-		-	-
Reactome	COPI-dependent Golgi-to-ER retrograde traffic	R-DRE-6811434	Danio rerio	4	-		-	-		-	-
Reactome	EML4 and NUDC in mitotic spindle formation	R-MMU-9648025	Mus musculus	4	-		-	-		-	-
Reactome	RHO GTPases Activate Formins	R-GGA-5663220	Gallus gallus	4	-		-	-		-	-
Reactome	tRNA processing in the nucleus	R-HSA-6784531	Homo sapiens	4	-		-	-		-	-
Reactome	Senescence-Associated Secretory Phenotype (SASP)	R-CFA-2559582	Canis familiaris	4	-		-	-		-	-
Reactome	Cdc20:Phospho-APC/C mediated degradation of Cyclin A	R-CFA-174184	Canis familiaris	4	-		-	-		-	-
Reactome	Transport of Mature mRNA Derived from an Intronless Transcript	R-HSA-159231	Homo sapiens	4	-		-	-		-	-
Reactome	Iron uptake and transport	R-DRE-917937	Danio rerio	4	-		-	-		-	-
Reactome	Amplification of signal from unattached kinetochores via a MAD2 inhibitory signal	R-GGA-141444	Gallus gallus	4	-		-	-		-	-
Reactome	Ras activation upon Ca2+ influx through NMDA receptor	R-HSA-442982	Homo sapiens	4	-		-	-		-	-
Reactome	Transcriptional regulation by small RNAs	R-HSA-5578749	Homo sapiens	4	-		-	-		-	-
Reactome	SCF(Skp2)-mediated degradation of p27/p21	R-DRE-187577	Danio rerio	4	-		-	-		-	-
Reactome	PI-3K cascade:FGFR1	R-DME-5654689	Drosophila melanogaster	4	-		-	-		-	-
Reactome	SHC-mediated cascade:FGFR1	R-DME-5654688	Drosophila melanogaster	4	-		-	-		-	-
Reactome	FRS-mediated FGFR1 signaling	R-DME-5654693	Drosophila melanogaster	4	-		-	-		-	-
Reactome	Inactivation of APC/C via direct inhibition of the APC/C complex	R-GGA-141430	Gallus gallus	4	-		-	-		-	-
Reactome	mRNA decay by 3' to 5' exoribonuclease	R-HSA-429958	Homo sapiens	4	-		-	-		-	-
Reactome	Formation of RNA Pol II elongation complex	R-DME-112382	Drosophila melanogaster	4	-		-	-		-	-
Reactome	Activation of the pre-replicative complex	R-RNO-68962	Rattus norvegicus	4	-		-	-		-	-
Reactome	Loss of Nlp from mitotic centrosomes	R-DRE-380259	Danio rerio	4	-		-	-		-	-
Reactome	Major pathway of rRNA processing in the nucleolus and cytosol	R-CFA-6791226	Canis familiaris	4	-		-	-		-	-
Reactome	Synthesis of wybutosine at G37 of tRNA(Phe)	R-HSA-6782861	Homo sapiens	4	-		-	-		-	-
Reactome	PI5P Regulates TP53 Acetylation	R-DDI-6811555	Dictyostelium discoideum	4	-		-	-		-	-
Reactome	Vitamin B5 (pantothenate) metabolism	R-DDI-199220	Dictyostelium discoideum	4	-		-	-		-	-
Reactome	Nonsense Mediated Decay (NMD) independent of the Exon Junction Complex (EJC)	R-CFA-975956	Canis familiaris	4	-		-	-		-	-
Reactome	Nonsense Mediated Decay (NMD) enhanced by the Exon Junction Complex (EJC)	R-CFA-975957	Canis familiaris	4	-		-	-		-	-
Reactome	Synthesis of active ubiquitin: roles of E1 and E2 enzymes	R-DDI-8866652	Dictyostelium discoideum	4	-		-	-		-	-
Reactome	Glycosphingolipid metabolism	R-DRE-1660662	Danio rerio	4	-		-	-		-	-
Reactome	Amplification of signal from unattached kinetochores via a MAD2 inhibitory signal	R-DRE-141444	Danio rerio	4	-		-	-		-	-
Reactome	Insulin receptor recycling	R-DME-77387	Drosophila melanogaster	4	-		-	-		-	-
Reactome	Fanconi Anemia Pathway	R-HSA-6783310	Homo sapiens	4	-		-	-		-	-
Reactome	RHO GTPases Activate NADPH Oxidases	R-DDI-5668599	Dictyostelium discoideum	4	-		-	-		-	-
Reactome	Formation of TC-NER Pre-Incision Complex	R-DME-6781823	Drosophila melanogaster	4	-		-	-		-	-
Reactome	Mitochondrial protein import	R-DRE-1268020	Danio rerio	4	-		-	-		-	-
Reactome	SUMOylation of DNA damage response and repair proteins	R-DRE-3108214	Danio rerio	4	-		-	-		-	-
Reactome	TP53 Regulates Transcription of DNA Repair Genes	R-HSA-6796648	Homo sapiens	4	-		-	-		-	-
Reactome	Degradation of beta-catenin by the destruction complex	R-DRE-195253	Danio rerio	4	-		-	-		-	-
Reactome	AURKA Activation by TPX2	R-DRE-8854518	Danio rerio	4	-		-	-		-	-
Reactome	Protein methylation	R-DRE-8876725	Danio rerio	4	-		-	-		-	-
Reactome	E3 ubiquitin ligases ubiquitinate target proteins	R-HSA-8866654	Homo sapiens	4	-		-	-		-	-
Reactome	Neutrophil degranulation	R-CFA-6798695	Canis familiaris	4	-		-	-		-	-
Reactome	IRAK1 recruits IKK complex upon TLR7/8 or 9 stimulation	R-CFA-975144	Canis familiaris	4	-		-	-		-	-
Reactome	Regulation of HSF1-mediated heat shock response	R-GGA-3371453	Gallus gallus	4	-		-	-		-	-
Reactome	Cyclin D associated events in G1	R-HSA-69231	Homo sapiens	4	-		-	-		-	-
Reactome	Interleukin-17 signaling	R-CFA-448424	Canis familiaris	4	-		-	-		-	-
Reactome	Regulation of TP53 Activity through Methylation	R-HSA-6804760	Homo sapiens	4	-		-	-		-	-
Reactome	Gluconeogenesis	R-HSA-70263	Homo sapiens	4	-		-	-		-	-
Reactome	Toll Like Receptor TLR6:TLR2 Cascade	R-CFA-168188	Canis familiaris	4	-		-	-		-	-
Reactome	AUF1 (hnRNP D0) binds and destabilizes mRNA	R-DME-450408	Drosophila melanogaster	4	-		-	-		-	-
Reactome	Toll Like Receptor 5 (TLR5) Cascade	R-CFA-168176	Canis familiaris	4	-		-	-		-	-
Reactome	Toll Like Receptor TLR1:TLR2 Cascade	R-CFA-168179	Canis familiaris	4	-		-	-		-	-
Reactome	ABC-family proteins mediated transport	R-MMU-382556	Mus musculus	4	-		-	-		-	-
Reactome	Transcription of E2F targets under negative control by DREAM complex	R-HSA-1362277	Homo sapiens	4	-		-	-		-	-
Reactome	Gap-filling DNA repair synthesis and ligation in TC-NER	R-DME-6782210	Drosophila melanogaster	4	-		-	-		-	-
Reactome	RNA Polymerase II Transcription Pre-Initiation And Promoter Opening	R-DME-73779	Drosophila melanogaster	4	-		-	-		-	-
Reactome	RNA Polymerase II Promoter Escape	R-DME-73776	Drosophila melanogaster	4	-		-	-		-	-
Reactome	Gene and protein expression by JAK-STAT signaling after Interleukin-12 stimulation	R-HSA-8950505	Homo sapiens	4	-		-	-		-	-
Reactome	PI5P, PP2A and IER3 Regulate PI3K/AKT Signaling	R-DME-6811558	Drosophila melanogaster	4	-		-	-		-	-
Reactome	Platelet degranulation	R-DDI-114608	Dictyostelium discoideum	4	-		-	-		-	-
Reactome	Toll Like Receptor 9 (TLR9) Cascade	R-CFA-168138	Canis familiaris	4	-		-	-		-	-
Reactome	Glycosphingolipid metabolism	R-DME-1660662	Drosophila melanogaster	4	-		-	-		-	-
Reactome	Toll Like Receptor 3 (TLR3) Cascade	R-CFA-168164	Canis familiaris	4	-		-	-		-	-
Reactome	RNA Polymerase II Transcription Elongation	R-DDI-75955	Dictyostelium discoideum	4	-		-	-		-	-
Reactome	RNA Polymerase II Transcription Initiation	R-DDI-75953	Dictyostelium discoideum	4	-		-	-		-	-
Reactome	Gluconeogenesis	R-DDI-70263	Dictyostelium discoideum	4	-		-	-		-	-
Reactome	Activation of the pre-replicative complex	R-SPO-68962	Schizosaccharomyces pombe	4	-		-	-		-	-
Reactome	Gap-filling DNA repair synthesis and ligation in GG-NER	R-MMU-5696397	Mus musculus	4	-		-	-		-	-
Reactome	RAB GEFs exchange GTP for GDP on RABs	R-DRE-8876198	Danio rerio	4	-		-	-		-	-
Reactome	Sensory processing of sound by outer hair cells of the cochlea	R-HSA-9662361	Homo sapiens	4	-		-	-		-	-
Reactome	Sensory processing of sound by inner hair cells of the cochlea	R-HSA-9662360	Homo sapiens	4	-		-	-		-	-
Reactome	Dual incision in TC-NER	R-RNO-6782135	Rattus norvegicus	4	-		-	-		-	-
Reactome	TAK1 activates NFkB by phosphorylation and activation of IKKs complex	R-CFA-445989	Canis familiaris	4	-		-	-		-	-
Reactome	Presynaptic phase of homologous DNA pairing and strand exchange	R-DRE-5693616	Danio rerio	4	-		-	-		-	-
Reactome	Orc1 removal from chromatin	R-DME-68949	Drosophila melanogaster	4	-		-	-		-	-
Reactome	RHOA GTPase cycle	R-DME-8980692	Drosophila melanogaster	4	-		-	-		-	-
Reactome	UCH proteinases	R-GGA-5689603	Gallus gallus	4	-		-	-		-	-
Reactome	MHC class II antigen presentation	R-HSA-2132295	Homo sapiens	4	-		-	-		-	-
Reactome	Telomere Extension By Telomerase	R-RNO-171319	Rattus norvegicus	4	-		-	-		-	-
Reactome	Condensation of Prometaphase Chromosomes	R-MMU-2514853	Mus musculus	4	-		-	-		-	-
Reactome	Translesion synthesis by POLI	R-HSA-5656121	Homo sapiens	4	-		-	-		-	-
Reactome	Dual Incision in GG-NER	R-MMU-5696400	Mus musculus	4	-		-	-		-	-
Reactome	TRAF6 mediated induction of NFkB and MAP kinases upon TLR7/8 or 9 activation	R-HSA-975138	Homo sapiens	4	-		-	-		-	-
Reactome	Resolution of Sister Chromatid Cohesion	R-MMU-2500257	Mus musculus	4	-		-	-		-	-
Reactome	Cytoprotection by HMOX1	R-GGA-9707564	Gallus gallus	4	-		-	-		-	-
Reactome	Neutrophil degranulation	R-BTA-6798695	Bos taurus	4	-		-	-		-	-
Reactome	Formation of TC-NER Pre-Incision Complex	R-GGA-6781823	Gallus gallus	4	-		-	-		-	-
Reactome	GTP hydrolysis and joining of the 60S ribosomal subunit	R-CEL-72706	Caenorhabditis elegans	4	-		-	-		-	-
Reactome	ROS and RNS production in phagocytes	R-DME-1222556	Drosophila melanogaster	4	-		-	-		-	-
Reactome	Glycolysis	R-HSA-70171	Homo sapiens	4	-		-	-		-	-
Reactome	Termination of translesion DNA synthesis	R-HSA-5656169	Homo sapiens	4	-		-	-		-	-
Reactome	Inactivation of APC/C via direct inhibition of the APC/C complex	R-DDI-141430	Dictyostelium discoideum	4	-		-	-		-	-
Reactome	Insulin receptor signalling cascade	R-DME-74751	Drosophila melanogaster	4	-		-	-		-	-
Reactome	Platelet degranulation	R-GGA-114608	Gallus gallus	4	-		-	-		-	-
Reactome	Translesion Synthesis by POLH	R-HSA-110320	Homo sapiens	4	-		-	-		-	-
Reactome	TRIF(TICAM1)-mediated TLR4 signaling	R-CFA-937061	Canis familiaris	4	-		-	-		-	-
Reactome	Nonhomologous End-Joining (NHEJ)	R-DRE-5693571	Danio rerio	4	-		-	-		-	-
Reactome	Recruitment and ATM-mediated phosphorylation of repair and signaling proteins at DNA double strand breaks	R-DRE-5693565	Danio rerio	4	-		-	-		-	-
Reactome	Metalloprotease DUBs	R-HSA-5689901	Homo sapiens	4	-		-	-		-	-
Reactome	Small interfering RNA (siRNA) biogenesis	R-DRE-426486	Danio rerio	4	-		-	-		-	-
Reactome	Aggrephagy	R-DRE-9646399	Danio rerio	4	-		-	-		-	-
Reactome	Processing of SMDT1	R-DRE-8949664	Danio rerio	4	-		-	-		-	-
Reactome	Heme degradation	R-RNO-189483	Rattus norvegicus	4	-		-	-		-	-
Reactome	Phospholipase C-mediated cascade; FGFR4	R-DME-5654228	Drosophila melanogaster	4	-		-	-		-	-
Reactome	Lysosomal oligosaccharide catabolism	R-DRE-8853383	Danio rerio	4	-		-	-		-	-
Reactome	Processing of Intronless Pre-mRNAs	R-HSA-77595	Homo sapiens	4	-		-	-		-	-
Reactome	L13a-mediated translational silencing of Ceruloplasmin expression	R-CEL-156827	Caenorhabditis elegans	4	-		-	-		-	-
Reactome	HDR through Single Strand Annealing (SSA)	R-DRE-5685938	Danio rerio	4	-		-	-		-	-
Reactome	HDR through MMEJ (alt-NHEJ)	R-DRE-5685939	Danio rerio	4	-		-	-		-	-
Reactome	FGFR1c and Klotho ligand binding and activation	R-DME-190374	Drosophila melanogaster	4	-		-	-		-	-
Reactome	betaKlotho-mediated ligand binding	R-DME-1307965	Drosophila melanogaster	4	-		-	-		-	-
Reactome	Gap-filling DNA repair synthesis and ligation in TC-NER	R-RNO-6782210	Rattus norvegicus	4	-		-	-		-	-
Reactome	Translesion synthesis by REV1	R-HSA-110312	Homo sapiens	4	-		-	-		-	-
Reactome	Recognition of DNA damage by PCNA-containing replication complex	R-HSA-110314	Homo sapiens	4	-		-	-		-	-
Reactome	Neddylation	R-MMU-8951664	Mus musculus	4	-		-	-		-	-
Reactome	Interleukin-1 signaling	R-HSA-9020702	Homo sapiens	4	-		-	-		-	-
Reactome	Transferrin endocytosis and recycling	R-DME-917977	Drosophila melanogaster	4	-		-	-		-	-
Reactome	Negative regulation of MAPK pathway	R-DME-5675221	Drosophila melanogaster	4	-		-	-		-	-
Reactome	Respiratory electron transport	R-DME-611105	Drosophila melanogaster	4	-		-	-		-	-
Reactome	Ribosomal scanning and start codon recognition	R-DDI-72702	Dictyostelium discoideum	4	-		-	-		-	-
Reactome	RNA Pol II CTD phosphorylation and interaction with CE	R-DME-77075	Drosophila melanogaster	4	-		-	-		-	-
Reactome	L13a-mediated translational silencing of Ceruloplasmin expression	R-CFA-156827	Canis familiaris	4	-		-	-		-	-
Reactome	tRNA modification in the mitochondrion	R-HSA-6787450	Homo sapiens	4	-		-	-		-	-
Reactome	Citric acid cycle (TCA cycle)	R-DDI-71403	Dictyostelium discoideum	4	-		-	-		-	-
Reactome	Presynaptic phase of homologous DNA pairing and strand exchange	R-RNO-5693616	Rattus norvegicus	4	-		-	-		-	-
Reactome	SCF(Skp2)-mediated degradation of p27/p21	R-GGA-187577	Gallus gallus	4	-		-	-		-	-
Reactome	MyD88 cascade initiated on plasma membrane	R-HSA-975871	Homo sapiens	4	-		-	-		-	-
Reactome	COPI-mediated anterograde transport	R-DRE-6807878	Danio rerio	4	-		-	-		-	-
Reactome	IRAK1 recruits IKK complex	R-CFA-937039	Canis familiaris	4	-		-	-		-	-
KEGG	Flavone and flavonol biosynthesis	ko00944	None	3	-		-	-		-	-
KEGG	Long-term depression	ko04730	None	3	-		-	-		-	-
KEGG	Carbohydrate digestion and absorption	ko04973	None	3	-		-	-		-	-
KEGG	Taurine and hypotaurine metabolism	ko00430	None	3	-		-	-		-	-
KEGG	GnRH secretion	ko04929	None	3	-		-	-		-	-
KEGG	Regulation of lipolysis in adipocytes	ko04923	None	3	-		-	-		-	-
KEGG	Adipocytokine signaling pathway	ko04920	None	3	-		-	-		-	-
KEGG	Sulfur relay system	ko04122	None	3	-		-	-		-	-
KEGG	Glycosylphosphatidylinositol (GPI)-anchor biosynthesis	ko00563	None	3	-		-	-		-	-
KEGG	Vitamin B6 metabolism	ko00750	None	3	-		-	-		-	-
KEGG	Insect hormone biosynthesis	ko00981	None	3	-		-	-		-	-
KEGG	Acridone alkaloid biosynthesis	ko01058	None	3	-		-	-		-	-
KEGG	Glycosaminoglycan biosynthesis - heparan sulfate / heparin	ko00534	None	3	-		-	-		-	-
Reactome	TP53 Regulates Transcription of Genes Involved in G1 Cell Cycle Arrest	R-HSA-6804116	Homo sapiens	3	-		-	-		-	-
Reactome	NIK-->noncanonical NF-kB signaling	R-MMU-5676590	Mus musculus	3	-		-	-		-	-
Reactome	Interleukin-1 signaling	R-DME-9020702	Drosophila melanogaster	3	-		-	-		-	-
Reactome	Respiratory electron transport	R-GGA-611105	Gallus gallus	3	-		-	-		-	-
Reactome	ABC-family proteins mediated transport	R-DRE-382556	Danio rerio	3	-		-	-		-	-
Reactome	Oxygen-dependent proline hydroxylation of Hypoxia-inducible Factor Alpha	R-MMU-1234176	Mus musculus	3	-		-	-		-	-
Reactome	SCF(Skp2)-mediated degradation of p27/p21	R-RNO-187577	Rattus norvegicus	3	-		-	-		-	-
Reactome	Negative regulation of MAPK pathway	R-MMU-5675221	Mus musculus	3	-		-	-		-	-
Reactome	TFAP2A acts as a transcriptional repressor during retinoic acid induced cell differentiation	R-HSA-8869496	Homo sapiens	3	-		-	-		-	-
Reactome	ISG15 antiviral mechanism	R-DDI-1169408	Dictyostelium discoideum	3	-		-	-		-	-
Reactome	Nucleotide Excision Repair	R-GGA-353303	Gallus gallus	3	-		-	-		-	-
Reactome	Mitochondrial translation elongation	R-GGA-5389840	Gallus gallus	3	-		-	-		-	-
Reactome	Processing of DNA double-strand break ends	R-CFA-5693607	Canis familiaris	3	-		-	-		-	-
Reactome	COPII-mediated vesicle transport	R-DRE-204005	Danio rerio	3	-		-	-		-	-
Reactome	Translesion synthesis by POLI	R-MMU-5656121	Mus musculus	3	-		-	-		-	-
Reactome	RSK activation	R-DDI-444257	Dictyostelium discoideum	3	-		-	-		-	-
Reactome	Asymmetric localization of PCP proteins	R-MMU-4608870	Mus musculus	3	-		-	-		-	-
Reactome	Regulation of actin dynamics for phagocytic cup formation	R-CFA-2029482	Canis familiaris	3	-		-	-		-	-
Reactome	MHC class II antigen presentation	R-GGA-2132295	Gallus gallus	3	-		-	-		-	-
Reactome	RAS processing	R-GGA-9648002	Gallus gallus	3	-		-	-		-	-
Reactome	PRC2 methylates histones and DNA	R-HSA-212300	Homo sapiens	3	-		-	-		-	-
Reactome	Asymmetric localization of PCP proteins	R-DRE-4608870	Danio rerio	3	-		-	-		-	-
Reactome	Oxygen-dependent proline hydroxylation of Hypoxia-inducible Factor Alpha	R-DRE-1234176	Danio rerio	3	-		-	-		-	-
Reactome	Regulation of ornithine decarboxylase (ODC)	R-DME-350562	Drosophila melanogaster	3	-		-	-		-	-
Reactome	Degradation of GLI1 by the proteasome	R-MMU-5610780	Mus musculus	3	-		-	-		-	-
Reactome	GLI3 is processed to GLI3R by the proteasome	R-MMU-5610785	Mus musculus	3	-		-	-		-	-
Reactome	Neurexins and neuroligins	R-HSA-6794361	Homo sapiens	3	-		-	-		-	-
Reactome	Cytoprotection by HMOX1	R-RNO-9707564	Rattus norvegicus	3	-		-	-		-	-
Reactome	Ubiquitin-dependent degradation of Cyclin D	R-DME-75815	Drosophila melanogaster	3	-		-	-		-	-
Reactome	Translesion synthesis by REV1	R-MMU-110312	Mus musculus	3	-		-	-		-	-
Reactome	Cargo recognition for clathrin-mediated endocytosis	R-DRE-8856825	Danio rerio	3	-		-	-		-	-
Reactome	Degradation of DVL	R-DME-4641258	Drosophila melanogaster	3	-		-	-		-	-
Reactome	Degradation of AXIN	R-DME-4641257	Drosophila melanogaster	3	-		-	-		-	-
Reactome	Glycosphingolipid metabolism	R-GGA-1660662	Gallus gallus	3	-		-	-		-	-
Reactome	Telomere Extension By Telomerase	R-HSA-171319	Homo sapiens	3	-		-	-		-	-
Reactome	Acyl chain remodeling of DAG and TAG	R-DRE-1482883	Danio rerio	3	-		-	-		-	-
Reactome	MAPK6/MAPK4 signaling	R-DME-5687128	Drosophila melanogaster	3	-		-	-		-	-
Reactome	Deposition of new CENPA-containing nucleosomes at the centromere	R-HSA-606279	Homo sapiens	3	-		-	-		-	-
Reactome	Formation of ATP by chemiosmotic coupling	R-SPO-163210	Schizosaccharomyces pombe	3	-		-	-		-	-
Reactome	Estrogen-dependent gene expression	R-SCE-9018519	Saccharomyces cerevisiae	3	-		-	-		-	-
Reactome	RHOG GTPase cycle	R-GGA-9013408	Gallus gallus	3	-		-	-		-	-
Reactome	Degradation of beta-catenin by the destruction complex	R-MMU-195253	Mus musculus	3	-		-	-		-	-
Reactome	Removal of the Flap Intermediate from the C-strand	R-HSA-174437	Homo sapiens	3	-		-	-		-	-
Reactome	HDR through MMEJ (alt-NHEJ)	R-GGA-5685939	Gallus gallus	3	-		-	-		-	-
Reactome	SUMOylation of DNA replication proteins	R-DDI-4615885	Dictyostelium discoideum	3	-		-	-		-	-
Reactome	Resolution of D-loop Structures through Holliday Junction Intermediates	R-GGA-5693568	Gallus gallus	3	-		-	-		-	-
Reactome	Cristae formation	R-SPO-8949613	Schizosaccharomyces pombe	3	-		-	-		-	-
Reactome	Recruitment of NuMA to mitotic centrosomes	R-MMU-380320	Mus musculus	3	-		-	-		-	-
Reactome	Mitochondrial protein import	R-GGA-1268020	Gallus gallus	3	-		-	-		-	-
Reactome	Formation of the Early Elongation Complex	R-DDI-113418	Dictyostelium discoideum	3	-		-	-		-	-
Reactome	NRAGE signals death through JNK	R-CFA-193648	Canis familiaris	3	-		-	-		-	-
Reactome	MAPK6/MAPK4 signaling	R-MMU-5687128	Mus musculus	3	-		-	-		-	-
Reactome	HDACs deacetylate histones	R-HSA-3214815	Homo sapiens	3	-		-	-		-	-
Reactome	SUMOylation of chromatin organization proteins	R-HSA-4551638	Homo sapiens	3	-		-	-		-	-
Reactome	VEGFR2 mediated vascular permeability	R-DDI-5218920	Dictyostelium discoideum	3	-		-	-		-	-
Reactome	Pyruvate metabolism	R-SCE-70268	Saccharomyces cerevisiae	3	-		-	-		-	-
Reactome	Regulation of RUNX3 expression and activity	R-DME-8941858	Drosophila melanogaster	3	-		-	-		-	-
Reactome	CDK-mediated phosphorylation and removal of Cdc6	R-CFA-69017	Canis familiaris	3	-		-	-		-	-
Reactome	Ribosomal scanning and start codon recognition	R-MMU-72702	Mus musculus	3	-		-	-		-	-
Reactome	DNA Damage/Telomere Stress Induced Senescence	R-DRE-2559586	Danio rerio	3	-		-	-		-	-
Reactome	The role of GTSE1 in G2/M progression after G2 checkpoint	R-DRE-8852276	Danio rerio	3	-		-	-		-	-
Reactome	Ion transport by P-type ATPases	R-SCE-936837	Saccharomyces cerevisiae	3	-		-	-		-	-
Reactome	Hedgehog 'on' state	R-DME-5632684	Drosophila melanogaster	3	-		-	-		-	-
Reactome	Branched-chain amino acid catabolism	R-RNO-70895	Rattus norvegicus	3	-		-	-		-	-
Reactome	Vitamins	R-DRE-211916	Danio rerio	3	-		-	-		-	-
Reactome	Regulation of PTEN gene transcription	R-HSA-8943724	Homo sapiens	3	-		-	-		-	-
Reactome	Ca2+ pathway	R-HSA-4086398	Homo sapiens	3	-		-	-		-	-
Reactome	Translesion Synthesis by POLH	R-MMU-110320	Mus musculus	3	-		-	-		-	-
Reactome	CDT1 association with the CDC6:ORC:origin complex	R-DME-68827	Drosophila melanogaster	3	-		-	-		-	-
Reactome	Asymmetric localization of PCP proteins	R-DME-4608870	Drosophila melanogaster	3	-		-	-		-	-
Reactome	SUMO is transferred from E1 to E2 (UBE2I, UBC9)	R-DDI-3065678	Dictyostelium discoideum	3	-		-	-		-	-
Reactome	Peroxisomal protein import	R-DRE-9033241	Danio rerio	3	-		-	-		-	-
Reactome	Activation of ATR in response to replication stress	R-MMU-176187	Mus musculus	3	-		-	-		-	-
Reactome	MET activates RAP1 and RAC1	R-CFA-8875555	Canis familiaris	3	-		-	-		-	-
Reactome	Ubiquitin-dependent degradation of Cyclin D	R-MMU-75815	Mus musculus	3	-		-	-		-	-
Reactome	Displacement of DNA glycosylase by APEX1	R-MMU-110357	Mus musculus	3	-		-	-		-	-
Reactome	Nonsense Mediated Decay (NMD) independent of the Exon Junction Complex (EJC)	R-SSC-975956	Sus scrofa	3	-		-	-		-	-
Reactome	Nonsense Mediated Decay (NMD) enhanced by the Exon Junction Complex (EJC)	R-SSC-975957	Sus scrofa	3	-		-	-		-	-
Reactome	Biosynthesis of maresins	R-HSA-9018682	Homo sapiens	3	-		-	-		-	-
Reactome	Cooperation of PDCL (PhLP1) and TRiC/CCT in G-protein beta folding	R-DDI-6814122	Dictyostelium discoideum	3	-		-	-		-	-
Reactome	Glucocorticoid biosynthesis	R-DDI-194002	Dictyostelium discoideum	3	-		-	-		-	-
Reactome	Cdc20:Phospho-APC/C mediated degradation of Cyclin A	R-DME-174184	Drosophila melanogaster	3	-		-	-		-	-
Reactome	Synthesis of (16-20)-hydroxyeicosatetraenoic acids (HETE)	R-MMU-2142816	Mus musculus	3	-		-	-		-	-
Reactome	RHO GTPases Activate WASPs and WAVEs	R-DDI-5663213	Dictyostelium discoideum	3	-		-	-		-	-
Reactome	Formation of the ternary complex, and subsequently, the 43S complex	R-MMU-72695	Mus musculus	3	-		-	-		-	-
Reactome	snRNP Assembly	R-MMU-191859	Mus musculus	3	-		-	-		-	-
Reactome	APC/C:Cdc20 mediated degradation of Securin	R-DME-174154	Drosophila melanogaster	3	-		-	-		-	-
Reactome	Respiratory electron transport	R-DRE-611105	Danio rerio	3	-		-	-		-	-
Reactome	TP53 Regulates Metabolic Genes	R-DDI-5628897	Dictyostelium discoideum	3	-		-	-		-	-
Reactome	CDK-mediated phosphorylation and removal of Cdc6	R-DRE-69017	Danio rerio	3	-		-	-		-	-
Reactome	Formation of a pool of free 40S subunits	R-CFA-72689	Canis familiaris	3	-		-	-		-	-
Reactome	RNA Polymerase I Promoter Escape	R-SPO-73772	Schizosaccharomyces pombe	3	-		-	-		-	-
Reactome	Phase I - Functionalization of compounds	R-DDI-211945	Dictyostelium discoideum	3	-		-	-		-	-
Reactome	Transport of bile salts and organic acids, metal ions and amine compounds	R-SPO-425366	Schizosaccharomyces pombe	3	-		-	-		-	-
Reactome	Dectin-1 mediated noncanonical NF-kB signaling	R-DRE-5607761	Danio rerio	3	-		-	-		-	-
Reactome	Translation initiation complex formation	R-CFA-72649	Canis familiaris	3	-		-	-		-	-
Reactome	Dectin-1 mediated noncanonical NF-kB signaling	R-DME-5607761	Drosophila melanogaster	3	-		-	-		-	-
Reactome	UCH proteinases	R-DME-5689603	Drosophila melanogaster	3	-		-	-		-	-
Reactome	E3 ubiquitin ligases ubiquitinate target proteins	R-DME-8866654	Drosophila melanogaster	3	-		-	-		-	-
Reactome	RAF/MAP kinase cascade	R-HSA-5673001	Homo sapiens	3	-		-	-		-	-
Reactome	RAF activation	R-HSA-5673000	Homo sapiens	3	-		-	-		-	-
Reactome	Gap-filling DNA repair synthesis and ligation in TC-NER	R-SCE-6782210	Saccharomyces cerevisiae	3	-		-	-		-	-
Reactome	Mitochondrial translation termination	R-HSA-5419276	Homo sapiens	3	-		-	-		-	-
Reactome	RNA Polymerase I Promoter Escape	R-DDI-73772	Dictyostelium discoideum	3	-		-	-		-	-
Reactome	Factors involved in megakaryocyte development and platelet production	R-CFA-983231	Canis familiaris	3	-		-	-		-	-
Reactome	mTORC1-mediated signalling	R-DDI-166208	Dictyostelium discoideum	3	-		-	-		-	-
Reactome	Synthesis of bile acids and bile salts via 27-hydroxycholesterol	R-DDI-193807	Dictyostelium discoideum	3	-		-	-		-	-
Reactome	Packaging Of Telomere Ends	R-DRE-171306	Danio rerio	3	-		-	-		-	-
Reactome	Cristae formation	R-MMU-8949613	Mus musculus	3	-		-	-		-	-
Reactome	mRNA decay by 5' to 3' exoribonuclease	R-DME-430039	Drosophila melanogaster	3	-		-	-		-	-
Reactome	Cross-presentation of soluble exogenous antigens (endosomes)	R-DRE-1236978	Danio rerio	3	-		-	-		-	-
Reactome	Interconversion of nucleotide di- and triphosphates	R-GGA-499943	Gallus gallus	3	-		-	-		-	-
Reactome	Autodegradation of Cdh1 by Cdh1:APC/C	R-MMU-174084	Mus musculus	3	-		-	-		-	-
Reactome	Translesion synthesis by REV1	R-CEL-110312	Caenorhabditis elegans	3	-		-	-		-	-
Reactome	Recognition of DNA damage by PCNA-containing replication complex	R-CEL-110314	Caenorhabditis elegans	3	-		-	-		-	-
Reactome	Translesion Synthesis by POLH	R-CEL-110320	Caenorhabditis elegans	3	-		-	-		-	-
Reactome	G2/M Checkpoints	R-MMU-69481	Mus musculus	3	-		-	-		-	-
Reactome	Hedgehog ligand biogenesis	R-DME-5358346	Drosophila melanogaster	3	-		-	-		-	-
Reactome	Extra-nuclear estrogen signaling	R-DDI-9009391	Dictyostelium discoideum	3	-		-	-		-	-
Reactome	Nuclear Pore Complex (NPC) Disassembly	R-HSA-3301854	Homo sapiens	3	-		-	-		-	-
Reactome	Oxygen-dependent proline hydroxylation of Hypoxia-inducible Factor Alpha	R-DME-1234176	Drosophila melanogaster	3	-		-	-		-	-
Reactome	NTRK2 activates RAC1	R-CFA-9032759	Canis familiaris	3	-		-	-		-	-
Reactome	Purine catabolism	R-DDI-74259	Dictyostelium discoideum	3	-		-	-		-	-
Reactome	Regulation of Insulin-like Growth Factor (IGF) transport and uptake by Insulin-like Growth Factor Binding Proteins (IGFBPs)	R-DRE-381426	Danio rerio	3	-		-	-		-	-
Reactome	DNA Damage Recognition in GG-NER	R-GGA-5696394	Gallus gallus	3	-		-	-		-	-
Reactome	Formation of Incision Complex in GG-NER	R-GGA-5696395	Gallus gallus	3	-		-	-		-	-
Reactome	Heme biosynthesis	R-CFA-189451	Canis familiaris	3	-		-	-		-	-
Reactome	Androgen biosynthesis	R-DDI-193048	Dictyostelium discoideum	3	-		-	-		-	-
Reactome	Sphingolipid de novo biosynthesis	R-HSA-1660661	Homo sapiens	3	-		-	-		-	-
Reactome	HSF1 activation	R-GGA-3371511	Gallus gallus	3	-		-	-		-	-
Reactome	ERK/MAPK targets	R-DDI-198753	Dictyostelium discoideum	3	-		-	-		-	-
Reactome	Oxidative Stress Induced Senescence	R-DDI-2559580	Dictyostelium discoideum	3	-		-	-		-	-
Reactome	RAC3 GTPase cycle	R-DRE-9013423	Danio rerio	3	-		-	-		-	-
Reactome	Degradation of DVL	R-DRE-4641258	Danio rerio	3	-		-	-		-	-
Reactome	Degradation of AXIN	R-DRE-4641257	Danio rerio	3	-		-	-		-	-
Reactome	Phase I - Functionalization of compounds	R-SSC-211945	Sus scrofa	3	-		-	-		-	-
Reactome	eNOS activation	R-DDI-203615	Dictyostelium discoideum	3	-		-	-		-	-
Reactome	Attenuation phase	R-GGA-3371568	Gallus gallus	3	-		-	-		-	-
Reactome	GTP hydrolysis and joining of the 60S ribosomal subunit	R-SSC-72706	Sus scrofa	3	-		-	-		-	-
Reactome	Interconversion of nucleotide di- and triphosphates	R-DDI-499943	Dictyostelium discoideum	3	-		-	-		-	-
Reactome	Degradation of the extracellular matrix	R-DDI-1474228	Dictyostelium discoideum	3	-		-	-		-	-
Reactome	Regulation of lipid metabolism by PPARalpha	R-DME-400206	Drosophila melanogaster	3	-		-	-		-	-
Reactome	Signaling by SCF-KIT	R-CFA-1433557	Canis familiaris	3	-		-	-		-	-
Reactome	DAP12 signaling	R-CFA-2424491	Canis familiaris	3	-		-	-		-	-
Reactome	RHO GTPases activate PKNs	R-CFA-5625740	Canis familiaris	3	-		-	-		-	-
Reactome	Assembly and cell surface presentation of NMDA receptors	R-HSA-9609736	Homo sapiens	3	-		-	-		-	-
Reactome	HDR through Homologous Recombination (HRR)	R-HSA-5685942	Homo sapiens	3	-		-	-		-	-
Reactome	Signalling to ERK5	R-DDI-198765	Dictyostelium discoideum	3	-		-	-		-	-
Reactome	RUNX1 regulates transcription of genes involved in differentiation of HSCs	R-DME-8939236	Drosophila melanogaster	3	-		-	-		-	-
Reactome	Activation of the pre-replicative complex	R-MMU-68962	Mus musculus	3	-		-	-		-	-
Reactome	Recruitment of NuMA to mitotic centrosomes	R-HSA-380320	Homo sapiens	3	-		-	-		-	-
Reactome	Dual incision in TC-NER	R-SCE-6782135	Saccharomyces cerevisiae	3	-		-	-		-	-
Reactome	DCC mediated attractive signaling	R-CFA-418885	Canis familiaris	3	-		-	-		-	-
Reactome	Arachidonate production from DAG	R-DRE-426048	Danio rerio	3	-		-	-		-	-
Reactome	Mitochondrial translation elongation	R-SSC-5389840	Sus scrofa	3	-		-	-		-	-
Reactome	Hedgehog 'on' state	R-MMU-5632684	Mus musculus	3	-		-	-		-	-
Reactome	Antigen processing: Ubiquitination & Proteasome degradation	R-XTR-983168	Xenopus tropicalis	3	-		-	-		-	-
Reactome	Regulation of TNFR1 signaling	R-GGA-5357905	Gallus gallus	3	-		-	-		-	-
Reactome	Termination of translesion DNA synthesis	R-DRE-5656169	Danio rerio	3	-		-	-		-	-
Reactome	VEGFR2 mediated vascular permeability	R-SCE-5218920	Saccharomyces cerevisiae	3	-		-	-		-	-
Reactome	GPVI-mediated activation cascade	R-CFA-114604	Canis familiaris	3	-		-	-		-	-
Reactome	Downstream TCR signaling	R-DME-202424	Drosophila melanogaster	3	-		-	-		-	-
Reactome	RHO GTPases Activate WASPs and WAVEs	R-CFA-5663213	Canis familiaris	3	-		-	-		-	-
Reactome	Apoptosis induced DNA fragmentation	R-DRE-140342	Danio rerio	3	-		-	-		-	-
Reactome	Negative regulation of activity of TFAP2 (AP-2) family transcription factors	R-HSA-8866904	Homo sapiens	3	-		-	-		-	-
Reactome	Regulation of PTEN stability and activity	R-DRE-8948751	Danio rerio	3	-		-	-		-	-
Reactome	Activation of the TFAP2 (AP-2) family of transcription factors	R-HSA-8866907	Homo sapiens	3	-		-	-		-	-
Reactome	Phase I - Functionalization of compounds	R-BTA-211945	Bos taurus	3	-		-	-		-	-
Reactome	Sema3A PAK dependent Axon repulsion	R-CFA-399954	Canis familiaris	3	-		-	-		-	-
Reactome	Synthesis of bile acids and bile salts via 24-hydroxycholesterol	R-DDI-193775	Dictyostelium discoideum	3	-		-	-		-	-
Reactome	PCNA-Dependent Long Patch Base Excision Repair	R-HSA-5651801	Homo sapiens	3	-		-	-		-	-
Reactome	Gluconeogenesis	R-MMU-70263	Mus musculus	3	-		-	-		-	-
Reactome	SCF(Skp2)-mediated degradation of p27/p21	R-CFA-187577	Canis familiaris	3	-		-	-		-	-
Reactome	Loss of Nlp from mitotic centrosomes	R-HSA-380259	Homo sapiens	3	-		-	-		-	-
Reactome	Recruitment of mitotic centrosome proteins and complexes	R-HSA-380270	Homo sapiens	3	-		-	-		-	-
Reactome	Formation of TC-NER Pre-Incision Complex	R-CEL-6781823	Caenorhabditis elegans	3	-		-	-		-	-
Reactome	ROS sensing by NFE2L2	R-DRE-8932339	Danio rerio	3	-		-	-		-	-
Reactome	Translation initiation complex formation	R-SPO-72649	Schizosaccharomyces pombe	3	-		-	-		-	-
Reactome	Dectin-1 mediated noncanonical NF-kB signaling	R-MMU-5607761	Mus musculus	3	-		-	-		-	-
Reactome	PCNA-Dependent Long Patch Base Excision Repair	R-MMU-5651801	Mus musculus	3	-		-	-		-	-
Reactome	Lysosome Vesicle Biogenesis	R-DDI-432720	Dictyostelium discoideum	3	-		-	-		-	-
Reactome	Regulation of RAS by GAPs	R-MMU-5658442	Mus musculus	3	-		-	-		-	-
Reactome	NIK-->noncanonical NF-kB signaling	R-DRE-5676590	Danio rerio	3	-		-	-		-	-
Reactome	Synthesis of active ubiquitin: roles of E1 and E2 enzymes	R-GGA-8866652	Gallus gallus	3	-		-	-		-	-
Reactome	Formation of the ternary complex, and subsequently, the 43S complex	R-SPO-72695	Schizosaccharomyces pombe	3	-		-	-		-	-
Reactome	Formation of Incision Complex in GG-NER	R-DDI-5696395	Dictyostelium discoideum	3	-		-	-		-	-
Reactome	Senescence-Associated Secretory Phenotype (SASP)	R-RNO-2559582	Rattus norvegicus	3	-		-	-		-	-
Reactome	DNA Damage/Telomere Stress Induced Senescence	R-RNO-2559586	Rattus norvegicus	3	-		-	-		-	-
Reactome	Regulation of HSF1-mediated heat shock response	R-RNO-3371453	Rattus norvegicus	3	-		-	-		-	-
Reactome	Mitochondrial translation termination	R-SSC-5419276	Sus scrofa	3	-		-	-		-	-
Reactome	Conversion from APC/C:Cdc20 to APC/C:Cdh1 in late anaphase	R-DDI-176407	Dictyostelium discoideum	3	-		-	-		-	-
Reactome	Cyclin A:Cdk2-associated events at S phase entry	R-CFA-69656	Canis familiaris	3	-		-	-		-	-
Reactome	Regulation of actin dynamics for phagocytic cup formation	R-DDI-2029482	Dictyostelium discoideum	3	-		-	-		-	-
Reactome	Ubiquitin Mediated Degradation of Phosphorylated Cdc25A	R-DME-69601	Drosophila melanogaster	3	-		-	-		-	-
Reactome	Ovarian tumor domain proteases	R-GGA-5689896	Gallus gallus	3	-		-	-		-	-
Reactome	CDT1 association with the CDC6:ORC:origin complex	R-GGA-68827	Gallus gallus	3	-		-	-		-	-
Reactome	FCERI mediated NF-kB activation	R-DME-2871837	Drosophila melanogaster	3	-		-	-		-	-
Reactome	Synthesis of epoxy (EET) and dihydroxyeicosatrienoic acids (DHET)	R-HSA-2142670	Homo sapiens	3	-		-	-		-	-
Reactome	Ubiquitin Mediated Degradation of Phosphorylated Cdc25A	R-MMU-69601	Mus musculus	3	-		-	-		-	-
Reactome	Abacavir metabolism	R-DRE-2161541	Danio rerio	3	-		-	-		-	-
Reactome	Mitochondrial translation termination	R-MMU-5419276	Mus musculus	3	-		-	-		-	-
Reactome	Mismatch repair (MMR) directed by MSH2:MSH3 (MutSbeta)	R-DRE-5358606	Danio rerio	3	-		-	-		-	-
Reactome	Synthesis of epoxy (EET) and dihydroxyeicosatrienoic acids (DHET)	R-RNO-2142670	Rattus norvegicus	3	-		-	-		-	-
Reactome	SUMOylation of ubiquitinylation proteins	R-HSA-3232142	Homo sapiens	3	-		-	-		-	-
Reactome	PCP/CE pathway	R-CFA-4086400	Canis familiaris	3	-		-	-		-	-
Reactome	Activation of AMPA receptors	R-CEL-399710	Caenorhabditis elegans	3	-		-	-		-	-
Reactome	MHC class II antigen presentation	R-MMU-2132295	Mus musculus	3	-		-	-		-	-
Reactome	SRP-dependent cotranslational protein targeting to membrane	R-SSC-1799339	Sus scrofa	3	-		-	-		-	-
Reactome	Regulation of PTEN stability and activity	R-DME-8948751	Drosophila melanogaster	3	-		-	-		-	-
Reactome	Regulation of RUNX2 expression and activity	R-DRE-8939902	Danio rerio	3	-		-	-		-	-
Reactome	Transport of the SLBP Dependant Mature mRNA	R-HSA-159230	Homo sapiens	3	-		-	-		-	-
Reactome	Antigen processing: Ubiquitination & Proteasome degradation	R-RNO-983168	Rattus norvegicus	3	-		-	-		-	-
Reactome	Transport of Mature mRNA derived from an Intron-Containing Transcript	R-HSA-159236	Homo sapiens	3	-		-	-		-	-
Reactome	FCERI mediated MAPK activation	R-CFA-2871796	Canis familiaris	3	-		-	-		-	-
Reactome	FGFR2 alternative splicing	R-GGA-6803529	Gallus gallus	3	-		-	-		-	-
Reactome	Separation of Sister Chromatids	R-CFA-2467813	Canis familiaris	3	-		-	-		-	-
Reactome	Ribosomal scanning and start codon recognition	R-SPO-72702	Schizosaccharomyces pombe	3	-		-	-		-	-
Reactome	RUNX1 regulates transcription of genes involved in differentiation of HSCs	R-MMU-8939236	Mus musculus	3	-		-	-		-	-
Reactome	Transport of the SLBP independent Mature mRNA	R-HSA-159227	Homo sapiens	3	-		-	-		-	-
Reactome	Cross-presentation of soluble exogenous antigens (endosomes)	R-DME-1236978	Drosophila melanogaster	3	-		-	-		-	-
Reactome	Release of Hh-Np from the secreting cell	R-DRE-5362798	Danio rerio	3	-		-	-		-	-
Reactome	RHO GTPases activate IQGAPs	R-CFA-5626467	Canis familiaris	3	-		-	-		-	-
Reactome	Proton/oligopeptide cotransporters	R-SSC-427975	Sus scrofa	3	-		-	-		-	-
Reactome	Antigen processing: Ubiquitination & Proteasome degradation	R-SSC-983168	Sus scrofa	3	-		-	-		-	-
Reactome	EPHB-mediated forward signaling	R-CFA-3928662	Canis familiaris	3	-		-	-		-	-
Reactome	Ephrin signaling	R-CFA-3928664	Canis familiaris	3	-		-	-		-	-
Reactome	EPH-ephrin mediated repulsion of cells	R-CFA-3928665	Canis familiaris	3	-		-	-		-	-
Reactome	HDR through Homologous Recombination (HRR)	R-MMU-5685942	Mus musculus	3	-		-	-		-	-
Reactome	Synthesis of Lipoxins (LX)	R-HSA-2142700	Homo sapiens	3	-		-	-		-	-
Reactome	Regulation of ornithine decarboxylase (ODC)	R-DRE-350562	Danio rerio	3	-		-	-		-	-
Reactome	RHO GTPases activate KTN1	R-CFA-5625970	Canis familiaris	3	-		-	-		-	-
Reactome	RNA Pol II CTD phosphorylation and interaction with CE	R-DDI-77075	Dictyostelium discoideum	3	-		-	-		-	-
Reactome	RHOA GTPase cycle	R-GGA-8980692	Gallus gallus	3	-		-	-		-	-
Reactome	Abacavir metabolism	R-DDI-2161541	Dictyostelium discoideum	3	-		-	-		-	-
Reactome	LDL clearance	R-DDI-8964038	Dictyostelium discoideum	3	-		-	-		-	-
Reactome	Formation of ATP by chemiosmotic coupling	R-MMU-163210	Mus musculus	3	-		-	-		-	-
Reactome	Mitochondrial translation elongation	R-MMU-5389840	Mus musculus	3	-		-	-		-	-
Reactome	SCF-beta-TrCP mediated degradation of Emi1	R-DDI-174113	Dictyostelium discoideum	3	-		-	-		-	-
Reactome	AUF1 (hnRNP D0) binds and destabilizes mRNA	R-MMU-450408	Mus musculus	3	-		-	-		-	-
Reactome	L13a-mediated translational silencing of Ceruloplasmin expression	R-SSC-156827	Sus scrofa	3	-		-	-		-	-
Reactome	Formation of the beta-catenin:TCF transactivating complex	R-DME-201722	Drosophila melanogaster	3	-		-	-		-	-
Reactome	Voltage gated Potassium channels	R-DRE-1296072	Danio rerio	3	-		-	-		-	-
Reactome	DSCAM interactions	R-CFA-376172	Canis familiaris	3	-		-	-		-	-
Reactome	Digestion of dietary carbohydrate	R-MMU-189085	Mus musculus	3	-		-	-		-	-
Reactome	Orc1 removal from chromatin	R-RNO-68949	Rattus norvegicus	3	-		-	-		-	-
Reactome	Regulation of PTEN stability and activity	R-DDI-8948751	Dictyostelium discoideum	3	-		-	-		-	-
Reactome	Toll Like Receptor 9 (TLR9) Cascade	R-MMU-168138	Mus musculus	3	-		-	-		-	-
Reactome	Toll Like Receptor TLR6:TLR2 Cascade	R-MMU-168188	Mus musculus	3	-		-	-		-	-
Reactome	Autodegradation of the E3 ubiquitin ligase COP1	R-DRE-349425	Danio rerio	3	-		-	-		-	-
Reactome	Toll Like Receptor 3 (TLR3) Cascade	R-MMU-168164	Mus musculus	3	-		-	-		-	-
Reactome	E3 ubiquitin ligases ubiquitinate target proteins	R-DDI-8866654	Dictyostelium discoideum	3	-		-	-		-	-
Reactome	Toll Like Receptor 5 (TLR5) Cascade	R-MMU-168176	Mus musculus	3	-		-	-		-	-
Reactome	MAPK6/MAPK4 signaling	R-HSA-5687128	Homo sapiens	3	-		-	-		-	-
Reactome	Assembly of the pre-replicative complex	R-SPO-68867	Schizosaccharomyces pombe	3	-		-	-		-	-
Reactome	FMO oxidises nucleophiles	R-GGA-217271	Gallus gallus	3	-		-	-		-	-
Reactome	Transport of Mature mRNA derived from an Intron-Containing Transcript	R-SSC-159236	Sus scrofa	3	-		-	-		-	-
Reactome	ERKs are inactivated	R-DDI-202670	Dictyostelium discoideum	3	-		-	-		-	-
Reactome	Phase I - Functionalization of compounds	R-GGA-211945	Gallus gallus	3	-		-	-		-	-
Reactome	TP53 Regulates Transcription of Genes Involved in G1 Cell Cycle Arrest	R-CFA-6804116	Canis familiaris	3	-		-	-		-	-
Reactome	G2/M DNA damage checkpoint	R-RNO-69473	Rattus norvegicus	3	-		-	-		-	-
Reactome	Mineralocorticoid biosynthesis	R-DDI-193993	Dictyostelium discoideum	3	-		-	-		-	-
Reactome	Mismatch repair (MMR) directed by MSH2:MSH6 (MutSalpha)	R-DRE-5358565	Danio rerio	3	-		-	-		-	-
Reactome	Regulation of RUNX2 expression and activity	R-DME-8939902	Drosophila melanogaster	3	-		-	-		-	-
Reactome	G2 Phase	R-CFA-68911	Canis familiaris	3	-		-	-		-	-
Reactome	RHOC GTPase cycle	R-DRE-9013106	Danio rerio	3	-		-	-		-	-
Reactome	Recognition of DNA damage by PCNA-containing replication complex	R-DRE-110314	Danio rerio	3	-		-	-		-	-
Reactome	Cyclin E associated events during G1/S transition	R-HSA-69202	Homo sapiens	3	-		-	-		-	-
Reactome	Polymerase switching on the C-strand of the telomere	R-GGA-174411	Gallus gallus	3	-		-	-		-	-
Reactome	Regulation of TP53 Degradation	R-RNO-6804757	Rattus norvegicus	3	-		-	-		-	-
Reactome	Apoptotic execution phase	R-DDI-75153	Dictyostelium discoideum	3	-		-	-		-	-
Reactome	Gap-filling DNA repair synthesis and ligation in GG-NER	R-DRE-5696397	Danio rerio	3	-		-	-		-	-
Reactome	Orc1 removal from chromatin	R-CFA-68949	Canis familiaris	3	-		-	-		-	-
Reactome	Aggrephagy	R-RNO-9646399	Rattus norvegicus	3	-		-	-		-	-
Reactome	Oxidative Stress Induced Senescence	R-SPO-2559580	Schizosaccharomyces pombe	3	-		-	-		-	-
Reactome	Tetrahydrobiopterin (BH4) synthesis, recycling, salvage and regulation	R-DDI-1474151	Dictyostelium discoideum	3	-		-	-		-	-
Reactome	APC/C:Cdc20 mediated degradation of Cyclin B	R-MMU-174048	Mus musculus	3	-		-	-		-	-
Reactome	Anchoring of the basal body to the plasma membrane	R-HSA-5620912	Homo sapiens	3	-		-	-		-	-
Reactome	Butyrate Response Factor 1 (BRF1) binds and destabilizes mRNA	R-DDI-450385	Dictyostelium discoideum	3	-		-	-		-	-
Reactome	FCERI mediated NF-kB activation	R-MMU-2871837	Mus musculus	3	-		-	-		-	-
Reactome	Separation of Sister Chromatids	R-DME-2467813	Drosophila melanogaster	3	-		-	-		-	-
Reactome	Regulation of TP53 Activity through Acetylation	R-HSA-6804758	Homo sapiens	3	-		-	-		-	-
Reactome	Amino acids regulate mTORC1	R-HSA-9639288	Homo sapiens	3	-		-	-		-	-
Reactome	G2/M Checkpoints	R-DRE-69481	Danio rerio	3	-		-	-		-	-
Reactome	Protein methylation	R-DME-8876725	Drosophila melanogaster	3	-		-	-		-	-
Reactome	Factors involved in megakaryocyte development and platelet production	R-RNO-983231	Rattus norvegicus	3	-		-	-		-	-
Reactome	HSP90 chaperone cycle for steroid hormone receptors (SHR)	R-GGA-3371497	Gallus gallus	3	-		-	-		-	-
Reactome	NR1H3 & NR1H2 regulate gene expression linked to cholesterol transport and efflux	R-DME-9029569	Drosophila melanogaster	3	-		-	-		-	-
Reactome	Activation of NF-kappaB in B cells	R-DRE-1169091	Danio rerio	3	-		-	-		-	-
Reactome	Heme biosynthesis	R-DRE-189451	Danio rerio	3	-		-	-		-	-
Reactome	Displacement of DNA glycosylase by APEX1	R-DRE-110357	Danio rerio	3	-		-	-		-	-
Reactome	Oxidative Stress Induced Senescence	R-BTA-2559580	Bos taurus	3	-		-	-		-	-
Reactome	JNK (c-Jun kinases) phosphorylation and activation mediated by activated human TAK1	R-DDI-450321	Dictyostelium discoideum	3	-		-	-		-	-
Reactome	Activation of NF-kappaB in B cells	R-DME-1169091	Drosophila melanogaster	3	-		-	-		-	-
Reactome	MHC class II antigen presentation	R-DDI-2132295	Dictyostelium discoideum	3	-		-	-		-	-
Reactome	Cleavage of the damaged purine	R-DRE-110331	Danio rerio	3	-		-	-		-	-
Reactome	Recognition and association of DNA glycosylase with site containing an affected purine	R-DRE-110330	Danio rerio	3	-		-	-		-	-
Reactome	Synthesis of (16-20)-hydroxyeicosatetraenoic acids (HETE)	R-RNO-2142816	Rattus norvegicus	3	-		-	-		-	-
Reactome	activated TAK1 mediates p38 MAPK activation	R-DDI-450302	Dictyostelium discoideum	3	-		-	-		-	-
Reactome	Class I peroxisomal membrane protein import	R-DDI-9603798	Dictyostelium discoideum	3	-		-	-		-	-
Reactome	Glyoxylate metabolism and glycine degradation	R-DDI-389661	Dictyostelium discoideum	3	-		-	-		-	-
Reactome	Regulation of MECP2 expression and activity	R-HSA-9022692	Homo sapiens	3	-		-	-		-	-
Reactome	Ubiquitin Mediated Degradation of Phosphorylated Cdc25A	R-DRE-69601	Danio rerio	3	-		-	-		-	-
Reactome	Translesion synthesis by POLK	R-MMU-5655862	Mus musculus	3	-		-	-		-	-
Reactome	Orc1 removal from chromatin	R-SPO-68949	Schizosaccharomyces pombe	3	-		-	-		-	-
Reactome	Regulation of PTEN stability and activity	R-MMU-8948751	Mus musculus	3	-		-	-		-	-
Reactome	Degradation of DVL	R-MMU-4641258	Mus musculus	3	-		-	-		-	-
Reactome	Degradation of AXIN	R-MMU-4641257	Mus musculus	3	-		-	-		-	-
Reactome	DNA Damage Recognition in GG-NER	R-MMU-5696394	Mus musculus	3	-		-	-		-	-
Reactome	PKMTs methylate histone lysines	R-CFA-3214841	Canis familiaris	3	-		-	-		-	-
Reactome	SUMOylation of transcription cofactors	R-GGA-3899300	Gallus gallus	3	-		-	-		-	-
Reactome	SCF(Skp2)-mediated degradation of p27/p21	R-HSA-187577	Homo sapiens	3	-		-	-		-	-
Reactome	RAC1 GTPase cycle	R-GGA-9013149	Gallus gallus	3	-		-	-		-	-
Reactome	Degradation of GLI1 by the proteasome	R-DME-5610780	Drosophila melanogaster	3	-		-	-		-	-
Reactome	GLI3 is processed to GLI3R by the proteasome	R-DME-5610785	Drosophila melanogaster	3	-		-	-		-	-
Reactome	Regulation of RAS by GAPs	R-DRE-5658442	Danio rerio	3	-		-	-		-	-
Reactome	Translation initiation complex formation	R-MMU-72649	Mus musculus	3	-		-	-		-	-
Reactome	Deposition of new CENPA-containing nucleosomes at the centromere	R-DRE-606279	Danio rerio	3	-		-	-		-	-
Reactome	Downregulation of SMAD2/3:SMAD4 transcriptional activity	R-MMU-2173795	Mus musculus	3	-		-	-		-	-
Reactome	ROS sensing by NFE2L2	R-MMU-8932339	Mus musculus	3	-		-	-		-	-
Reactome	Regulation of RAS by GAPs	R-DDI-5658442	Dictyostelium discoideum	3	-		-	-		-	-
Reactome	MyD88:MAL(TIRAP) cascade initiated on plasma membrane	R-MMU-166058	Mus musculus	3	-		-	-		-	-
Reactome	SUMOylation of SUMOylation proteins	R-HSA-4085377	Homo sapiens	3	-		-	-		-	-
Reactome	mRNA Capping	R-DDI-72086	Dictyostelium discoideum	3	-		-	-		-	-
Reactome	ABC transporters in lipid homeostasis	R-DDI-1369062	Dictyostelium discoideum	3	-		-	-		-	-
Reactome	FGFR2 alternative splicing	R-RNO-6803529	Rattus norvegicus	3	-		-	-		-	-
Reactome	Resolution of D-loop Structures through Holliday Junction Intermediates	R-RNO-5693568	Rattus norvegicus	3	-		-	-		-	-
Reactome	Hedgehog 'on' state	R-DRE-5632684	Danio rerio	3	-		-	-		-	-
Reactome	HDR through Single Strand Annealing (SSA)	R-RNO-5685938	Rattus norvegicus	3	-		-	-		-	-
Reactome	Inhibition of DNA recombination at telomere	R-DRE-9670095	Danio rerio	3	-		-	-		-	-
Reactome	Chorismate via Shikimate Pathway	R-MTU-964903	Mycobacterium tuberculosis	3	-		-	-		-	-
Reactome	Cilium Assembly	R-RNO-5617833	Rattus norvegicus	3	-		-	-		-	-
Reactome	Biosynthesis of protectins	R-RNO-9018681	Rattus norvegicus	3	-		-	-		-	-
Reactome	APC-Cdc20 mediated degradation of Nek2A	R-MMU-179409	Mus musculus	3	-		-	-		-	-
Reactome	Xenobiotics	R-RNO-211981	Rattus norvegicus	3	-		-	-		-	-
Reactome	Autodegradation of the E3 ubiquitin ligase COP1	R-MMU-349425	Mus musculus	3	-		-	-		-	-
Reactome	Removal of the Flap Intermediate	R-HSA-69166	Homo sapiens	3	-		-	-		-	-
Reactome	RAC1 GTPase cycle	R-CFA-9013149	Canis familiaris	3	-		-	-		-	-
Reactome	FCERI mediated MAPK activation	R-DDI-2871796	Dictyostelium discoideum	3	-		-	-		-	-
Reactome	Recruitment of mitotic centrosome proteins and complexes	R-MMU-380270	Mus musculus	3	-		-	-		-	-
Reactome	RUNX1 regulates transcription of genes involved in differentiation of HSCs	R-DRE-8939236	Danio rerio	3	-		-	-		-	-
Reactome	Antigen processing: Ubiquitination & Proteasome degradation	R-CEL-983168	Caenorhabditis elegans	3	-		-	-		-	-
Reactome	The NLRP3 inflammasome	R-GGA-844456	Gallus gallus	3	-		-	-		-	-
Reactome	Regulation of Glucokinase by Glucokinase Regulatory Protein	R-HSA-170822	Homo sapiens	3	-		-	-		-	-
Reactome	Notch-HLH transcription pathway	R-RNO-350054	Rattus norvegicus	3	-		-	-		-	-
Reactome	Oncogene Induced Senescence	R-HSA-2559585	Homo sapiens	3	-		-	-		-	-
Reactome	DNA Damage/Telomere Stress Induced Senescence	R-HSA-2559586	Homo sapiens	3	-		-	-		-	-
Reactome	Pre-NOTCH Transcription and Translation	R-HSA-1912408	Homo sapiens	3	-		-	-		-	-
Reactome	VEGFR2 mediated vascular permeability	R-CFA-5218920	Canis familiaris	3	-		-	-		-	-
Reactome	Activation of ATR in response to replication stress	R-RNO-176187	Rattus norvegicus	3	-		-	-		-	-
Reactome	Post-translational protein phosphorylation	R-DRE-8957275	Danio rerio	3	-		-	-		-	-
Reactome	AURKA Activation by TPX2	R-HSA-8854518	Homo sapiens	3	-		-	-		-	-
Reactome	Synthesis of epoxy (EET) and dihydroxyeicosatrienoic acids (DHET)	R-SSC-2142670	Sus scrofa	3	-		-	-		-	-
Reactome	Recycling of bile acids and salts	R-DDI-159418	Dictyostelium discoideum	3	-		-	-		-	-
Reactome	Senescence-Associated Secretory Phenotype (SASP)	R-MMU-2559582	Mus musculus	3	-		-	-		-	-
Reactome	RHO GTPases activate PAKs	R-CFA-5627123	Canis familiaris	3	-		-	-		-	-
Reactome	Hedgehog ligand biogenesis	R-DRE-5358346	Danio rerio	3	-		-	-		-	-
Reactome	Heme biosynthesis	R-RNO-189451	Rattus norvegicus	3	-		-	-		-	-
Reactome	Iron uptake and transport	R-DDI-917937	Dictyostelium discoideum	3	-		-	-		-	-
Reactome	PTK6 Regulates RHO GTPases, RAS GTPase and MAP kinases	R-CFA-8849471	Canis familiaris	3	-		-	-		-	-
Reactome	Postmitotic nuclear pore complex (NPC) reformation	R-HSA-9615933	Homo sapiens	3	-		-	-		-	-
Reactome	APC/C:Cdh1 mediated degradation of Cdc20 and other APC/C:Cdh1 targeted proteins in late mitosis/early G1	R-DRE-174178	Danio rerio	3	-		-	-		-	-
Reactome	Cdc20:Phospho-APC/C mediated degradation of Cyclin A	R-DRE-174184	Danio rerio	3	-		-	-		-	-
Reactome	Unblocking of NMDA receptors, glutamate binding and activation	R-CEL-438066	Caenorhabditis elegans	3	-		-	-		-	-
Reactome	Downstream TCR signaling	R-MMU-202424	Mus musculus	3	-		-	-		-	-
Reactome	Gap-filling DNA repair synthesis and ligation in GG-NER	R-CEL-5696397	Caenorhabditis elegans	3	-		-	-		-	-
Reactome	ROS sensing by NFE2L2	R-DME-8932339	Drosophila melanogaster	3	-		-	-		-	-
Reactome	Voltage gated Potassium channels	R-SSC-1296072	Sus scrofa	3	-		-	-		-	-
Reactome	Translesion synthesis by POLK	R-CEL-5655862	Caenorhabditis elegans	3	-		-	-		-	-
Reactome	NIK-->noncanonical NF-kB signaling	R-DME-5676590	Drosophila melanogaster	3	-		-	-		-	-
Reactome	APC/C:Cdc20 mediated degradation of Securin	R-DRE-174154	Danio rerio	3	-		-	-		-	-
Reactome	Clathrin-mediated endocytosis	R-SPO-8856828	Schizosaccharomyces pombe	3	-		-	-		-	-
Reactome	Purine salvage	R-MMU-74217	Mus musculus	3	-		-	-		-	-
Reactome	CDK-mediated phosphorylation and removal of Cdc6	R-HSA-69017	Homo sapiens	3	-		-	-		-	-
Reactome	Degradation of beta-catenin by the destruction complex	R-DME-195253	Drosophila melanogaster	3	-		-	-		-	-
Reactome	Synthesis of epoxy (EET) and dihydroxyeicosatrienoic acids (DHET)	R-MMU-2142670	Mus musculus	3	-		-	-		-	-
Reactome	Synaptic adhesion-like molecules	R-HSA-8849932	Homo sapiens	3	-		-	-		-	-
Reactome	Nuclear signaling by ERBB4	R-HSA-1251985	Homo sapiens	3	-		-	-		-	-
Reactome	RHO GTPases Activate NADPH Oxidases	R-CFA-5668599	Canis familiaris	3	-		-	-		-	-
Reactome	Activation of NF-kappaB in B cells	R-MMU-1169091	Mus musculus	3	-		-	-		-	-
Reactome	Signal transduction by L1	R-CFA-445144	Canis familiaris	3	-		-	-		-	-
Reactome	CD28 dependent Vav1 pathway	R-CFA-389359	Canis familiaris	3	-		-	-		-	-
KEGG	RIG-I-like receptor signaling pathway	ko04622	None	2	-		-	-		-	-
KEGG	Cardiac muscle contraction	ko04260	None	2	-		-	-		-	-
KEGG	Limonene and pinene degradation	ko00903	None	2	-		-	-		-	-
KEGG	Aflatoxin biosynthesis	ko00254	None	2	-		-	-		-	-
KEGG	Aldosterone-regulated sodium reabsorption	ko04960	None	2	-		-	-		-	-
KEGG	Secondary bile acid biosynthesis	ko00121	None	2	-		-	-		-	-
KEGG	Fat digestion and absorption	ko04975	None	2	-		-	-		-	-
KEGG	Flagellar assembly	ko02040	None	2	-		-	-		-	-
KEGG	Lipoic acid metabolism	ko00785	None	2	-		-	-		-	-
KEGG	Prodigiosin biosynthesis	ko00333	None	2	-		-	-		-	-
KEGG	Riboflavin metabolism	ko00740	None	2	-		-	-		-	-
KEGG	Biosynthesis of unsaturated fatty acids	ko01040	None	2	-		-	-		-	-
KEGG	Leukocyte transendothelial migration	ko04670	None	2	-		-	-		-	-
KEGG	Glycosaminoglycan degradation	ko00531	None	2	-		-	-		-	-
KEGG	Glycosaminoglycan biosynthesis - chondroitin sulfate / dermatan sulfate	ko00532	None	2	-		-	-		-	-
KEGG	Biofilm formation - Pseudomonas aeruginosa	ko02025	None	2	-		-	-		-	-
KEGG	Novobiocin biosynthesis	ko00401	None	2	-		-	-		-	-
KEGG	Neomycin, kanamycin and gentamicin biosynthesis	ko00524	None	2	-		-	-		-	-
KEGG	Phenazine biosynthesis	ko00405	None	2	-		-	-		-	-
Reactome	TP53 Regulates Transcription of Genes Involved in G2 Cell Cycle Arrest	R-HSA-6804114	Homo sapiens	2	-		-	-		-	-
Reactome	TP53 regulates transcription of additional cell cycle genes whose exact role in the p53 pathway remain uncertain	R-HSA-6804115	Homo sapiens	2	-		-	-		-	-
Reactome	PCNA-Dependent Long Patch Base Excision Repair	R-CEL-5651801	Caenorhabditis elegans	2	-		-	-		-	-
Reactome	Synthesis of (16-20)-hydroxyeicosatetraenoic acids (HETE)	R-DRE-2142816	Danio rerio	2	-		-	-		-	-
Reactome	Erythrocytes take up oxygen and release carbon dioxide	R-HSA-1247673	Homo sapiens	2	-		-	-		-	-
Reactome	Ovarian tumor domain proteases	R-MMU-5689896	Mus musculus	2	-		-	-		-	-
Reactome	Vitamin C (ascorbate) metabolism	R-XTR-196836	Xenopus tropicalis	2	-		-	-		-	-
Reactome	NOD1/2 Signaling Pathway	R-HSA-168638	Homo sapiens	2	-		-	-		-	-
Reactome	RHO GTPases activate PKNs	R-SCE-5625740	Saccharomyces cerevisiae	2	-		-	-		-	-
Reactome	Endosomal Sorting Complex Required For Transport (ESCRT)	R-GGA-917729	Gallus gallus	2	-		-	-		-	-
Reactome	MASTL Facilitates Mitotic Progression	R-DDI-2465910	Dictyostelium discoideum	2	-		-	-		-	-
Reactome	Estrogen-stimulated signaling through PRKCZ	R-SCE-9634635	Saccharomyces cerevisiae	2	-		-	-		-	-
Reactome	Regulation of RUNX3 expression and activity	R-DRE-8941858	Danio rerio	2	-		-	-		-	-
Reactome	Ion channel transport	R-HSA-983712	Homo sapiens	2	-		-	-		-	-
Reactome	Gap-filling DNA repair synthesis and ligation in GG-NER	R-RNO-5696397	Rattus norvegicus	2	-		-	-		-	-
Reactome	Translesion synthesis by POLK	R-RNO-5655862	Rattus norvegicus	2	-		-	-		-	-
Reactome	IRS-related events triggered by IGF1R	R-SCE-2428928	Saccharomyces cerevisiae	2	-		-	-		-	-
Reactome	Biosynthesis of the N-glycan precursor (dolichol lipid-linked oligosaccharide, LLO) and transfer to a nascent protein	R-CFA-446193	Canis familiaris	2	-		-	-		-	-
Reactome	ABC-family proteins mediated transport	R-CFA-382556	Canis familiaris	2	-		-	-		-	-
Reactome	IRS-related events triggered by IGF1R	R-DDI-2428928	Dictyostelium discoideum	2	-		-	-		-	-
Reactome	NFkB and MAPK activation mediated by TRAF6 upon TLR7 or TLR21 stimulation	R-GGA-573298	Gallus gallus	2	-		-	-		-	-
Reactome	Josephin domain DUBs	R-MMU-5689877	Mus musculus	2	-		-	-		-	-
Reactome	Competing endogenous RNAs (ceRNAs) regulate PTEN translation	R-HSA-8948700	Homo sapiens	2	-		-	-		-	-
Reactome	Nuclear Pore Complex (NPC) Disassembly	R-GGA-3301854	Gallus gallus	2	-		-	-		-	-
Reactome	Platelet degranulation	R-MMU-114608	Mus musculus	2	-		-	-		-	-
Reactome	Peroxisomal protein import	R-SCE-9033241	Saccharomyces cerevisiae	2	-		-	-		-	-
Reactome	Recognition of DNA damage by PCNA-containing replication complex	R-SSC-110314	Sus scrofa	2	-		-	-		-	-
Reactome	Glyoxylate metabolism and glycine degradation	R-MMU-389661	Mus musculus	2	-		-	-		-	-
Reactome	Toll Like Receptor 9 (TLR9) Cascade	R-GGA-168138	Gallus gallus	2	-		-	-		-	-
Reactome	Translesion Synthesis by POLH	R-SSC-110320	Sus scrofa	2	-		-	-		-	-
Reactome	TP53 Regulates Transcription of Genes Involved in G1 Cell Cycle Arrest	R-RNO-6804116	Rattus norvegicus	2	-		-	-		-	-
Reactome	Activation of NF-kappaB in B cells	R-GGA-1169091	Gallus gallus	2	-		-	-		-	-
Reactome	Toll Like Receptor 3 (TLR3) Cascade	R-GGA-168164	Gallus gallus	2	-		-	-		-	-
Reactome	Negative regulation of FGFR3 signaling	R-GGA-5654732	Gallus gallus	2	-		-	-		-	-
Reactome	Negative regulation of FGFR2 signaling	R-GGA-5654727	Gallus gallus	2	-		-	-		-	-
Reactome	Negative regulation of FGFR1 signaling	R-GGA-5654726	Gallus gallus	2	-		-	-		-	-
Reactome	Peroxisomal protein import	R-DDI-9033241	Dictyostelium discoideum	2	-		-	-		-	-
Reactome	Cargo recognition for clathrin-mediated endocytosis	R-MMU-8856825	Mus musculus	2	-		-	-		-	-
Reactome	Toll Like Receptor TLR6:TLR2 Cascade	R-GGA-168188	Gallus gallus	2	-		-	-		-	-
Reactome	ISG15 antiviral mechanism	R-DRE-1169408	Danio rerio	2	-		-	-		-	-
Reactome	CDC42 GTPase cycle	R-RNO-9013148	Rattus norvegicus	2	-		-	-		-	-
Reactome	RHO GTPases activate PKNs	R-DRE-5625740	Danio rerio	2	-		-	-		-	-
Reactome	RAC1 GTPase cycle	R-RNO-9013149	Rattus norvegicus	2	-		-	-		-	-
Reactome	Cyclin D associated events in G1	R-MMU-69231	Mus musculus	2	-		-	-		-	-
Reactome	Cristae formation	R-DME-8949613	Drosophila melanogaster	2	-		-	-		-	-
Reactome	Toll Like Receptor 5 (TLR5) Cascade	R-GGA-168176	Gallus gallus	2	-		-	-		-	-
Reactome	FCERI mediated NF-kB activation	R-HSA-2871837	Homo sapiens	2	-		-	-		-	-
Reactome	Agmatine biosynthesis	R-SSC-351143	Sus scrofa	2	-		-	-		-	-
Reactome	Negative regulation of MET activity	R-MMU-6807004	Mus musculus	2	-		-	-		-	-
Reactome	Regulation of BACH1 activity	R-MMU-9708530	Mus musculus	2	-		-	-		-	-
Reactome	SUMOylation of DNA damage response and repair proteins	R-SPO-3108214	Schizosaccharomyces pombe	2	-		-	-		-	-
Reactome	Macroautophagy	R-DDI-1632852	Dictyostelium discoideum	2	-		-	-		-	-
Reactome	Glycolysis	R-MMU-70171	Mus musculus	2	-		-	-		-	-
Reactome	Dual Incision in GG-NER	R-SSC-5696400	Sus scrofa	2	-		-	-		-	-
Reactome	FGFR1c and Klotho ligand binding and activation	R-SSC-190374	Sus scrofa	2	-		-	-		-	-
Reactome	Clathrin-mediated endocytosis	R-DRE-8856828	Danio rerio	2	-		-	-		-	-
Reactome	Polymerase switching	R-CEL-69091	Caenorhabditis elegans	2	-		-	-		-	-
Reactome	Inactivation of CSF3 (G-CSF) signaling	R-MMU-9705462	Mus musculus	2	-		-	-		-	-
Reactome	Dual Incision in GG-NER	R-RNO-5696400	Rattus norvegicus	2	-		-	-		-	-
Reactome	Citric acid cycle (TCA cycle)	R-DME-71403	Drosophila melanogaster	2	-		-	-		-	-
Reactome	Downregulation of ERBB4 signaling	R-MMU-1253288	Mus musculus	2	-		-	-		-	-
Reactome	Peptide chain elongation	R-SPO-156902	Schizosaccharomyces pombe	2	-		-	-		-	-
Reactome	Vitamins	R-HSA-211916	Homo sapiens	2	-		-	-		-	-
Reactome	Transcriptional regulation of granulopoiesis	R-RNO-9616222	Rattus norvegicus	2	-		-	-		-	-
Reactome	MAP3K8 (TPL2)-dependent MAPK1/3 activation	R-MMU-5684264	Mus musculus	2	-		-	-		-	-
Reactome	PI-3K cascade:FGFR1	R-SSC-5654689	Sus scrofa	2	-		-	-		-	-
Reactome	ALKBH3 mediated reversal of alkylation damage	R-HSA-112126	Homo sapiens	2	-		-	-		-	-
Reactome	SHC-mediated cascade:FGFR1	R-SSC-5654688	Sus scrofa	2	-		-	-		-	-
Reactome	Switching of origins to a post-replicative state	R-XTR-69052	Xenopus tropicalis	2	-		-	-		-	-
Reactome	Activated NOTCH1 Transmits Signal to the Nucleus	R-GGA-2122948	Gallus gallus	2	-		-	-		-	-
Reactome	Formation of TC-NER Pre-Incision Complex	R-RNO-6781823	Rattus norvegicus	2	-		-	-		-	-
Reactome	FRS-mediated FGFR1 signaling	R-SSC-5654693	Sus scrofa	2	-		-	-		-	-
Reactome	PIP3 activates AKT signaling	R-SCE-1257604	Saccharomyces cerevisiae	2	-		-	-		-	-
Reactome	Inositol transporters	R-DRE-429593	Danio rerio	2	-		-	-		-	-
Reactome	Polymerase switching on the C-strand of the telomere	R-HSA-174411	Homo sapiens	2	-		-	-		-	-
Reactome	Activation of IRF3/IRF7 mediated by TBK1/IKK epsilon	R-GGA-936964	Gallus gallus	2	-		-	-		-	-
Reactome	IKK complex recruitment mediated by RIP1	R-HSA-937041	Homo sapiens	2	-		-	-		-	-
Reactome	Vasopressin regulates renal water homeostasis via Aquaporins	R-DME-432040	Drosophila melanogaster	2	-		-	-		-	-
Reactome	RAC2 GTPase cycle	R-GGA-9013404	Gallus gallus	2	-		-	-		-	-
Reactome	IRAK1 recruits IKK complex	R-HSA-937039	Homo sapiens	2	-		-	-		-	-
Reactome	Synthesis of Prostaglandins (PG) and Thromboxanes (TX)	R-SPO-2162123	Schizosaccharomyces pombe	2	-		-	-		-	-
Reactome	Synthesis of diphthamide-EEF2	R-HSA-5358493	Homo sapiens	2	-		-	-		-	-
Reactome	RHOBTB2 GTPase cycle	R-GGA-9013418	Gallus gallus	2	-		-	-		-	-
Reactome	Resolution of D-loop Structures through Holliday Junction Intermediates	R-SPO-5693568	Schizosaccharomyces pombe	2	-		-	-		-	-
Reactome	Condensation of Prophase Chromosomes	R-DDI-2299718	Dictyostelium discoideum	2	-		-	-		-	-
Reactome	Metalloprotease DUBs	R-MMU-5689901	Mus musculus	2	-		-	-		-	-
Reactome	RHOBTB1 GTPase cycle	R-GGA-9013422	Gallus gallus	2	-		-	-		-	-
Reactome	RAC3 GTPase cycle	R-GGA-9013423	Gallus gallus	2	-		-	-		-	-
Reactome	RAS processing	R-BTA-9648002	Bos taurus	2	-		-	-		-	-
Reactome	Alpha-protein kinase 1 signaling pathway	R-MMU-9645460	Mus musculus	2	-		-	-		-	-
Reactome	APC/C:Cdc20 mediated degradation of Securin	R-RNO-174154	Rattus norvegicus	2	-		-	-		-	-
Reactome	SUMOylation of DNA damage response and repair proteins	R-GGA-3108214	Gallus gallus	2	-		-	-		-	-
Reactome	Post-translational protein phosphorylation	R-CEL-8957275	Caenorhabditis elegans	2	-		-	-		-	-
Reactome	SUMOylation of DNA replication proteins	R-SPO-4615885	Schizosaccharomyces pombe	2	-		-	-		-	-
Reactome	Heme degradation	R-DDI-189483	Dictyostelium discoideum	2	-		-	-		-	-
Reactome	Fanconi Anemia Pathway	R-MMU-6783310	Mus musculus	2	-		-	-		-	-
Reactome	Calcineurin activates NFAT	R-DME-2025928	Drosophila melanogaster	2	-		-	-		-	-
Reactome	SUMOylation of transcription cofactors	R-SCE-3899300	Saccharomyces cerevisiae	2	-		-	-		-	-
Reactome	Polymerase switching on the C-strand of the telomere	R-SSC-174411	Sus scrofa	2	-		-	-		-	-
Reactome	Multifunctional anion exchangers	R-DDI-427601	Dictyostelium discoideum	2	-		-	-		-	-
Reactome	Synthesis of glycosylphosphatidylinositol (GPI)	R-DRE-162710	Danio rerio	2	-		-	-		-	-
Reactome	Transport of inorganic cations/anions and amino acids/oligopeptides	R-DRE-425393	Danio rerio	2	-		-	-		-	-
Reactome	Pexophagy	R-GGA-9664873	Gallus gallus	2	-		-	-		-	-
Reactome	Cargo recognition for clathrin-mediated endocytosis	R-DDI-8856825	Dictyostelium discoideum	2	-		-	-		-	-
Reactome	Heme biosynthesis	R-DDI-189451	Dictyostelium discoideum	2	-		-	-		-	-
Reactome	Hedgehog 'on' state	R-GGA-5632684	Gallus gallus	2	-		-	-		-	-
Reactome	Activation of RAC1 downstream of NMDARs	R-RNO-9619229	Rattus norvegicus	2	-		-	-		-	-
Reactome	HDR through Single Strand Annealing (SSA)	R-SSC-5685938	Sus scrofa	2	-		-	-		-	-
Reactome	Role of LAT2/NTAL/LAB on calcium mobilization	R-SCE-2730905	Saccharomyces cerevisiae	2	-		-	-		-	-
Reactome	FGFR2 alternative splicing	R-DDI-6803529	Dictyostelium discoideum	2	-		-	-		-	-
Reactome	EML4 and NUDC in mitotic spindle formation	R-CFA-9648025	Canis familiaris	2	-		-	-		-	-
Reactome	Cytoprotection by HMOX1	R-HSA-9707564	Homo sapiens	2	-		-	-		-	-
Reactome	Formation of ATP by chemiosmotic coupling	R-DRE-163210	Danio rerio	2	-		-	-		-	-
Reactome	Negative regulators of DDX58/IFIH1 signaling	R-MMU-936440	Mus musculus	2	-		-	-		-	-
Reactome	Mitotic Spindle Checkpoint	R-BTA-69618	Bos taurus	2	-		-	-		-	-
Reactome	Cleavage of the damaged purine	R-MMU-110331	Mus musculus	2	-		-	-		-	-
Reactome	Pyrimidine biosynthesis	R-RNO-500753	Rattus norvegicus	2	-		-	-		-	-
Reactome	RAD18 and ubiquitinated PCNA-mediated recruitment of translesion polymerases	R-GGA-353299	Gallus gallus	2	-		-	-		-	-
Reactome	Inactivation, recovery and regulation of the phototransduction cascade	R-HSA-2514859	Homo sapiens	2	-		-	-		-	-
Reactome	APC/C:Cdh1 mediated degradation of Cdc20 and other APC/C:Cdh1 targeted proteins in late mitosis/early G1	R-RNO-174178	Rattus norvegicus	2	-		-	-		-	-
Reactome	Insulin receptor recycling	R-HSA-77387	Homo sapiens	2	-		-	-		-	-
Reactome	Keratan sulfate degradation	R-GGA-2022857	Gallus gallus	2	-		-	-		-	-
Reactome	Degradation of DVL	R-DDI-4641258	Dictyostelium discoideum	2	-		-	-		-	-
Reactome	Cdc20:Phospho-APC/C mediated degradation of Cyclin A	R-RNO-174184	Rattus norvegicus	2	-		-	-		-	-
Reactome	Phase I - Functionalization of compounds	R-DRE-211945	Danio rerio	2	-		-	-		-	-
Reactome	SUMOylation of DNA damage response and repair proteins	R-DME-3108214	Drosophila melanogaster	2	-		-	-		-	-
Reactome	TRAF6 mediated induction of proinflammatory cytokines	R-GGA-433871	Gallus gallus	2	-		-	-		-	-
Reactome	Retrograde transport at the Trans-Golgi-Network	R-HSA-6811440	Homo sapiens	2	-		-	-		-	-
Reactome	Formation of xylulose-5-phosphate	R-DME-5661270	Drosophila melanogaster	2	-		-	-		-	-
Reactome	Sialic acid metabolism	R-HSA-4085001	Homo sapiens	2	-		-	-		-	-
Reactome	Negative regulation of FGFR1 signaling	R-SSC-5654726	Sus scrofa	2	-		-	-		-	-
Reactome	RNA Polymerase II Transcription Termination	R-RNO-73856	Rattus norvegicus	2	-		-	-		-	-
Reactome	MicroRNA (miRNA) biogenesis	R-GGA-203927	Gallus gallus	2	-		-	-		-	-
Reactome	Sealing of the nuclear envelope (NE) by ESCRT-III	R-BTA-9668328	Bos taurus	2	-		-	-		-	-
Reactome	tRNA processing in the mitochondrion	R-HSA-6785470	Homo sapiens	2	-		-	-		-	-
Reactome	RAF/MAP kinase cascade	R-SSC-5673001	Sus scrofa	2	-		-	-		-	-
Reactome	Postmitotic nuclear pore complex (NPC) reformation	R-GGA-9615933	Gallus gallus	2	-		-	-		-	-
Reactome	Downregulation of TGF-beta receptor signaling	R-GGA-2173788	Gallus gallus	2	-		-	-		-	-
Reactome	SUMOylation of transcription cofactors	R-SPO-3899300	Schizosaccharomyces pombe	2	-		-	-		-	-
Reactome	Synthesis of Leukotrienes (LT) and Eoxins (EX)	R-DME-2142691	Drosophila melanogaster	2	-		-	-		-	-
Reactome	Downregulation of SMAD2/3:SMAD4 transcriptional activity	R-GGA-2173795	Gallus gallus	2	-		-	-		-	-
Reactome	SMAD2/SMAD3:SMAD4 heterotrimer regulates transcription	R-GGA-2173796	Gallus gallus	2	-		-	-		-	-
Reactome	SLBP independent Processing of Histone Pre-mRNAs	R-DME-111367	Drosophila melanogaster	2	-		-	-		-	-
Reactome	Resolution of Sister Chromatid Cohesion	R-RNO-2500257	Rattus norvegicus	2	-		-	-		-	-
Reactome	Formation of the ternary complex, and subsequently, the 43S complex	R-CFA-72695	Canis familiaris	2	-		-	-		-	-
Reactome	Biosynthesis of protectins	R-MMU-9018681	Mus musculus	2	-		-	-		-	-
Reactome	Transcriptional regulation by small RNAs	R-CFA-5578749	Canis familiaris	2	-		-	-		-	-
Reactome	RND2 GTPase cycle	R-HSA-9696270	Homo sapiens	2	-		-	-		-	-
Reactome	Regulation of Apoptosis	R-DDI-169911	Dictyostelium discoideum	2	-		-	-		-	-
Reactome	Fanconi Anemia Pathway in DNA repair	R-GGA-351465	Gallus gallus	2	-		-	-		-	-
Reactome	COPII-mediated vesicle transport	R-HSA-204005	Homo sapiens	2	-		-	-		-	-
Reactome	NOTCH3 Activation and Transmission of Signal to the Nucleus	R-GGA-9013507	Gallus gallus	2	-		-	-		-	-
Reactome	IRAK2 mediated activation of TAK1 complex upon TLR7/8 or 9 stimulation	R-MMU-975163	Mus musculus	2	-		-	-		-	-
Reactome	RNA Polymerase I Promoter Escape	R-HSA-73772	Homo sapiens	2	-		-	-		-	-
Reactome	RNA Polymerase I Transcription Initiation	R-SPO-73762	Schizosaccharomyces pombe	2	-		-	-		-	-
Reactome	ChREBP activates metabolic gene expression	R-MMU-163765	Mus musculus	2	-		-	-		-	-
Reactome	Downregulation of ERBB2:ERBB3 signaling	R-GGA-1358803	Gallus gallus	2	-		-	-		-	-
Reactome	Regulation of RUNX2 expression and activity	R-GGA-8939902	Gallus gallus	2	-		-	-		-	-
Reactome	Ion transport by P-type ATPases	R-GGA-936837	Gallus gallus	2	-		-	-		-	-
Reactome	Regulation of TP53 Degradation	R-MMU-6804757	Mus musculus	2	-		-	-		-	-
Reactome	Regulation of TNFR1 signaling	R-MMU-5357905	Mus musculus	2	-		-	-		-	-
Reactome	Ovarian tumor domain proteases	R-DDI-5689896	Dictyostelium discoideum	2	-		-	-		-	-
Reactome	5-Phosphoribose 1-diphosphate biosynthesis	R-DDI-73843	Dictyostelium discoideum	2	-		-	-		-	-
Reactome	Branched-chain amino acid catabolism	R-DRE-70895	Danio rerio	2	-		-	-		-	-
Reactome	Regulation of TP53 Activity through Methylation	R-MMU-6804760	Mus musculus	2	-		-	-		-	-
Reactome	Spry regulation of FGF signaling	R-GGA-1295596	Gallus gallus	2	-		-	-		-	-
Reactome	Antigen processing: Ubiquitination & Proteasome degradation	R-CFA-983168	Canis familiaris	2	-		-	-		-	-
Reactome	NFkB and MAPK activation mediated by TRAF6	R-GGA-433822	Gallus gallus	2	-		-	-		-	-
Reactome	HDACs deacetylate histones	R-XTR-3214815	Xenopus tropicalis	2	-		-	-		-	-
Reactome	Pyruvate metabolism	R-DME-70268	Drosophila melanogaster	2	-		-	-		-	-
Reactome	Abasic sugar-phosphate removal via the single-nucleotide replacement pathway	R-DRE-73930	Danio rerio	2	-		-	-		-	-
Reactome	p53-Dependent G1 DNA Damage Response	R-CFA-69563	Canis familiaris	2	-		-	-		-	-
Reactome	Polymerase switching	R-SSC-69091	Sus scrofa	2	-		-	-		-	-
Reactome	PINK1-PRKN Mediated Mitophagy	R-DME-5205685	Drosophila melanogaster	2	-		-	-		-	-
Reactome	Lysine catabolism	R-HSA-71064	Homo sapiens	2	-		-	-		-	-
Reactome	Ub-specific processing proteases	R-RNO-5689880	Rattus norvegicus	2	-		-	-		-	-
Reactome	COPI-mediated anterograde transport	R-HSA-6807878	Homo sapiens	2	-		-	-		-	-
Reactome	Telomere Extension By Telomerase	R-CFA-171319	Canis familiaris	2	-		-	-		-	-
Reactome	SUMOylation of DNA methylation proteins	R-GGA-4655427	Gallus gallus	2	-		-	-		-	-
Reactome	Processing of DNA double-strand break ends	R-SSC-5693607	Sus scrofa	2	-		-	-		-	-
Reactome	Phase I - Functionalization of compounds	R-MMU-211945	Mus musculus	2	-		-	-		-	-
Reactome	Estrogen biosynthesis	R-DME-193144	Drosophila melanogaster	2	-		-	-		-	-
Reactome	Downregulation of ERBB2 signaling	R-GGA-8863795	Gallus gallus	2	-		-	-		-	-
Reactome	RNA Polymerase I Transcription Initiation	R-DDI-73762	Dictyostelium discoideum	2	-		-	-		-	-
Reactome	Gap-filling DNA repair synthesis and ligation in TC-NER	R-SSC-6782210	Sus scrofa	2	-		-	-		-	-
Reactome	Activation of ATR in response to replication stress	R-CEL-176187	Caenorhabditis elegans	2	-		-	-		-	-
Reactome	mTORC1-mediated signalling	R-HSA-166208	Homo sapiens	2	-		-	-		-	-
Reactome	Vasopressin regulates renal water homeostasis via Aquaporins	R-HSA-432040	Homo sapiens	2	-		-	-		-	-
Reactome	Passive transport by Aquaporins	R-HSA-432047	Homo sapiens	2	-		-	-		-	-
Reactome	PTK6 Regulates RTKs and Their Effectors AKT1 and DOK1	R-MMU-8849469	Mus musculus	2	-		-	-		-	-
Reactome	CD28 dependent PI3K/Akt signaling	R-SCE-389357	Saccharomyces cerevisiae	2	-		-	-		-	-
Reactome	Presynaptic phase of homologous DNA pairing and strand exchange	R-SSC-5693616	Sus scrofa	2	-		-	-		-	-
Reactome	RND2 GTPase cycle	R-SSC-9696270	Sus scrofa	2	-		-	-		-	-
Reactome	RND1 GTPase cycle	R-SSC-9696273	Sus scrofa	2	-		-	-		-	-
Reactome	RND3 GTPase cycle	R-SSC-9696264	Sus scrofa	2	-		-	-		-	-
Reactome	Collagen biosynthesis and modifying enzymes	R-RNO-1650814	Rattus norvegicus	2	-		-	-		-	-
Reactome	Mitochondrial protein import	R-SCE-1268020	Saccharomyces cerevisiae	2	-		-	-		-	-
Reactome	Transcriptional regulation by small RNAs	R-SSC-5578749	Sus scrofa	2	-		-	-		-	-
Reactome	Chk1/Chk2(Cds1) mediated inactivation of Cyclin B:Cdk1 complex	R-DRE-75035	Danio rerio	2	-		-	-		-	-
Reactome	Intraflagellar transport	R-CEL-5620924	Caenorhabditis elegans	2	-		-	-		-	-
Reactome	Vitamin C (ascorbate) metabolism	R-GGA-196836	Gallus gallus	2	-		-	-		-	-
Reactome	RHOT1 GTPase cycle	R-DDI-9013425	Dictyostelium discoideum	2	-		-	-		-	-
Reactome	RHOU GTPase cycle	R-DDI-9013420	Dictyostelium discoideum	2	-		-	-		-	-
Reactome	RHOT2 GTPase cycle	R-DDI-9013419	Dictyostelium discoideum	2	-		-	-		-	-
Reactome	Heme degradation	R-CFA-189483	Canis familiaris	2	-		-	-		-	-
Reactome	RHO GTPases Activate Formins	R-RNO-5663220	Rattus norvegicus	2	-		-	-		-	-
Reactome	Respiratory electron transport	R-CFA-611105	Canis familiaris	2	-		-	-		-	-
Reactome	Glutamate and glutamine metabolism	R-CEL-8964539	Caenorhabditis elegans	2	-		-	-		-	-
Reactome	RHOH GTPase cycle	R-DDI-9013407	Dictyostelium discoideum	2	-		-	-		-	-
Reactome	Sialic acid metabolism	R-RNO-4085001	Rattus norvegicus	2	-		-	-		-	-
Reactome	Autodegradation of Cdh1 by Cdh1:APC/C	R-RNO-174084	Rattus norvegicus	2	-		-	-		-	-
Reactome	PCNA-Dependent Long Patch Base Excision Repair	R-SSC-5651801	Sus scrofa	2	-		-	-		-	-
Reactome	Glycogen synthesis	R-MMU-3322077	Mus musculus	2	-		-	-		-	-
Reactome	PTK6 Regulates RTKs and Their Effectors AKT1 and DOK1	R-GGA-8849469	Gallus gallus	2	-		-	-		-	-
Reactome	TP53 Regulates Metabolic Genes	R-RNO-5628897	Rattus norvegicus	2	-		-	-		-	-
Reactome	Stimuli-sensing channels	R-GGA-2672351	Gallus gallus	2	-		-	-		-	-
Reactome	G0 and Early G1	R-RNO-1538133	Rattus norvegicus	2	-		-	-		-	-
Reactome	Ubiquitin Mediated Degradation of Phosphorylated Cdc25A	R-DDI-69601	Dictyostelium discoideum	2	-		-	-		-	-
Reactome	Polymerase switching on the C-strand of the telomere	R-CEL-174411	Caenorhabditis elegans	2	-		-	-		-	-
Reactome	Cyclin A/B1/B2 associated events during G2/M transition	R-RNO-69273	Rattus norvegicus	2	-		-	-		-	-
Reactome	p53-Dependent G1 DNA Damage Response	R-HSA-69563	Homo sapiens	2	-		-	-		-	-
Reactome	Synthesis of IP3 and IP4 in the cytosol	R-DRE-1855204	Danio rerio	2	-		-	-		-	-
Reactome	Hedgehog ligand biogenesis	R-DDI-5358346	Dictyostelium discoideum	2	-		-	-		-	-
Reactome	Neddylation	R-CFA-8951664	Canis familiaris	2	-		-	-		-	-
Reactome	Autodegradation of the E3 ubiquitin ligase COP1	R-GGA-349425	Gallus gallus	2	-		-	-		-	-
Reactome	Glycosphingolipid metabolism	R-HSA-1660662	Homo sapiens	2	-		-	-		-	-
Reactome	Processing of SMDT1	R-GGA-8949664	Gallus gallus	2	-		-	-		-	-
Reactome	MyD88 cascade initiated on plasma membrane	R-GGA-977240	Gallus gallus	2	-		-	-		-	-
Reactome	Downstream TCR signaling	R-SCE-202424	Saccharomyces cerevisiae	2	-		-	-		-	-
Reactome	Amplification of signal from unattached kinetochores via a MAD2 inhibitory signal	R-CFA-141444	Canis familiaris	2	-		-	-		-	-
Reactome	Termination of translesion DNA synthesis	R-RNO-5656169	Rattus norvegicus	2	-		-	-		-	-
Reactome	Activation of IRF3/IRF7 mediated by TBK1/IKK epsilon	R-MMU-936964	Mus musculus	2	-		-	-		-	-
Reactome	Formation of TC-NER Pre-Incision Complex	R-MMU-6781823	Mus musculus	2	-		-	-		-	-
Reactome	ABC transporters in lipid homeostasis	R-SCE-1369062	Saccharomyces cerevisiae	2	-		-	-		-	-
Reactome	SUMOylation of RNA binding proteins	R-DDI-4570464	Dictyostelium discoideum	2	-		-	-		-	-
Reactome	Meiotic synapsis	R-HSA-1221632	Homo sapiens	2	-		-	-		-	-
Reactome	Mitochondrial iron-sulfur cluster biogenesis	R-DME-1362409	Drosophila melanogaster	2	-		-	-		-	-
Reactome	TP53 Regulates Metabolic Genes	R-CFA-5628897	Canis familiaris	2	-		-	-		-	-
Reactome	Xenobiotics	R-SSC-211981	Sus scrofa	2	-		-	-		-	-
Reactome	Translesion synthesis by POLI	R-RNO-5656121	Rattus norvegicus	2	-		-	-		-	-
Reactome	EML4 and NUDC in mitotic spindle formation	R-RNO-9648025	Rattus norvegicus	2	-		-	-		-	-
Reactome	SUMOylation of DNA replication proteins	R-DRE-4615885	Danio rerio	2	-		-	-		-	-
Reactome	Polo-like kinase mediated events	R-GGA-156711	Gallus gallus	2	-		-	-		-	-
Reactome	Gap junction degradation	R-DDI-190873	Dictyostelium discoideum	2	-		-	-		-	-
Reactome	NF-kB is activated and signals survival	R-MMU-209560	Mus musculus	2	-		-	-		-	-
Reactome	RHOJ GTPase cycle	R-RNO-9013409	Rattus norvegicus	2	-		-	-		-	-
Reactome	Molybdenum cofactor biosynthesis	R-XTR-947581	Xenopus tropicalis	2	-		-	-		-	-
Reactome	Metalloprotease DUBs	R-DRE-5689901	Danio rerio	2	-		-	-		-	-
Reactome	Formation of RNA Pol II elongation complex	R-HSA-112382	Homo sapiens	2	-		-	-		-	-
Reactome	Platelet degranulation	R-BTA-114608	Bos taurus	2	-		-	-		-	-
Reactome	Alpha-oxidation of phytanate	R-HSA-389599	Homo sapiens	2	-		-	-		-	-
Reactome	p75NTR recruits signalling complexes	R-MMU-209543	Mus musculus	2	-		-	-		-	-
Reactome	Neutrophil degranulation	R-XTR-6798695	Xenopus tropicalis	2	-		-	-		-	-
Reactome	Transport of the SLBP independent Mature mRNA	R-DME-159227	Drosophila melanogaster	2	-		-	-		-	-
Reactome	rRNA processing in the mitochondrion	R-HSA-8868766	Homo sapiens	2	-		-	-		-	-
Reactome	CDC6 association with the ORC:origin complex	R-DRE-68689	Danio rerio	2	-		-	-		-	-
Reactome	Aggrephagy	R-DDI-9646399	Dictyostelium discoideum	2	-		-	-		-	-
Reactome	Transport of Mature mRNA Derived from an Intronless Transcript	R-DME-159231	Drosophila melanogaster	2	-		-	-		-	-
Reactome	Transport of the SLBP Dependant Mature mRNA	R-DME-159230	Drosophila melanogaster	2	-		-	-		-	-
Reactome	Dual incision in TC-NER	R-SSC-6782135	Sus scrofa	2	-		-	-		-	-
Reactome	Transport of Mature mRNA Derived from an Intronless Transcript	R-RNO-159231	Rattus norvegicus	2	-		-	-		-	-
Reactome	Axonal growth inhibition (RHOA activation)	R-DRE-193634	Danio rerio	2	-		-	-		-	-
Reactome	Synthesis of PA	R-DDI-1483166	Dictyostelium discoideum	2	-		-	-		-	-
Reactome	Recycling of eIF2:GDP	R-GGA-72731	Gallus gallus	2	-		-	-		-	-
Reactome	EPHB-mediated forward signaling	R-DME-3928662	Drosophila melanogaster	2	-		-	-		-	-
Reactome	Deadenylation of mRNA	R-GGA-429947	Gallus gallus	2	-		-	-		-	-
Reactome	ER Quality Control Compartment (ERQC)	R-GGA-901032	Gallus gallus	2	-		-	-		-	-
Reactome	Metabolism of polyamines	R-SPO-351202	Schizosaccharomyces pombe	2	-		-	-		-	-
Reactome	TICAM1, RIP1-mediated IKK complex recruitment	R-HSA-168927	Homo sapiens	2	-		-	-		-	-
Reactome	Hedgehog 'on' state	R-HSA-5632684	Homo sapiens	2	-		-	-		-	-
Reactome	SUMOylation of transcription cofactors	R-DDI-3899300	Dictyostelium discoideum	2	-		-	-		-	-
Reactome	Cobalamin (Cbl, vitamin B12) transport and metabolism	R-DRE-196741	Danio rerio	2	-		-	-		-	-
Reactome	Synthesis of IP2, IP, and Ins in the cytosol	R-DRE-1855183	Danio rerio	2	-		-	-		-	-
Reactome	VEGFR2 mediated cell proliferation	R-SCE-5218921	Saccharomyces cerevisiae	2	-		-	-		-	-
Reactome	Deactivation of the beta-catenin transactivating complex	R-GGA-3769402	Gallus gallus	2	-		-	-		-	-
Reactome	RNA Polymerase II Transcription Termination	R-SSC-73856	Sus scrofa	2	-		-	-		-	-
Reactome	Keratan sulfate degradation	R-RNO-2022857	Rattus norvegicus	2	-		-	-		-	-
Reactome	Association of TriC/CCT with target proteins during biosynthesis	R-GGA-390471	Gallus gallus	2	-		-	-		-	-
Reactome	Synthesis of (16-20)-hydroxyeicosatetraenoic acids (HETE)	R-DME-2142816	Drosophila melanogaster	2	-		-	-		-	-
Reactome	Extra-nuclear estrogen signaling	R-DRE-9009391	Danio rerio	2	-		-	-		-	-
Reactome	RUNX1 regulates genes involved in megakaryocyte differentiation and platelet function	R-XTR-8936459	Xenopus tropicalis	2	-		-	-		-	-
Reactome	RHOH GTPase cycle	R-DRE-9013407	Danio rerio	2	-		-	-		-	-
Reactome	Fanconi Anemia Pathway	R-GGA-6783310	Gallus gallus	2	-		-	-		-	-
Reactome	Resolution of Sister Chromatid Cohesion	R-SPO-2500257	Schizosaccharomyces pombe	2	-		-	-		-	-
Reactome	TRAF6-mediated induction of TAK1 complex within TLR4 complex	R-GGA-937072	Gallus gallus	2	-		-	-		-	-
Reactome	NR1H3 & NR1H2 regulate gene expression linked to cholesterol transport and efflux	R-HSA-9029569	Homo sapiens	2	-		-	-		-	-
Reactome	Cyclin D associated events in G1	R-RNO-69231	Rattus norvegicus	2	-		-	-		-	-
Reactome	RUNX1 regulates transcription of genes involved in differentiation of HSCs	R-GGA-8939236	Gallus gallus	2	-		-	-		-	-
Reactome	Endogenous sterols	R-BTA-211976	Bos taurus	2	-		-	-		-	-
Reactome	Aggrephagy	R-GGA-9646399	Gallus gallus	2	-		-	-		-	-
Reactome	IRAK2 mediated activation of TAK1 complex	R-GGA-937042	Gallus gallus	2	-		-	-		-	-
Reactome	IKK complex recruitment mediated by RIP1	R-GGA-937041	Gallus gallus	2	-		-	-		-	-
Reactome	Condensation of Prometaphase Chromosomes	R-GGA-2514853	Gallus gallus	2	-		-	-		-	-
Reactome	SLBP Dependent Processing of Replication-Dependent Histone Pre-mRNAs	R-DME-77588	Drosophila melanogaster	2	-		-	-		-	-
Reactome	HuR (ELAVL1) binds and stabilizes mRNA	R-DRE-450520	Danio rerio	2	-		-	-		-	-
Reactome	Downstream TCR signaling	R-HSA-202424	Homo sapiens	2	-		-	-		-	-
Reactome	Vitamin C (ascorbate) metabolism	R-SSC-196836	Sus scrofa	2	-		-	-		-	-
Reactome	Presynaptic phase of homologous DNA pairing and strand exchange	R-MMU-5693616	Mus musculus	2	-		-	-		-	-
Reactome	Phosphorylation of proteins involved in G1/S transition by active Cyclin E:Cdk2 complexes	R-RNO-69200	Rattus norvegicus	2	-		-	-		-	-
Reactome	Synthesis of bile acids and bile salts	R-SPO-192105	Schizosaccharomyces pombe	2	-		-	-		-	-
Reactome	Attenuation phase	R-DDI-3371568	Dictyostelium discoideum	2	-		-	-		-	-
Reactome	Cyclin D associated events in G1	R-GGA-69231	Gallus gallus	2	-		-	-		-	-
Reactome	Inactivation of APC/C via direct inhibition of the APC/C complex	R-BTA-141430	Bos taurus	2	-		-	-		-	-
Reactome	SCF(Skp2)-mediated degradation of p27/p21	R-MMU-187577	Mus musculus	2	-		-	-		-	-
Reactome	Cytoprotection by HMOX1	R-CFA-9707564	Canis familiaris	2	-		-	-		-	-
Reactome	The role of GTSE1 in G2/M progression after G2 checkpoint	R-HSA-8852276	Homo sapiens	2	-		-	-		-	-
Reactome	SRP-dependent cotranslational protein targeting to membrane	R-CFA-1799339	Canis familiaris	2	-		-	-		-	-
Reactome	Regulation of TP53 Activity through Phosphorylation	R-GGA-6804756	Gallus gallus	2	-		-	-		-	-
Reactome	Regulation of lipid metabolism by PPARalpha	R-DRE-400206	Danio rerio	2	-		-	-		-	-
Reactome	Protein repair	R-GGA-5676934	Gallus gallus	2	-		-	-		-	-
Reactome	PRC2 methylates histones and DNA	R-BTA-212300	Bos taurus	2	-		-	-		-	-
Reactome	Regulation of TP53 Degradation	R-SCE-6804757	Saccharomyces cerevisiae	2	-		-	-		-	-
Reactome	Cyclin A/B1/B2 associated events during G2/M transition	R-GGA-69273	Gallus gallus	2	-		-	-		-	-
Reactome	Amyloid fiber formation	R-HSA-977225	Homo sapiens	2	-		-	-		-	-
Reactome	Regulation of TP53 Activity through Methylation	R-GGA-6804760	Gallus gallus	2	-		-	-		-	-
Reactome	Gluconeogenesis	R-DRE-70263	Danio rerio	2	-		-	-		-	-
Reactome	Removal of the Flap Intermediate	R-RNO-69166	Rattus norvegicus	2	-		-	-		-	-
Reactome	Protein methylation	R-DDI-8876725	Dictyostelium discoideum	2	-		-	-		-	-
Reactome	E3 ubiquitin ligases ubiquitinate target proteins	R-GGA-8866654	Gallus gallus	2	-		-	-		-	-
Reactome	Formation of annular gap junctions	R-DDI-196025	Dictyostelium discoideum	2	-		-	-		-	-
Reactome	Drug-mediated inhibition of ERBB2 signaling	R-GGA-9652282	Gallus gallus	2	-		-	-		-	-
Reactome	DNA Damage Recognition in GG-NER	R-DDI-5696394	Dictyostelium discoideum	2	-		-	-		-	-
Reactome	Formation of ATP by chemiosmotic coupling	R-DME-163210	Drosophila melanogaster	2	-		-	-		-	-
Reactome	Cyclin D associated events in G1	R-DRE-69231	Danio rerio	2	-		-	-		-	-
Reactome	E3 ubiquitin ligases ubiquitinate target proteins	R-SPO-8866654	Schizosaccharomyces pombe	2	-		-	-		-	-
Reactome	Regulation of PTEN stability and activity	R-CFA-8948751	Canis familiaris	2	-		-	-		-	-
Reactome	Hedgehog ligand biogenesis	R-GGA-5358346	Gallus gallus	2	-		-	-		-	-
Reactome	NoRC negatively regulates rRNA expression	R-HSA-427413	Homo sapiens	2	-		-	-		-	-
Reactome	Phosphorylation of the APC/C	R-DDI-176412	Dictyostelium discoideum	2	-		-	-		-	-
Reactome	Role of phospholipids in phagocytosis	R-DDI-2029485	Dictyostelium discoideum	2	-		-	-		-	-
Reactome	Unblocking of NMDA receptors, glutamate binding and activation	R-GGA-438066	Gallus gallus	2	-		-	-		-	-
Reactome	Regulation of RUNX3 expression and activity	R-MMU-8941858	Mus musculus	2	-		-	-		-	-
Reactome	mRNA decay by 3' to 5' exoribonuclease	R-DDI-429958	Dictyostelium discoideum	2	-		-	-		-	-
Reactome	NRIF signals cell death from the nucleus	R-MMU-205043	Mus musculus	2	-		-	-		-	-
Reactome	RAF activation	R-DME-5673000	Drosophila melanogaster	2	-		-	-		-	-
Reactome	Deadenylation of mRNA	R-DDI-429947	Dictyostelium discoideum	2	-		-	-		-	-
Reactome	Josephin domain DUBs	R-GGA-5689877	Gallus gallus	2	-		-	-		-	-
Reactome	DEx/H-box helicases activate type I IFN and inflammatory cytokines production	R-CFA-3134963	Canis familiaris	2	-		-	-		-	-
Reactome	Tristetraprolin (TTP, ZFP36) binds and destabilizes mRNA	R-DDI-450513	Dictyostelium discoideum	2	-		-	-		-	-
Reactome	Oxygen-dependent proline hydroxylation of Hypoxia-inducible Factor Alpha	R-GGA-1234176	Gallus gallus	2	-		-	-		-	-
Reactome	G0 and Early G1	R-GGA-1538133	Gallus gallus	2	-		-	-		-	-
Reactome	Mitochondrial translation initiation	R-HSA-5368286	Homo sapiens	2	-		-	-		-	-
Reactome	mRNA Splicing - Minor Pathway	R-HSA-72165	Homo sapiens	2	-		-	-		-	-
Reactome	Kinesins	R-MMU-983189	Mus musculus	2	-		-	-		-	-
Reactome	Postmitotic nuclear pore complex (NPC) reformation	R-DDI-9615933	Dictyostelium discoideum	2	-		-	-		-	-
Reactome	Orc1 removal from chromatin	R-HSA-68949	Homo sapiens	2	-		-	-		-	-
Reactome	Neurofascin interactions	R-DRE-447043	Danio rerio	2	-		-	-		-	-
Reactome	Regulation of APC/C activators between G1/S and early anaphase	R-RNO-176408	Rattus norvegicus	2	-		-	-		-	-
Reactome	HDL remodeling	R-SCE-8964058	Saccharomyces cerevisiae	2	-		-	-		-	-
Reactome	IRS-related events triggered by IGF1R	R-SSC-2428928	Sus scrofa	2	-		-	-		-	-
Reactome	PTK6 Regulates Cell Cycle	R-RNO-8849470	Rattus norvegicus	2	-		-	-		-	-
Reactome	HS-GAG degradation	R-GGA-2024096	Gallus gallus	2	-		-	-		-	-
Reactome	Digestion of dietary carbohydrate	R-BTA-189085	Bos taurus	2	-		-	-		-	-
Reactome	Gap-filling DNA repair synthesis and ligation in TC-NER	R-CFA-6782210	Canis familiaris	2	-		-	-		-	-
Reactome	RAS processing	R-DRE-9648002	Danio rerio	2	-		-	-		-	-
Reactome	Negative regulation of MET activity	R-GGA-6807004	Gallus gallus	2	-		-	-		-	-
Reactome	Synaptic adhesion-like molecules	R-DME-8849932	Drosophila melanogaster	2	-		-	-		-	-
Reactome	Cargo recognition for clathrin-mediated endocytosis	R-GGA-8856825	Gallus gallus	2	-		-	-		-	-
Reactome	Cyclin A:Cdk2-associated events at S phase entry	R-MMU-69656	Mus musculus	2	-		-	-		-	-
Reactome	Iron uptake and transport	R-CEL-917937	Caenorhabditis elegans	2	-		-	-		-	-
Reactome	Spry regulation of FGF signaling	R-MMU-1295596	Mus musculus	2	-		-	-		-	-
Reactome	Synthesis of active ubiquitin: roles of E1 and E2 enzymes	R-MMU-8866652	Mus musculus	2	-		-	-		-	-
Reactome	TAK1 activates NFkB by phosphorylation and activation of IKKs complex	R-HSA-445989	Homo sapiens	2	-		-	-		-	-
Reactome	E3 ubiquitin ligases ubiquitinate target proteins	R-MMU-8866654	Mus musculus	2	-		-	-		-	-
Reactome	Stimuli-sensing channels	R-HSA-2672351	Homo sapiens	2	-		-	-		-	-
Reactome	Gap-filling DNA repair synthesis and ligation in TC-NER	R-SPO-6782210	Schizosaccharomyces pombe	2	-		-	-		-	-
Reactome	Mitochondrial Fatty Acid Beta-Oxidation	R-MMU-77289	Mus musculus	2	-		-	-		-	-
Reactome	Glycosphingolipid metabolism	R-MMU-1660662	Mus musculus	2	-		-	-		-	-
Reactome	Regulation of cholesterol biosynthesis by SREBP (SREBF)	R-CEL-1655829	Caenorhabditis elegans	2	-		-	-		-	-
Reactome	Activation of RAC1 downstream of NMDARs	R-CEL-9619229	Caenorhabditis elegans	2	-		-	-		-	-
Reactome	Activation of the pre-replicative complex	R-HSA-68962	Homo sapiens	2	-		-	-		-	-
Reactome	Degradation of the extracellular matrix	R-HSA-1474228	Homo sapiens	2	-		-	-		-	-
Reactome	Cooperation of PDCL (PhLP1) and TRiC/CCT in G-protein beta folding	R-GGA-6814122	Gallus gallus	2	-		-	-		-	-
Reactome	DNA Damage/Telomere Stress Induced Senescence	R-CFA-2559586	Canis familiaris	2	-		-	-		-	-
Reactome	mRNA decay by 5' to 3' exoribonuclease	R-DDI-430039	Dictyostelium discoideum	2	-		-	-		-	-
Reactome	Downregulation of ERBB4 signaling	R-GGA-1253288	Gallus gallus	2	-		-	-		-	-
Reactome	Cholesterol biosynthesis	R-SSC-191273	Sus scrofa	2	-		-	-		-	-
Reactome	Negative regulation of MAPK pathway	R-GGA-5675221	Gallus gallus	2	-		-	-		-	-
Reactome	p53-Dependent G1 DNA Damage Response	R-RNO-69563	Rattus norvegicus	2	-		-	-		-	-
Reactome	The NLRP3 inflammasome	R-DDI-844456	Dictyostelium discoideum	2	-		-	-		-	-
Reactome	mRNA Splicing - Minor Pathway	R-CFA-72165	Canis familiaris	2	-		-	-		-	-
Reactome	RMTs methylate histone arginines	R-DME-3214858	Drosophila melanogaster	2	-		-	-		-	-
Reactome	Negative regulation of FLT3	R-MMU-9706369	Mus musculus	2	-		-	-		-	-
Reactome	Reduction of cytosolic Ca++ levels	R-DDI-418359	Dictyostelium discoideum	2	-		-	-		-	-
Reactome	Degradation of beta-catenin by the destruction complex	R-GGA-195253	Gallus gallus	2	-		-	-		-	-
Reactome	Aggrephagy	R-MMU-9646399	Mus musculus	2	-		-	-		-	-
Reactome	ABC-family proteins mediated transport	R-RNO-382556	Rattus norvegicus	2	-		-	-		-	-
Reactome	Synthesis of (16-20)-hydroxyeicosatetraenoic acids (HETE)	R-SSC-2142816	Sus scrofa	2	-		-	-		-	-
Reactome	NF-kB is activated and signals survival	R-GGA-209560	Gallus gallus	2	-		-	-		-	-
Reactome	Activation of gene expression by SREBF (SREBP)	R-HSA-2426168	Homo sapiens	2	-		-	-		-	-
Reactome	HATs acetylate histones	R-DDI-3214847	Dictyostelium discoideum	2	-		-	-		-	-
Reactome	Alpha-protein kinase 1 signaling pathway	R-GGA-9645460	Gallus gallus	2	-		-	-		-	-
Reactome	HDMs demethylate histones	R-DDI-3214842	Dictyostelium discoideum	2	-		-	-		-	-
Reactome	Activated PKN1 stimulates transcription of AR (androgen receptor) regulated genes KLK2 and KLK3	R-XTR-5625886	Xenopus tropicalis	2	-		-	-		-	-
Reactome	Recruitment and ATM-mediated phosphorylation of repair and signaling proteins at DNA double strand breaks	R-MMU-5693565	Mus musculus	2	-		-	-		-	-
Reactome	Autodegradation of the E3 ubiquitin ligase COP1	R-DDI-349425	Dictyostelium discoideum	2	-		-	-		-	-
Reactome	Resolution of D-loop Structures through Holliday Junction Intermediates	R-MMU-5693568	Mus musculus	2	-		-	-		-	-
Reactome	Mismatch repair (MMR) directed by MSH2:MSH6 (MutSalpha)	R-DDI-5358565	Dictyostelium discoideum	2	-		-	-		-	-
Reactome	Iron uptake and transport	R-CFA-917937	Canis familiaris	2	-		-	-		-	-
Reactome	Glyoxylate metabolism and glycine degradation	R-DRE-389661	Danio rerio	2	-		-	-		-	-
Reactome	ATF4 activates genes in response to endoplasmic reticulum stress	R-HSA-380994	Homo sapiens	2	-		-	-		-	-
Reactome	HDL remodeling	R-DDI-8964058	Dictyostelium discoideum	2	-		-	-		-	-
Reactome	Inactivation, recovery and regulation of the phototransduction cascade	R-DDI-2514859	Dictyostelium discoideum	2	-		-	-		-	-
Reactome	Inactivation, recovery and regulation of the phototransduction cascade	R-DME-2514859	Drosophila melanogaster	2	-		-	-		-	-
Reactome	RNA polymerase II transcribes snRNA genes	R-MMU-6807505	Mus musculus	2	-		-	-		-	-
Reactome	Deadenylation of mRNA	R-HSA-429947	Homo sapiens	2	-		-	-		-	-
Reactome	Regulation of RUNX1 Expression and Activity	R-HSA-8934593	Homo sapiens	2	-		-	-		-	-
Reactome	Association of TriC/CCT with target proteins during biosynthesis	R-DDI-390471	Dictyostelium discoideum	2	-		-	-		-	-
Reactome	Cleavage of the damaged pyrimidine	R-GGA-110329	Gallus gallus	2	-		-	-		-	-
Reactome	Phospholipase C-mediated cascade: FGFR1	R-SSC-5654219	Sus scrofa	2	-		-	-		-	-
Reactome	Activated NOTCH1 Transmits Signal to the Nucleus	R-MMU-2122948	Mus musculus	2	-		-	-		-	-
Reactome	Transcriptional regulation by small RNAs	R-RNO-5578749	Rattus norvegicus	2	-		-	-		-	-
Reactome	SUMOylation of SUMOylation proteins	R-DDI-4085377	Dictyostelium discoideum	2	-		-	-		-	-
Reactome	GPVI-mediated activation cascade	R-SCE-114604	Saccharomyces cerevisiae	2	-		-	-		-	-
Reactome	Glycolysis	R-SPO-70171	Schizosaccharomyces pombe	2	-		-	-		-	-
Reactome	RHOBTB2 GTPase cycle	R-HSA-9013418	Homo sapiens	2	-		-	-		-	-
Reactome	Formation of TC-NER Pre-Incision Complex	R-SPO-6781823	Schizosaccharomyces pombe	2	-		-	-		-	-
Reactome	Iron uptake and transport	R-SCE-917937	Saccharomyces cerevisiae	2	-		-	-		-	-
Reactome	Antigen Presentation: Folding, assembly and peptide loading of class I MHC	R-DME-983170	Drosophila melanogaster	2	-		-	-		-	-
Reactome	Synthesis of diphthamide-EEF2	R-SPO-5358493	Schizosaccharomyces pombe	2	-		-	-		-	-
Reactome	Heme biosynthesis	R-GGA-189451	Gallus gallus	2	-		-	-		-	-
Reactome	AUF1 (hnRNP D0) binds and destabilizes mRNA	R-DDI-450408	Dictyostelium discoideum	2	-		-	-		-	-
Reactome	Regulation of PTEN localization	R-DDI-8948747	Dictyostelium discoideum	2	-		-	-		-	-
Reactome	EGFR downregulation	R-GGA-182971	Gallus gallus	2	-		-	-		-	-
Reactome	Endosomal Sorting Complex Required For Transport (ESCRT)	R-DDI-917729	Dictyostelium discoideum	2	-		-	-		-	-
Reactome	Regulation of innate immune responses to cytosolic DNA	R-GGA-3134975	Gallus gallus	2	-		-	-		-	-
Reactome	PI5P, PP2A and IER3 Regulate PI3K/AKT Signaling	R-DDI-6811558	Dictyostelium discoideum	2	-		-	-		-	-
Reactome	RHOBTB2 GTPase cycle	R-MMU-9013418	Mus musculus	2	-		-	-		-	-
Reactome	Activation of the pre-replicative complex	R-GGA-68962	Gallus gallus	2	-		-	-		-	-
Reactome	DNA Damage/Telomere Stress Induced Senescence	R-GGA-2559586	Gallus gallus	2	-		-	-		-	-
Reactome	Termination of translesion DNA synthesis	R-CEL-5656169	Caenorhabditis elegans	2	-		-	-		-	-
Reactome	Endogenous sterols	R-DME-211976	Drosophila melanogaster	2	-		-	-		-	-
Reactome	Eicosanoids	R-DME-211979	Drosophila melanogaster	2	-		-	-		-	-
Reactome	Estrogen biosynthesis	R-MMU-193144	Mus musculus	2	-		-	-		-	-
Reactome	RHOB GTPase cycle	R-GGA-9013026	Gallus gallus	2	-		-	-		-	-
Reactome	G0 and Early G1	R-CFA-1538133	Canis familiaris	2	-		-	-		-	-
Reactome	MicroRNA (miRNA) biogenesis	R-DRE-203927	Danio rerio	2	-		-	-		-	-
Reactome	Termination of translesion DNA synthesis	R-SSC-5656169	Sus scrofa	2	-		-	-		-	-
Reactome	The canonical retinoid cycle in rods (twilight vision)	R-BTA-2453902	Bos taurus	2	-		-	-		-	-
Reactome	Sphingolipid de novo biosynthesis	R-DRE-1660661	Danio rerio	2	-		-	-		-	-
Reactome	MAP kinase activation	R-MMU-450294	Mus musculus	2	-		-	-		-	-
Reactome	Sealing of the nuclear envelope (NE) by ESCRT-III	R-DDI-9668328	Dictyostelium discoideum	2	-		-	-		-	-
Reactome	COPI-dependent Golgi-to-ER retrograde traffic	R-MMU-6811434	Mus musculus	2	-		-	-		-	-
Reactome	Endosomal Sorting Complex Required For Transport (ESCRT)	R-MMU-917729	Mus musculus	2	-		-	-		-	-
Reactome	Synthesis of PIPs at the plasma membrane	R-DDI-1660499	Dictyostelium discoideum	2	-		-	-		-	-
Reactome	MAP3K8 (TPL2)-dependent MAPK1/3 activation	R-GGA-5684264	Gallus gallus	2	-		-	-		-	-
Reactome	HSF1 activation	R-SPO-3371511	Schizosaccharomyces pombe	2	-		-	-		-	-
Reactome	Dual incision in TC-NER	R-SPO-6782135	Schizosaccharomyces pombe	2	-		-	-		-	-
Reactome	Vasopressin regulates renal water homeostasis via Aquaporins	R-GGA-432040	Gallus gallus	2	-		-	-		-	-
Reactome	G2 Phase	R-GGA-68911	Gallus gallus	2	-		-	-		-	-
Reactome	Aggrephagy	R-HSA-9646399	Homo sapiens	2	-		-	-		-	-
Reactome	Regulation of RUNX3 expression and activity	R-GGA-8941858	Gallus gallus	2	-		-	-		-	-
Reactome	Phosphorylation of proteins involved in G1/S transition by active Cyclin E:Cdk2 complexes	R-HSA-69200	Homo sapiens	2	-		-	-		-	-
Reactome	Translesion synthesis by REV1	R-SCE-110312	Saccharomyces cerevisiae	2	-		-	-		-	-
Reactome	IRAK2 mediated activation of TAK1 complex upon TLR7/8 or 9 stimulation	R-GGA-975163	Gallus gallus	2	-		-	-		-	-
Reactome	Formation of TC-NER Pre-Incision Complex	R-SCE-6781823	Saccharomyces cerevisiae	2	-		-	-		-	-
Reactome	Glycine degradation	R-DRE-6783984	Danio rerio	2	-		-	-		-	-
Reactome	Translesion Synthesis by POLH	R-SCE-110320	Saccharomyces cerevisiae	2	-		-	-		-	-
Reactome	Regulation of TP53 Activity through Phosphorylation	R-SSC-6804756	Sus scrofa	2	-		-	-		-	-
Reactome	Erythrocytes take up carbon dioxide and release oxygen	R-HSA-1237044	Homo sapiens	2	-		-	-		-	-
Reactome	FBXL7 down-regulates AURKA during mitotic entry and in early mitosis	R-GGA-8854050	Gallus gallus	2	-		-	-		-	-
Reactome	Myogenesis	R-BTA-525793	Bos taurus	2	-		-	-		-	-
Reactome	Netrin-1 signaling	R-HSA-373752	Homo sapiens	2	-		-	-		-	-
Reactome	Regulation of BACH1 activity	R-GGA-9708530	Gallus gallus	2	-		-	-		-	-
Reactome	Aryl hydrocarbon receptor signalling	R-DDI-8937144	Dictyostelium discoideum	2	-		-	-		-	-
Reactome	Synthesis of active ubiquitin: roles of E1 and E2 enzymes	R-HSA-8866652	Homo sapiens	2	-		-	-		-	-
Reactome	Neutrophil degranulation	R-SCE-6798695	Saccharomyces cerevisiae	2	-		-	-		-	-
Reactome	Heme biosynthesis	R-SCE-189451	Saccharomyces cerevisiae	2	-		-	-		-	-
Reactome	Heme degradation	R-SCE-189483	Saccharomyces cerevisiae	2	-		-	-		-	-
Reactome	Negative regulation of FGFR4 signaling	R-MMU-5654733	Mus musculus	2	-		-	-		-	-
Reactome	Negative regulation of FGFR3 signaling	R-MMU-5654732	Mus musculus	2	-		-	-		-	-
Reactome	Gluconeogenesis	R-SPO-70263	Schizosaccharomyces pombe	2	-		-	-		-	-
Reactome	Translesion synthesis by POLK	R-SCE-5655862	Saccharomyces cerevisiae	2	-		-	-		-	-
Reactome	Detoxification of Reactive Oxygen Species	R-DME-3299685	Drosophila melanogaster	2	-		-	-		-	-
Reactome	AUF1 (hnRNP D0) binds and destabilizes mRNA	R-RNO-450408	Rattus norvegicus	2	-		-	-		-	-
Reactome	Regulation of TP53 Degradation	R-HSA-6804757	Homo sapiens	2	-		-	-		-	-
Reactome	Factors involved in megakaryocyte development and platelet production	R-DME-983231	Drosophila melanogaster	2	-		-	-		-	-
Reactome	Cytosolic sulfonation of small molecules	R-DRE-156584	Danio rerio	2	-		-	-		-	-
Reactome	Ovarian tumor domain proteases	R-CEL-5689896	Caenorhabditis elegans	2	-		-	-		-	-
Reactome	Retinoid metabolism and transport	R-HSA-975634	Homo sapiens	2	-		-	-		-	-
Reactome	Negative regulation of FGFR2 signaling	R-MMU-5654727	Mus musculus	2	-		-	-		-	-
Reactome	snRNP Assembly	R-GGA-191859	Gallus gallus	2	-		-	-		-	-
Reactome	Cyclin A/B1/B2 associated events during G2/M transition	R-HSA-69273	Homo sapiens	2	-		-	-		-	-
Reactome	Fructose catabolism	R-DDI-70350	Dictyostelium discoideum	2	-		-	-		-	-
Reactome	Dual Incision in GG-NER	R-CFA-5696400	Canis familiaris	2	-		-	-		-	-
Reactome	Xenobiotics	R-MMU-211981	Mus musculus	2	-		-	-		-	-
Reactome	G2 Phase	R-RNO-68911	Rattus norvegicus	2	-		-	-		-	-
Reactome	Interleukin-7 signaling	R-DME-1266695	Drosophila melanogaster	2	-		-	-		-	-
Reactome	PI3K Cascade	R-SSC-109704	Sus scrofa	2	-		-	-		-	-
Reactome	Vitamin D (calciferol) metabolism	R-DME-196791	Drosophila melanogaster	2	-		-	-		-	-
Reactome	Biosynthesis of protectins	R-SSC-9018681	Sus scrofa	2	-		-	-		-	-
Reactome	Ub-specific processing proteases	R-SSC-5689880	Sus scrofa	2	-		-	-		-	-
Reactome	Regulation of FZD by ubiquitination	R-GGA-4641263	Gallus gallus	2	-		-	-		-	-
Reactome	Asparagine N-linked glycosylation	R-HSA-446203	Homo sapiens	2	-		-	-		-	-
Reactome	Complex I biogenesis	R-GGA-6799198	Gallus gallus	2	-		-	-		-	-
Reactome	Postmitotic nuclear pore complex (NPC) reformation	R-CEL-9615933	Caenorhabditis elegans	2	-		-	-		-	-
Reactome	Transport of the SLBP independent Mature mRNA	R-DRE-159227	Danio rerio	2	-		-	-		-	-
Reactome	Regulation of PLK1 Activity at G2/M Transition	R-GGA-2565942	Gallus gallus	2	-		-	-		-	-
Reactome	Degradation of DVL	R-GGA-4641258	Gallus gallus	2	-		-	-		-	-
Reactome	Degradation of AXIN	R-GGA-4641257	Gallus gallus	2	-		-	-		-	-
Reactome	GTP hydrolysis and joining of the 60S ribosomal subunit	R-CFA-72706	Canis familiaris	2	-		-	-		-	-
Reactome	Ribosomal scanning and start codon recognition	R-CFA-72702	Canis familiaris	2	-		-	-		-	-
Reactome	Detoxification of Reactive Oxygen Species	R-DRE-3299685	Danio rerio	2	-		-	-		-	-
Reactome	Transport of the SLBP Dependant Mature mRNA	R-DRE-159230	Danio rerio	2	-		-	-		-	-
Reactome	RHOC GTPase cycle	R-GGA-9013106	Gallus gallus	2	-		-	-		-	-
Reactome	Transport of Mature mRNA Derived from an Intronless Transcript	R-DRE-159231	Danio rerio	2	-		-	-		-	-
Reactome	mRNA Splicing - Minor Pathway	R-SPO-72165	Schizosaccharomyces pombe	2	-		-	-		-	-
Reactome	IKK complex recruitment mediated by RIP1	R-MMU-937041	Mus musculus	2	-		-	-		-	-
Reactome	IRAK2 mediated activation of TAK1 complex	R-MMU-937042	Mus musculus	2	-		-	-		-	-
Reactome	Stimuli-sensing channels	R-DRE-2672351	Danio rerio	2	-		-	-		-	-
Reactome	Regulation of PTEN localization	R-MMU-8948747	Mus musculus	2	-		-	-		-	-
Reactome	TLR15 cascade	R-GGA-451529	Gallus gallus	2	-		-	-		-	-
Reactome	Platelet degranulation	R-HSA-114608	Homo sapiens	2	-		-	-		-	-
Reactome	Formation of Incision Complex in GG-NER	R-MMU-5696395	Mus musculus	2	-		-	-		-	-
Reactome	Axonal growth stimulation	R-DRE-209563	Danio rerio	2	-		-	-		-	-
Reactome	Regulation of FZD by ubiquitination	R-MMU-4641263	Mus musculus	2	-		-	-		-	-
Reactome	SUMOylation of ubiquitinylation proteins	R-GGA-3232142	Gallus gallus	2	-		-	-		-	-
Reactome	G0 and Early G1	R-HSA-1538133	Homo sapiens	2	-		-	-		-	-
Reactome	Cytosolic iron-sulfur cluster assembly	R-HSA-2564830	Homo sapiens	2	-		-	-		-	-
Reactome	Regulation of necroptotic cell death	R-MMU-5675482	Mus musculus	2	-		-	-		-	-
Reactome	TLR21 cascade	R-GGA-451531	Gallus gallus	2	-		-	-		-	-
Reactome	Iron uptake and transport	R-GGA-917937	Gallus gallus	2	-		-	-		-	-
Reactome	SUMOylation of chromatin organization proteins	R-DDI-4551638	Dictyostelium discoideum	2	-		-	-		-	-
Reactome	Synthesis of bile acids and bile salts	R-DDI-192105	Dictyostelium discoideum	2	-		-	-		-	-
Reactome	ER Quality Control Compartment (ERQC)	R-MMU-901032	Mus musculus	2	-		-	-		-	-
Reactome	Ovarian tumor domain proteases	R-HSA-5689896	Homo sapiens	2	-		-	-		-	-
Reactome	EGFR downregulation	R-MMU-182971	Mus musculus	2	-		-	-		-	-
Reactome	Fanconi Anemia Pathway	R-CFA-6783310	Canis familiaris	2	-		-	-		-	-
Reactome	NOTCH3 Activation and Transmission of Signal to the Nucleus	R-MMU-9013507	Mus musculus	2	-		-	-		-	-
Reactome	Assembly and cell surface presentation of NMDA receptors	R-DME-9609736	Drosophila melanogaster	2	-		-	-		-	-
Reactome	PRC2 methylates histones and DNA	R-XTR-212300	Xenopus tropicalis	2	-		-	-		-	-
Reactome	Mitochondrial translation elongation	R-RNO-5389840	Rattus norvegicus	2	-		-	-		-	-
Reactome	TP53 Regulates Transcription of Genes Involved in G1 Cell Cycle Arrest	R-GGA-6804116	Gallus gallus	2	-		-	-		-	-
Reactome	MyD88 cascade initiated on plasma membrane	R-GGA-975871	Gallus gallus	2	-		-	-		-	-
Reactome	Metabolism of folate and pterines	R-SPO-196757	Schizosaccharomyces pombe	2	-		-	-		-	-
Reactome	Resolution of Sister Chromatid Cohesion	R-CFA-2500257	Canis familiaris	2	-		-	-		-	-
Reactome	HS-GAG degradation	R-RNO-2024096	Rattus norvegicus	2	-		-	-		-	-
Reactome	TGF-beta receptor signaling in EMT (epithelial to mesenchymal transition)	R-MMU-2173791	Mus musculus	2	-		-	-		-	-
Reactome	SMAD2/SMAD3:SMAD4 heterotrimer regulates transcription	R-MMU-2173796	Mus musculus	2	-		-	-		-	-
Reactome	snRNP Assembly	R-RNO-191859	Rattus norvegicus	2	-		-	-		-	-
Reactome	Mitochondrial translation termination	R-RNO-5419276	Rattus norvegicus	2	-		-	-		-	-
Reactome	Downregulation of TGF-beta receptor signaling	R-MMU-2173788	Mus musculus	2	-		-	-		-	-
Reactome	Neddylation	R-CEL-8951664	Caenorhabditis elegans	2	-		-	-		-	-
Reactome	G2/M DNA damage checkpoint	R-SSC-69473	Sus scrofa	2	-		-	-		-	-
Reactome	Collagen biosynthesis and modifying enzymes	R-HSA-1650814	Homo sapiens	2	-		-	-		-	-
Reactome	ROS and RNS production in phagocytes	R-HSA-1222556	Homo sapiens	2	-		-	-		-	-
Reactome	Regulation of HSF1-mediated heat shock response	R-MMU-3371453	Mus musculus	2	-		-	-		-	-
Reactome	Heme biosynthesis	R-DME-189451	Drosophila melanogaster	2	-		-	-		-	-
Reactome	Ub-specific processing proteases	R-HSA-5689880	Homo sapiens	2	-		-	-		-	-
Reactome	Regulation of HSF1-mediated heat shock response	R-SSC-3371453	Sus scrofa	2	-		-	-		-	-
Reactome	Cross-presentation of soluble exogenous antigens (endosomes)	R-DDI-1236978	Dictyostelium discoideum	2	-		-	-		-	-
Reactome	Regulation of TP53 Degradation	R-CFA-6804757	Canis familiaris	2	-		-	-		-	-
Reactome	Endosomal Sorting Complex Required For Transport (ESCRT)	R-DRE-917729	Danio rerio	2	-		-	-		-	-
Reactome	IRAK1 recruits IKK complex upon TLR7/8 or 9 stimulation	R-HSA-975144	Homo sapiens	2	-		-	-		-	-
Reactome	Leading Strand Synthesis	R-HSA-69109	Homo sapiens	2	-		-	-		-	-
Reactome	Cyclin E associated events during G1/S transition	R-DDI-69202	Dictyostelium discoideum	2	-		-	-		-	-
Reactome	Glycosphingolipid metabolism	R-RNO-1660662	Rattus norvegicus	2	-		-	-		-	-
Reactome	Removal of the Flap Intermediate from the C-strand	R-RNO-174437	Rattus norvegicus	2	-		-	-		-	-
Reactome	activated TAK1 mediates p38 MAPK activation	R-HSA-450302	Homo sapiens	2	-		-	-		-	-
Reactome	CDC42 GTPase cycle	R-CFA-9013148	Canis familiaris	2	-		-	-		-	-
Reactome	Transcriptional activation of mitochondrial biogenesis	R-GGA-2151201	Gallus gallus	2	-		-	-		-	-
Reactome	Regulation of PTEN stability and activity	R-GGA-8948751	Gallus gallus	2	-		-	-		-	-
Reactome	Biotin transport and metabolism	R-MMU-196780	Mus musculus	2	-		-	-		-	-
Reactome	Fatty acids	R-DME-211935	Drosophila melanogaster	2	-		-	-		-	-
Reactome	Gluconeogenesis	R-XTR-70263	Xenopus tropicalis	2	-		-	-		-	-
Reactome	AUF1 (hnRNP D0) binds and destabilizes mRNA	R-CFA-450408	Canis familiaris	2	-		-	-		-	-
Reactome	Activation of AKT2	R-SCE-165158	Saccharomyces cerevisiae	2	-		-	-		-	-
Reactome	Hedgehog 'on' state	R-DDI-5632684	Dictyostelium discoideum	2	-		-	-		-	-
Reactome	Deactivation of the beta-catenin transactivating complex	R-MMU-3769402	Mus musculus	2	-		-	-		-	-
Reactome	Regulation of PTEN localization	R-GGA-8948747	Gallus gallus	2	-		-	-		-	-
Reactome	JNK (c-Jun kinases) phosphorylation and activation mediated by activated human TAK1	R-HSA-450321	Homo sapiens	2	-		-	-		-	-
Reactome	Regulation of Insulin-like Growth Factor (IGF) transport and uptake by Insulin-like Growth Factor Binding Proteins (IGFBPs)	R-CEL-381426	Caenorhabditis elegans	2	-		-	-		-	-
Reactome	Signaling by Hippo	R-DRE-2028269	Danio rerio	2	-		-	-		-	-
Reactome	The canonical retinoid cycle in rods (twilight vision)	R-HSA-2453902	Homo sapiens	2	-		-	-		-	-
Reactome	Catecholamine biosynthesis	R-CFA-209905	Canis familiaris	2	-		-	-		-	-
Reactome	Miscellaneous substrates	R-DME-211958	Drosophila melanogaster	2	-		-	-		-	-
Reactome	PCP/CE pathway	R-DME-4086400	Drosophila melanogaster	2	-		-	-		-	-
Reactome	Autodegradation of Cdh1 by Cdh1:APC/C	R-DRE-174084	Danio rerio	2	-		-	-		-	-
Reactome	Kinesins	R-CEL-983189	Caenorhabditis elegans	2	-		-	-		-	-
Reactome	B-WICH complex positively regulates rRNA expression	R-HSA-5250924	Homo sapiens	2	-		-	-		-	-
Reactome	Recycling pathway of L1	R-DDI-437239	Dictyostelium discoideum	2	-		-	-		-	-
Reactome	Serotonin and melatonin biosynthesis	R-CFA-209931	Canis familiaris	2	-		-	-		-	-
Reactome	Proton/oligopeptide cotransporters	R-HSA-427975	Homo sapiens	2	-		-	-		-	-
Reactome	G beta:gamma signalling through PI3Kgamma	R-DDI-392451	Dictyostelium discoideum	2	-		-	-		-	-
Reactome	Glycogen breakdown (glycogenolysis)	R-DDI-70221	Dictyostelium discoideum	2	-		-	-		-	-
Reactome	Vitamins	R-DME-211916	Drosophila melanogaster	2	-		-	-		-	-
Reactome	Synthesis of Prostaglandins (PG) and Thromboxanes (TX)	R-HSA-2162123	Homo sapiens	2	-		-	-		-	-
Reactome	HS-GAG biosynthesis	R-DRE-2022928	Danio rerio	2	-		-	-		-	-
Reactome	p53-Dependent G1 DNA Damage Response	R-GGA-69563	Gallus gallus	2	-		-	-		-	-
Reactome	RNA polymerase II transcribes snRNA genes	R-HSA-6807505	Homo sapiens	2	-		-	-		-	-
Reactome	Iron uptake and transport	R-HSA-917937	Homo sapiens	2	-		-	-		-	-
Reactome	Regulation of innate immune responses to cytosolic DNA	R-MMU-3134975	Mus musculus	2	-		-	-		-	-
Reactome	Recognition and association of DNA glycosylase with site containing an affected pyrimidine	R-HSA-110328	Homo sapiens	2	-		-	-		-	-
Reactome	Cleavage of the damaged pyrimidine	R-HSA-110329	Homo sapiens	2	-		-	-		-	-
Reactome	G beta:gamma signalling through PI3Kgamma	R-SCE-392451	Saccharomyces cerevisiae	2	-		-	-		-	-
[truncated: 1,502 more rows]
