# Supplementary material for: Highly sex specific gene expression in Jojoba
Source: BMC Plant Biol. 2023 Sep 19;23:440. doi: 10.1186/s12870-023-04444-z (PMC10507870; doi:10.1186/s12870-023-04444-z)
Supplement: Supplementary file 2 — Additional file 2: Table S1. The quality check and trimming details for raw RNA reads from 30 flower samples. Table S2. KEGG pathways of down regulated DEGs male flowers relative to female jojoba plants. Table S3. The top six transcription factors families (MYB, ERF, Bhlh, NAC, WRKY, MADS-box). Table S4. Plant hormone associated with flowering in Jojoba plant. Table S5. Coverage, FPKM and TPM of 12 male-specific genes of Y1 and Y2 regions (chr9) at S2, S3 and S4 stages. Table S6 . Gene ontology details of known genes of 51 male specific recognised by Pannzer2. Table S7. Total of 100 up- regulated GO terms detected by Fold-Change-Specific Enrichment Analysis (FSEA).Table S8.Total of 42 down- regulated GO terms detected by Fold-Change-Specific Enrichment Analysis (FSEA). [file 12870_2023_4444_MOESM2_ESM.zip › Table S3.xlsx]

## Sheet: Sheet1
Table S3. The top six transcription factors families (MYB, ERF, Bhlh, NAC, WRKY, MADS-box)
#	tags	Seqname	Description	E-Value	#GO	GO IDs	GO names	Enzyme Codes	Enzyme names	InterPro IDs	InterPro GO IDs	InterPro GO Names
1	INTERPRO, BLASTED, MAPPED, ANNOTATED	Ss.00g260980.m01.CDS	transcription factor MYBS3	1.67779e-130	4	P:GO:0009723; P:GO:0009733; P:GO:0009739; F:GO:0003677	P:response to ethylene; P:response to auxin; P:response to gibberellin; F:DNA binding			G3DSA:1.10.10.60 (GENE3D); IPR017930 (PFAM); IPR006447 (TIGRFAM); mobidb-lite (MOBIDB_LITE); mobidb-lite (MOBIDB_LITE); mobidb-lite (MOBIDB_LITE); mobidb-lite (MOBIDB_LITE); mobidb-lite (MOBIDB_LITE); mobidb-lite (MOBIDB_LITE); mobidb-lite (MOBIDB_LITE); PTHR44191:SF4 (PANTHER); PTHR44191 (PANTHER); IPR001005 (PROSITE_PROFILES); IPR017930 (PROSITE_PROFILES); IPR017884 (PROSITE_PROFILES); IPR00100…	F:GO:0003677	F:DNA binding
2	INTERPRO, BLASTED, MAPPED	Ss.00g241340.m01.CDS	transcription factor MYB97-like	1.21277e-110	1	C:GO:0005634	C:nucleus			G3DSA:1.10.10.60 (GENE3D); G3DSA:1.10.10.60 (GENE3D); IPR017930 (PFAM); mobidb-lite (MOBIDB_LITE); mobidb-lite (MOBIDB_LITE); mobidb-lite (MOBIDB_LITE); PTHR47995 (PANTHER); PTHR47995:SF4 (PANTHER); PTHR47995:SF4 (PANTHER); IPR001005 (PROSITE_PROFILES); IPR017930 (PROSITE_PROFILES); IPR001005 (PROSITE_PROFILES); IPR017930 (PROSITE_PROFILES); IPR001005 (CDD); IPR001005 (CDD); IPR009057 (SUPERFAMIL…	no GO terms	no GO terms
3	INTERPRO, BLASTED, MAPPED	Ss.00g112070.m01.CDS	transcription factor MYB92-like	8.82362e-125	1	C:GO:0005634	C:nucleus			G3DSA:1.10.10.60 (GENE3D); G3DSA:1.10.10.60 (GENE3D); IPR017930 (PFAM); mobidb-lite (MOBIDB_LITE); mobidb-lite (MOBIDB_LITE); mobidb-lite (MOBIDB_LITE); mobidb-lite (MOBIDB_LITE); mobidb-lite (MOBIDB_LITE); PTHR10641 (PANTHER); PTHR10641:SF1020 (PANTHER); IPR017930 (PROSITE_PROFILES); IPR017930 (PROSITE_PROFILES); IPR001005 (PROSITE_PROFILES); IPR001005 (PROSITE_PROFILES); IPR001005 (CDD); IPR001…	no GO terms	no GO terms
4	INTERPRO, BLASTED, MAPPED	Ss.00g336650.m01.CDS	transcription factor MYB83-like	6.56237e-74	1	C:GO:0005634	C:nucleus			G3DSA:1.10.10.60 (GENE3D); G3DSA:1.10.10.60 (GENE3D); IPR017930 (PFAM); mobidb-lite (MOBIDB_LITE); PTHR47997 (PANTHER); PTHR47997:SF44 (PANTHER); IPR001005 (PROSITE_PROFILES); IPR017930 (PROSITE_PROFILES); IPR017930 (PROSITE_PROFILES); IPR001005 (PROSITE_PROFILES); IPR001005 (CDD); IPR001005 (CDD); IPR009057 (SUPERFAMILY)	no GO terms	no GO terms
5	INTERPRO, BLASTED, MAPPED, ANNOTATED	Ss.00g316310.m01.CDS	Transcription factor MYB83	1.21428e-59	1	C:GO:0005634	C:nucleus			G3DSA:1.10.10.60 (GENE3D); G3DSA:1.10.10.60 (GENE3D); IPR017930 (PFAM); mobidb-lite (MOBIDB_LITE); mobidb-lite (MOBIDB_LITE); PTHR47997:SF44 (PANTHER); PTHR47997 (PANTHER); IPR017930 (PROSITE_PROFILES); IPR001005 (PROSITE_PROFILES); IPR001005 (PROSITE_PROFILES); IPR017930 (PROSITE_PROFILES); IPR001005 (CDD); IPR001005 (CDD); IPR009057 (SUPERFAMILY)	no GO terms	no GO terms
6	INTERPRO, BLASTED, MAPPED, ANNOTATED	Ss.00g048380.m01.CDS	transcription factor MYB80	2.01038e-85	2	P:GO:0048658; C:GO:0005634	P:anther wall tapetum development; C:nucleus			G3DSA:1.10.10.60 (GENE3D); IPR017930 (PFAM); G3DSA:1.10.10.60 (GENE3D); PTHR47994:SF2 (PANTHER); PTHR47994 (PANTHER); IPR017930 (PROSITE_PROFILES); IPR001005 (PROSITE_PROFILES); IPR001005 (PROSITE_PROFILES); IPR017930 (PROSITE_PROFILES); IPR001005 (CDD); IPR001005 (CDD); IPR009057 (SUPERFAMILY)	no GO terms	no GO terms
7	INTERPRO, BLASTED, MAPPED, ANNOTATED	Ss.00g048390.m01.CDS	transcription factor MYB80	1.27297e-23	1	C:GO:0110165	C:cellular anatomical entity			PTHR47994:SF2 (PANTHER); PTHR47994 (PANTHER)	no GO terms	no GO terms
8	INTERPRO, BLASTED, MAPPED	Ss.00g237740.m01.CDS	transcription factor MYB80	3.7362e-145	2	P:GO:0048658; C:GO:0005634	P:anther wall tapetum development; C:nucleus			IPR017930 (PFAM); G3DSA:1.10.10.60 (GENE3D); G3DSA:1.10.10.60 (GENE3D); PTHR47994:SF2 (PANTHER); PTHR47994 (PANTHER); IPR001005 (PROSITE_PROFILES); IPR017930 (PROSITE_PROFILES); IPR017930 (PROSITE_PROFILES); IPR001005 (PROSITE_PROFILES); IPR001005 (CDD); IPR001005 (CDD); IPR009057 (SUPERFAMILY)	no GO terms	no GO terms
9	INTERPRO, BLASTED, MAPPED, ANNOTATED	Ss.00g013490.m01.CDS	transcription factor MYB77	1.3253e-81	4	P:GO:0006355; F:GO:0000978; F:GO:0000981; C:GO:0005634	P:regulation of transcription, DNA-templated; F:RNA polymerase II cis-regulatory region sequence-specific DNA binding; F:DNA-binding transcription factor activity, RNA polymerase II-specific; C:nucleus			G3DSA:1.10.10.60 (GENE3D); G3DSA:1.10.10.60 (GENE3D); PF13921 (PFAM); mobidb-lite (MOBIDB_LITE); mobidb-lite (MOBIDB_LITE); PTHR45614 (PANTHER); PTHR45614:SF53 (PANTHER); IPR001005 (PROSITE_PROFILES); IPR001005 (PROSITE_PROFILES); IPR017930 (PROSITE_PROFILES); IPR017930 (PROSITE_PROFILES); IPR001005 (CDD); IPR001005 (CDD); IPR009057 (SUPERFAMILY)	no GO terms	no GO terms
10	INTERPRO, BLASTED, MAPPED, ANNOTATED	Ss.00g112680.m01.CDS	transcription factor MYB62-like	2.15272e-107	4	P:GO:0006355; F:GO:0003700; F:GO:0043565; C:GO:0005634	P:regulation of transcription, DNA-templated; F:DNA-binding transcription factor activity; F:sequence-specific DNA binding; C:nucleus			IPR017930 (PFAM); G3DSA:1.10.10.60 (GENE3D); G3DSA:1.10.10.60 (GENE3D); mobidb-lite (MOBIDB_LITE); IPR044676 (PANTHER); PTHR45675:SF75 (PANTHER); IPR001005 (PROSITE_PROFILES); IPR017930 (PROSITE_PROFILES); IPR017930 (PROSITE_PROFILES); IPR001005 (PROSITE_PROFILES); IPR001005 (CDD); IPR001005 (CDD); IPR009057 (SUPERFAMILY)	P:GO:0006355; F:GO:0003700; F:GO:0043565	P:regulation of transcription, DNA-templated; F:DNA-binding transcription factor activity; F:sequence-specific DNA binding
11	INTERPRO, BLASTED, MAPPED, ANNOTATED	Ss.00g341440.m01.CDS	transcription factor MYB59	1.22076e-97	3	P:GO:0006355; F:GO:0003700; F:GO:0043565	P:regulation of transcription, DNA-templated; F:DNA-binding transcription factor activity; F:sequence-specific DNA binding			IPR017930 (PFAM); G3DSA:1.10.10.60 (GENE3D); G3DSA:1.10.10.60 (GENE3D); mobidb-lite (MOBIDB_LITE); mobidb-lite (MOBIDB_LITE); PTHR45675:SF7 (PANTHER); IPR044676 (PANTHER); IPR017930 (PROSITE_PROFILES); IPR001005 (PROSITE_PROFILES); IPR017930 (PROSITE_PROFILES); IPR001005 (PROSITE_PROFILES); IPR001005 (CDD); IPR001005 (CDD); IPR009057 (SUPERFAMILY)	P:GO:0006355; F:GO:0003700; F:GO:0043565	P:regulation of transcription, DNA-templated; F:DNA-binding transcription factor activity; F:sequence-specific DNA binding
12	INTERPRO, BLASTED, MAPPED, ANNOTATED	Ss.00g265150.m01.CDS	transcription factor MYB58	6.24472e-58	1	C:GO:0005634	C:nucleus			G3DSA:1.10.10.60 (GENE3D); G3DSA:1.10.10.60 (GENE3D); IPR017930 (PFAM); PTHR10641 (PANTHER); PTHR10641:SF541 (PANTHER); IPR017930 (PROSITE_PROFILES); IPR017930 (PROSITE_PROFILES); IPR001005 (PROSITE_PROFILES); IPR001005 (PROSITE_PROFILES); IPR001005 (CDD); IPR001005 (CDD); IPR009057 (SUPERFAMILY)	no GO terms	no GO terms
13	INTERPRO, BLASTED, MAPPED, ANNOTATED	Ss.00g283920.m01.CDS	transcription factor MYB58	2.37267e-67	7	P:GO:0009416; P:GO:0009809; P:GO:0045893; P:GO:2000652; F:GO:0000976; F:GO:0003700; C:GO:0005634	P:response to light stimulus; P:lignin biosynthetic process; P:positive regulation of transcription, DNA-templated; P:regulation of secondary cell wall biogenesis; F:transcription cis-regulatory region binding; F:DNA-binding transcription factor activity; C:nucleus			G3DSA:1.10.10.60 (GENE3D); IPR017930 (PFAM); G3DSA:1.10.10.60 (GENE3D); mobidb-lite (MOBIDB_LITE); mobidb-lite (MOBIDB_LITE); mobidb-lite (MOBIDB_LITE); PTHR10641:SF1103 (PANTHER); PTHR10641 (PANTHER); IPR001005 (PROSITE_PROFILES); IPR017930 (PROSITE_PROFILES); IPR017930 (PROSITE_PROFILES); IPR001005 (PROSITE_PROFILES); IPR001005 (CDD); IPR001005 (CDD); IPR009057 (SUPERFAMILY)	no GO terms	no GO terms
14	INTERPRO, BLASTED, MAPPED	Ss.00g179260.m01.CDS	transcription factor MYB4-like	5.49096e-84	1	C:GO:0005634	C:nucleus			G3DSA:1.10.10.60 (GENE3D); IPR017930 (PFAM); G3DSA:1.10.10.60 (GENE3D); mobidb-lite (MOBIDB_LITE); mobidb-lite (MOBIDB_LITE); PTHR10641 (PANTHER); PTHR10641:SF1028 (PANTHER); IPR017930 (PROSITE_PROFILES); IPR001005 (PROSITE_PROFILES); IPR001005 (PROSITE_PROFILES); IPR017930 (PROSITE_PROFILES); IPR001005 (CDD); IPR001005 (CDD); IPR009057 (SUPERFAMILY)	no GO terms	no GO terms
15	INTERPRO, BLASTED, MAPPED	Ss.00g404560.m01.CDS	transcription factor MYB4-like	2.82233e-98	1	C:GO:0005634	C:nucleus			G3DSA:1.10.10.60 (GENE3D); G3DSA:1.10.10.60 (GENE3D); IPR017930 (PFAM); PTHR47998:SF40 (PANTHER); PTHR47998 (PANTHER); IPR017930 (PROSITE_PROFILES); IPR001005 (PROSITE_PROFILES); IPR017930 (PROSITE_PROFILES); IPR001005 (PROSITE_PROFILES); IPR001005 (CDD); IPR001005 (CDD); IPR009057 (SUPERFAMILY)	no GO terms	no GO terms
16	INTERPRO, BLASTED, MAPPED	Ss.00g010430.m01.CDS	transcription factor MYB46-like	3.39986e-106	1	C:GO:0005634	C:nucleus			G3DSA:1.10.10.60 (GENE3D); IPR017930 (PFAM); G3DSA:1.10.10.60 (GENE3D); mobidb-lite (MOBIDB_LITE); mobidb-lite (MOBIDB_LITE); mobidb-lite (MOBIDB_LITE); PTHR47997 (PANTHER); PTHR47997:SF44 (PANTHER); IPR001005 (PROSITE_PROFILES); IPR017930 (PROSITE_PROFILES); IPR017930 (PROSITE_PROFILES); IPR001005 (PROSITE_PROFILES); IPR001005 (CDD); IPR001005 (CDD); IPR009057 (SUPERFAMILY)	no GO terms	no GO terms
17	INTERPRO, BLASTED, MAPPED	Ss.00g082810.m01.CDS	transcription factor MYB44-like	1.31085e-61	5	P:GO:0006355; P:GO:0006357; F:GO:0000978; F:GO:0000981; C:GO:0005634	P:regulation of transcription, DNA-templated; P:regulation of transcription by RNA polymerase II; F:RNA polymerase II cis-regulatory region sequence-specific DNA binding; F:DNA-binding transcription factor activity, RNA polymerase II-specific; C:nucleus			G3DSA:1.10.10.60 (GENE3D); G3DSA:1.10.10.60 (GENE3D); IPR017930 (PFAM); mobidb-lite (MOBIDB_LITE); mobidb-lite (MOBIDB_LITE); mobidb-lite (MOBIDB_LITE); PTHR45614:SF53 (PANTHER); PTHR45614 (PANTHER); IPR017930 (PROSITE_PROFILES); IPR001005 (PROSITE_PROFILES); IPR017930 (PROSITE_PROFILES); IPR001005 (PROSITE_PROFILES); IPR001005 (CDD); IPR001005 (CDD); IPR009057 (SUPERFAMILY)	no GO terms	no GO terms
18	INTERPRO, BLASTED, MAPPED	Ss.00g090850.m01.CDS	transcription factor MYB44-like	1.38083e-86	1	C:GO:0005634	C:nucleus			G3DSA:1.10.10.60 (GENE3D); IPR017930 (PFAM); G3DSA:1.10.10.60 (GENE3D); mobidb-lite (MOBIDB_LITE); mobidb-lite (MOBIDB_LITE); PTHR45614:SF124 (PANTHER); PTHR45614 (PANTHER); IPR017930 (PROSITE_PROFILES); IPR001005 (PROSITE_PROFILES); IPR017930 (PROSITE_PROFILES); IPR001005 (PROSITE_PROFILES); IPR001005 (CDD); IPR001005 (CDD); IPR009057 (SUPERFAMILY)	no GO terms	no GO terms
19	INTERPRO, BLASTED, MAPPED, ANNOTATED	Ss.00g294160.m01.CDS	transcription factor MYB44-like	8.14559e-62	1	P:GO:0006355	P:regulation of transcription, DNA-templated			IPR017930 (PFAM); G3DSA:1.10.10.60 (GENE3D); G3DSA:1.10.10.60 (GENE3D); mobidb-lite (MOBIDB_LITE); mobidb-lite (MOBIDB_LITE); PTHR45614 (PANTHER); PTHR45614:SF53 (PANTHER); IPR001005 (PROSITE_PROFILES); IPR017930 (PROSITE_PROFILES); IPR017930 (PROSITE_PROFILES); IPR001005 (PROSITE_PROFILES); IPR001005 (CDD); IPR001005 (CDD); IPR009057 (SUPERFAMILY)	no GO terms	no GO terms
20	INTERPRO, BLASTED, MAPPED, ANNOTATED	Ss.00g342360.m01.CDS	transcription factor MYB44-like	1.27663e-74	1	P:GO:0006355	P:regulation of transcription, DNA-templated			G3DSA:1.10.10.60 (GENE3D); PF13921 (PFAM); G3DSA:1.10.10.60 (GENE3D); mobidb-lite (MOBIDB_LITE); mobidb-lite (MOBIDB_LITE); mobidb-lite (MOBIDB_LITE); mobidb-lite (MOBIDB_LITE); PTHR45614 (PANTHER); PTHR45614:SF125 (PANTHER); IPR001005 (PROSITE_PROFILES); IPR001005 (PROSITE_PROFILES); IPR017884 (PROSITE_PROFILES); IPR017930 (PROSITE_PROFILES); IPR017930 (PROSITE_PROFILES); IPR001005 (CDD); IPR001…	no GO terms	no GO terms
21	INTERPRO, BLASTED, MAPPED, ANNOTATED	Ss.00g357570.m01.CDS	transcription factor MYB44-like	1.89612e-88	1	P:GO:0006355	P:regulation of transcription, DNA-templated			G3DSA:1.10.10.60 (GENE3D); G3DSA:1.10.10.60 (GENE3D); IPR017930 (PFAM); mobidb-lite (MOBIDB_LITE); mobidb-lite (MOBIDB_LITE); PTHR45614:SF107 (PANTHER); PTHR45614 (PANTHER); IPR001005 (PROSITE_PROFILES); IPR001005 (PROSITE_PROFILES); IPR017930 (PROSITE_PROFILES); IPR017930 (PROSITE_PROFILES); IPR001005 (CDD); IPR001005 (CDD); IPR009057 (SUPERFAMILY)	no GO terms	no GO terms
22	INTERPRO, BLASTED, MAPPED, ANNOTATED	Ss.00g032050.m01.CDS	transcription factor MYB44	2.35959e-12	4	P:GO:0006355; F:GO:0000978; F:GO:0000981; C:GO:0005634	P:regulation of transcription, DNA-templated; F:RNA polymerase II cis-regulatory region sequence-specific DNA binding; F:DNA-binding transcription factor activity, RNA polymerase II-specific; C:nucleus			IPR017930 (PFAM); G3DSA:1.10.10.60 (GENE3D); PTHR45614 (PANTHER); IPR017930 (PROSITE_PROFILES); IPR001005 (PROSITE_PROFILES); IPR001005 (CDD); IPR009057 (SUPERFAMILY)	no GO terms	no GO terms
23	INTERPRO, BLASTED, MAPPED	Ss.00g298020.m01.CDS	transcription factor MYB3R-5-like	1.93748e-144	1	C:GO:0005634	C:nucleus			IPR017930 (PFAM); G3DSA:1.10.10.60 (GENE3D); G3DSA:1.10.10.60 (GENE3D); G3DSA:1.10.10.60 (GENE3D); mobidb-lite (MOBIDB_LITE); mobidb-lite (MOBIDB_LITE); PTHR45614:SF91 (PANTHER); PTHR45614 (PANTHER); IPR001005 (PROSITE_PROFILES); IPR017930 (PROSITE_PROFILES); IPR001005 (PROSITE_PROFILES); IPR017930 (PROSITE_PROFILES); IPR017930 (PROSITE_PROFILES); IPR001005 (PROSITE_PROFILES); IPR001005 (CDD); IP…	no GO terms	no GO terms
24	INTERPRO, BLASTED, MAPPED	Ss.00g292780.m01.CDS	transcription factor MYB3R-1-like isoform X2	0	5	P:GO:0006355; P:GO:0006357; F:GO:0000978; F:GO:0000981; C:GO:0005634	P:regulation of transcription, DNA-templated; P:regulation of transcription by RNA polymerase II; F:RNA polymerase II cis-regulatory region sequence-specific DNA binding; F:DNA-binding transcription factor activity, RNA polymerase II-specific; C:nucleus			G3DSA:1.10.10.60 (GENE3D); G3DSA:1.10.10.60 (GENE3D); G3DSA:1.10.10.60 (GENE3D); IPR017930 (PFAM); mobidb-lite (MOBIDB_LITE); mobidb-lite (MOBIDB_LITE); mobidb-lite (MOBIDB_LITE); mobidb-lite (MOBIDB_LITE); mobidb-lite (MOBIDB_LITE); PTHR45614 (PANTHER); PTHR45614:SF167 (PANTHER); IPR017930 (PROSITE_PROFILES); IPR001005 (PROSITE_PROFILES); IPR001005 (PROSITE_PROFILES); IPR017930 (PROSITE_PROFILES…	no GO terms	no GO terms
25	INTERPRO, BLASTED, MAPPED	Ss.00g089740.m01.CDS	transcription factor MYB3R-1-like isoform X1	0	5	P:GO:0006355; P:GO:0006357; F:GO:0000978; F:GO:0000981; C:GO:0005634	P:regulation of transcription, DNA-templated; P:regulation of transcription by RNA polymerase II; F:RNA polymerase II cis-regulatory region sequence-specific DNA binding; F:DNA-binding transcription factor activity, RNA polymerase II-specific; C:nucleus			G3DSA:1.10.10.60 (GENE3D); IPR017930 (PFAM); G3DSA:1.10.10.60 (GENE3D); G3DSA:1.10.10.60 (GENE3D); mobidb-lite (MOBIDB_LITE); mobidb-lite (MOBIDB_LITE); mobidb-lite (MOBIDB_LITE); mobidb-lite (MOBIDB_LITE); mobidb-lite (MOBIDB_LITE); mobidb-lite (MOBIDB_LITE); mobidb-lite (MOBIDB_LITE); mobidb-lite (MOBIDB_LITE); mobidb-lite (MOBIDB_LITE); mobidb-lite (MOBIDB_LITE); PTHR45614 (PANTHER); PTHR45614…	no GO terms	no GO terms
26	INTERPRO, BLASTED, MAPPED	Ss.00g246780.m01.CDS	transcription factor MYB39-like	4.39521e-123	1	C:GO:0005634	C:nucleus			IPR017930 (PFAM); G3DSA:1.10.10.60 (GENE3D); G3DSA:1.10.10.60 (GENE3D); PTHR10641 (PANTHER); PTHR10641:SF1241 (PANTHER); IPR017930 (PROSITE_PROFILES); IPR017930 (PROSITE_PROFILES); IPR001005 (PROSITE_PROFILES); IPR001005 (PROSITE_PROFILES); IPR001005 (CDD); IPR001005 (CDD); IPR009057 (SUPERFAMILY)	no GO terms	no GO terms
27	INTERPRO, BLASTED, MAPPED	Ss.00g228080.m01.CDS	transcription factor MYB35-like	4.0981e-97	1	C:GO:0005634	C:nucleus			G3DSA:1.10.10.60 (GENE3D); IPR017930 (PFAM); G3DSA:1.10.10.60 (GENE3D); mobidb-lite (MOBIDB_LITE); mobidb-lite (MOBIDB_LITE); PTHR47994 (PANTHER); IPR001005 (PROSITE_PROFILES); IPR017930 (PROSITE_PROFILES); IPR001005 (PROSITE_PROFILES); IPR017930 (PROSITE_PROFILES); IPR001005 (CDD); IPR001005 (CDD); IPR009057 (SUPERFAMILY)	no GO terms	no GO terms
28	INTERPRO, BLASTED, MAPPED, ANNOTATED	Ss.00g354560.m01.CDS	transcription factor MYB35	6.26038e-95	1	C:GO:0005634	C:nucleus			G3DSA:1.10.10.60 (GENE3D); G3DSA:1.10.10.60 (GENE3D); IPR017930 (PFAM); mobidb-lite (MOBIDB_LITE); mobidb-lite (MOBIDB_LITE); PTHR47994:SF5 (PANTHER); PTHR47994 (PANTHER); IPR001005 (PROSITE_PROFILES); IPR017930 (PROSITE_PROFILES); IPR017930 (PROSITE_PROFILES); IPR001005 (PROSITE_PROFILES); IPR001005 (CDD); IPR001005 (CDD); IPR009057 (SUPERFAMILY)	no GO terms	no GO terms
29	INTERPRO, BLASTED, MAPPED, ANNOTATED	Ss.00g151500.m01.CDS	transcription factor MYB25-like	1.95094e-151	4	P:GO:0006355; F:GO:0000978; F:GO:0000981; C:GO:0005634	P:regulation of transcription, DNA-templated; F:RNA polymerase II cis-regulatory region sequence-specific DNA binding; F:DNA-binding transcription factor activity, RNA polymerase II-specific; C:nucleus			G3DSA:1.10.10.60 (GENE3D); IPR017930 (PFAM); G3DSA:1.10.10.60 (GENE3D); mobidb-lite (MOBIDB_LITE); PTHR45614 (PANTHER); PTHR45614:SF150 (PANTHER); IPR017930 (PROSITE_PROFILES); IPR001005 (PROSITE_PROFILES); IPR017930 (PROSITE_PROFILES); IPR001005 (PROSITE_PROFILES); IPR001005 (CDD); IPR001005 (CDD); IPR009057 (SUPERFAMILY)	no GO terms	no GO terms
30	INTERPRO, BLASTED, MAPPED, ANNOTATED	Ss.00g088090.m01.CDS	transcription factor MYB1R1	6.37306e-66	6	P:GO:0009723; P:GO:0009733; P:GO:0009739; F:GO:0003677; F:GO:0008270; C:GO:0005634	P:response to ethylene; P:response to auxin; P:response to gibberellin; F:DNA binding; F:zinc ion binding; C:nucleus			IPR017930 (PFAM); IPR006447 (TIGRFAM); G3DSA:1.10.10.60 (GENE3D); mobidb-lite (MOBIDB_LITE); mobidb-lite (MOBIDB_LITE); mobidb-lite (MOBIDB_LITE); PTHR44191:SF26 (PANTHER); PTHR44191 (PANTHER); IPR017884 (PROSITE_PROFILES); IPR017930 (PROSITE_PROFILES); IPR001005 (PROSITE_PROFILES); IPR001878 (PROSITE_PROFILES); IPR001005 (CDD); IPR009057 (SUPERFAMILY); IPR036875 (SUPERFAMILY)	F:GO:0003676; F:GO:0003677; F:GO:0008270	F:nucleic acid binding; F:DNA binding; F:zinc ion binding
31	INTERPRO, BLASTED, MAPPED, ANNOTATED	Ss.00g145280.m01.CDS	transcription factor MYB1R1	1.2869e-71	1	F:GO:0003677	F:DNA binding			IPR017930 (PFAM); IPR006447 (TIGRFAM); G3DSA:1.10.10.60 (GENE3D); mobidb-lite (MOBIDB_LITE); PTHR12374 (PANTHER); PTHR12374:SF69 (PANTHER); IPR017884 (PROSITE_PROFILES); IPR001005 (PROSITE_PROFILES); IPR017930 (PROSITE_PROFILES); IPR001005 (CDD); IPR009057 (SUPERFAMILY)	F:GO:0003677	F:DNA binding
32	INTERPRO, BLASTED, MAPPED	Ss.00g263630.m01.CDS	transcription factor MYB15-like	6.84109e-69	1	C:GO:0005634	C:nucleus			IPR017930 (PFAM); G3DSA:1.10.10.60 (GENE3D); G3DSA:1.10.10.60 (GENE3D); PTHR10641:SF541 (PANTHER); PTHR10641 (PANTHER); IPR001005 (PROSITE_PROFILES); IPR017930 (PROSITE_PROFILES); IPR001005 (PROSITE_PROFILES); IPR017930 (PROSITE_PROFILES); IPR001005 (CDD); IPR001005 (CDD); IPR009057 (SUPERFAMILY)	no GO terms	no GO terms
33	INTERPRO, BLASTED, MAPPED, ANNOTATED	Ss.00g021920.m01.CDS	transcription factor MYB13-like	1.06696e-70	1	C:GO:0005634	C:nucleus			G3DSA:1.10.10.60 (GENE3D); G3DSA:1.10.10.60 (GENE3D); IPR017930 (PFAM); mobidb-lite (MOBIDB_LITE); mobidb-lite (MOBIDB_LITE); mobidb-lite (MOBIDB_LITE); PTHR10641:SF1246 (PANTHER); PTHR10641 (PANTHER); IPR001005 (PROSITE_PROFILES); IPR017930 (PROSITE_PROFILES); IPR001005 (PROSITE_PROFILES); IPR017930 (PROSITE_PROFILES); IPR001005 (CDD); IPR001005 (CDD); IPR009057 (SUPERFAMILY)	no GO terms	no GO terms
34	INTERPRO, BLASTED, MAPPED, ANNOTATED	Ss.00g220810.m01.CDS	transcription factor MYB13-like	4.21795e-75	1	C:GO:0005634	C:nucleus			G3DSA:1.10.10.60 (GENE3D); G3DSA:1.10.10.60 (GENE3D); IPR017930 (PFAM); mobidb-lite (MOBIDB_LITE); mobidb-lite (MOBIDB_LITE); PTHR10641 (PANTHER); PTHR10641:SF1103 (PANTHER); IPR001005 (PROSITE_PROFILES); IPR017930 (PROSITE_PROFILES); IPR017930 (PROSITE_PROFILES); IPR001005 (PROSITE_PROFILES); IPR001005 (CDD); IPR001005 (CDD); IPR009057 (SUPERFAMILY)	no GO terms	no GO terms
35	INTERPRO, BLASTED, MAPPED, ANNOTATED	Ss.00g087620.m01.CDS	transcription factor MYB124-like	1.0294e-120	2	P:GO:0006355; C:GO:0005634	P:regulation of transcription, DNA-templated; C:nucleus			G3DSA:1.10.10.60 (GENE3D); G3DSA:1.10.10.60 (GENE3D); PF13921 (PFAM); mobidb-lite (MOBIDB_LITE); PTHR45614 (PANTHER); PTHR45614:SF135 (PANTHER); PTHR45614:SF135 (PANTHER); IPR001005 (PROSITE_PROFILES); IPR001005 (PROSITE_PROFILES); IPR017930 (PROSITE_PROFILES); IPR017930 (PROSITE_PROFILES); IPR001005 (CDD); IPR001005 (CDD); IPR009057 (SUPERFAMILY)	no GO terms	no GO terms
36	INTERPRO, BLASTED, MAPPED	Ss.00g131190.m01.CDS	transcription factor MYB124 isoform X1	0	1	C:GO:0005634	C:nucleus			G3DSA:1.10.10.60 (GENE3D); PF13921 (PFAM); G3DSA:1.10.10.60 (GENE3D); mobidb-lite (MOBIDB_LITE); mobidb-lite (MOBIDB_LITE); mobidb-lite (MOBIDB_LITE); mobidb-lite (MOBIDB_LITE); PTHR45614:SF135 (PANTHER); PTHR45614 (PANTHER); IPR017930 (PROSITE_PROFILES); IPR001005 (PROSITE_PROFILES); IPR017930 (PROSITE_PROFILES); IPR001005 (PROSITE_PROFILES); IPR001005 (CDD); IPR001005 (CDD); IPR009057 (SUPERFAM…	no GO terms	no GO terms
37	INTERPRO, BLASTED, MAPPED, ANNOTATED	Ss.00g185400.m01.CDS	transcription factor MYB114-like	9.78044e-68	3	P:GO:0030154; F:GO:0000976; C:GO:0005634	P:cell differentiation; F:transcription cis-regulatory region binding; C:nucleus			G3DSA:1.10.10.60 (GENE3D); IPR017930 (PFAM); G3DSA:1.10.10.60 (GENE3D); PTHR47999:SF46 (PANTHER); PTHR47999 (PANTHER); IPR001005 (PROSITE_PROFILES); IPR017930 (PROSITE_PROFILES); IPR001005 (PROSITE_PROFILES); IPR017930 (PROSITE_PROFILES); IPR001005 (CDD); IPR001005 (CDD); IPR009057 (SUPERFAMILY)	no GO terms	no GO terms
38	INTERPRO, BLASTED, MAPPED, ANNOTATED	Ss.00g169080.m01.CDS	transcription factor MYB108-like	1.4868e-71	4	P:GO:0006355; F:GO:0003700; F:GO:0043565; C:GO:0005634	P:regulation of transcription, DNA-templated; F:DNA-binding transcription factor activity; F:sequence-specific DNA binding; C:nucleus			IPR017930 (PFAM); G3DSA:1.10.10.60 (GENE3D); G3DSA:1.10.10.60 (GENE3D); mobidb-lite (MOBIDB_LITE); mobidb-lite (MOBIDB_LITE); mobidb-lite (MOBIDB_LITE); IPR044676 (PANTHER); PTHR45675:SF1 (PANTHER); IPR017930 (PROSITE_PROFILES); IPR001005 (PROSITE_PROFILES); IPR001005 (PROSITE_PROFILES); IPR017930 (PROSITE_PROFILES); IPR001005 (CDD); IPR001005 (CDD); IPR009057 (SUPERFAMILY)	P:GO:0006355; F:GO:0003700; F:GO:0043565	P:regulation of transcription, DNA-templated; F:DNA-binding transcription factor activity; F:sequence-specific DNA binding
39	INTERPRO, BLASTED, MAPPED, ANNOTATED	Ss.00g309100.m01.CDS	transcription factor MYB108-like	7.63485e-115	3	P:GO:0006355; F:GO:0003700; F:GO:0043565	P:regulation of transcription, DNA-templated; F:DNA-binding transcription factor activity; F:sequence-specific DNA binding			G3DSA:1.10.10.60 (GENE3D); G3DSA:1.10.10.60 (GENE3D); IPR017930 (PFAM); mobidb-lite (MOBIDB_LITE); mobidb-lite (MOBIDB_LITE); mobidb-lite (MOBIDB_LITE); IPR044676 (PANTHER); PTHR45675:SF77 (PANTHER); PTHR45675:SF77 (PANTHER); IPR017930 (PROSITE_PROFILES); IPR001005 (PROSITE_PROFILES); IPR017930 (PROSITE_PROFILES); IPR001005 (PROSITE_PROFILES); IPR001005 (CDD); IPR001005 (CDD); IPR009057 (SUPERFAM…	P:GO:0006355; F:GO:0003700; F:GO:0043565	P:regulation of transcription, DNA-templated; F:DNA-binding transcription factor activity; F:sequence-specific DNA binding
40	INTERPRO, BLASTED, MAPPED, ANNOTATED	Ss.00g332240.m01.CDS	transcription factor MYB106-like	4.25368e-44	1	C:GO:0005634	C:nucleus			G3DSA:1.10.10.60 (GENE3D); IPR017930 (PFAM); G3DSA:1.10.10.60 (GENE3D); PTHR10641:SF586 (PANTHER); PTHR10641 (PANTHER); IPR017930 (PROSITE_PROFILES); IPR001005 (PROSITE_PROFILES); IPR001005 (CDD); IPR009057 (SUPERFAMILY)	no GO terms	no GO terms
41	INTERPRO, BLASTED, MAPPED, ANNOTATED	Ss.00g157820.m01.CDS	transcription factor MYB102-like	2.8337e-94	1	C:GO:0005634	C:nucleus			G3DSA:1.10.10.60 (GENE3D); G3DSA:1.10.10.60 (GENE3D); IPR017930 (PFAM); mobidb-lite (MOBIDB_LITE); PTHR10641 (PANTHER); PTHR10641:SF1248 (PANTHER); IPR017930 (PROSITE_PROFILES); IPR001005 (PROSITE_PROFILES); IPR001005 (PROSITE_PROFILES); IPR017930 (PROSITE_PROFILES); IPR001005 (CDD); IPR001005 (CDD); IPR009057 (SUPERFAMILY)	no GO terms	no GO terms
42	INTERPRO, BLASTED, MAPPED	Ss.00g254660.m01.CDS	transcription factor MYB102-like	1.19225e-146	1	C:GO:0005634	C:nucleus			G3DSA:1.10.10.60 (GENE3D); IPR017930 (PFAM); G3DSA:1.10.10.60 (GENE3D); mobidb-lite (MOBIDB_LITE); mobidb-lite (MOBIDB_LITE); mobidb-lite (MOBIDB_LITE); PTHR10641 (PANTHER); PTHR10641:SF1248 (PANTHER); IPR001005 (PROSITE_PROFILES); IPR017930 (PROSITE_PROFILES); IPR017930 (PROSITE_PROFILES); IPR001005 (PROSITE_PROFILES); IPR001005 (CDD); IPR001005 (CDD); IPR009057 (SUPERFAMILY)	no GO terms	no GO terms
43	INTERPRO, BLASTED, MAPPED, ANNOTATED	Ss.00g157310.m01.CDS	transcription factor MYB101-like	2.03214e-66	1	C:GO:0005634	C:nucleus			G3DSA:1.10.10.60 (GENE3D); IPR017930 (PFAM); G3DSA:1.10.10.60 (GENE3D); mobidb-lite (MOBIDB_LITE); mobidb-lite (MOBIDB_LITE); mobidb-lite (MOBIDB_LITE); mobidb-lite (MOBIDB_LITE); PTHR47995 (PANTHER); IPR001005 (PROSITE_PROFILES); IPR017930 (PROSITE_PROFILES); IPR017930 (PROSITE_PROFILES); IPR001005 (PROSITE_PROFILES); IPR001005 (CDD); IPR001005 (CDD); IPR009057 (SUPERFAMILY)	no GO terms	no GO terms
44	INTERPRO, BLASTED, MAPPED, ANNOTATED	Ss.00g129230.m01.CDS	transcription factor MYB1	8.46038e-145	4	P:GO:0006355; F:GO:0000978; F:GO:0000981; C:GO:0005634	P:regulation of transcription, DNA-templated; F:RNA polymerase II cis-regulatory region sequence-specific DNA binding; F:DNA-binding transcription factor activity, RNA polymerase II-specific; C:nucleus			G3DSA:1.10.10.60 (GENE3D); G3DSA:1.10.10.60 (GENE3D); PF13921 (PFAM); mobidb-lite (MOBIDB_LITE); mobidb-lite (MOBIDB_LITE); mobidb-lite (MOBIDB_LITE); PTHR45614:SF155 (PANTHER); PTHR45614 (PANTHER); IPR017930 (PROSITE_PROFILES); IPR001005 (PROSITE_PROFILES); IPR017930 (PROSITE_PROFILES); IPR001005 (PROSITE_PROFILES); IPR001005 (CDD); IPR001005 (CDD); IPR009057 (SUPERFAMILY)	no GO terms	no GO terms
45	INTERPRO, BLASTED, MAPPED, ANNOTATED	Ss.00g283030.m01.CDS	myb family transcription factor PHL13-like	1.23383e-163	2	F:GO:0003677; F:GO:0003700	F:DNA binding; F:DNA-binding transcription factor activity			IPR017930 (PFAM); IPR006447 (TIGRFAM); G3DSA:1.10.10.60 (GENE3D); IPR025756 (PFAM); mobidb-lite (MOBIDB_LITE); mobidb-lite (MOBIDB_LITE); mobidb-lite (MOBIDB_LITE); mobidb-lite (MOBIDB_LITE); mobidb-lite (MOBIDB_LITE); mobidb-lite (MOBIDB_LITE); mobidb-lite (MOBIDB_LITE); PTHR31314:SF103 (PANTHER); IPR044848 (PANTHER); IPR017930 (PROSITE_PROFILES); IPR009057 (SUPERFAMILY)	F:GO:0003677; F:GO:0003700	F:DNA binding; F:DNA-binding transcription factor activity
46	INTERPRO, BLASTED, MAPPED, ANNOTATED	Ss.00g360660.m01.CDS	myb family transcription factor EFM-like	7.89408e-13	3	F:GO:0003677; F:GO:0003700; C:GO:0005634	F:DNA binding; F:DNA-binding transcription factor activity; C:nucleus			G3DSA:1.10.10.60 (GENE3D); IPR044848 (PANTHER); PTHR31314:SF2 (PANTHER)	F:GO:0003700	F:DNA-binding transcription factor activity
47	INTERPRO, BLASTED, MAPPED, ANNOTATED	Ss.00g053640.m01.CDS	myb family transcription factor APL	2.11673e-39	2	F:GO:0003677; F:GO:0003700	F:DNA binding; F:DNA-binding transcription factor activity			G3DSA:1.10.10.60 (GENE3D); IPR017930 (PFAM); IPR006447 (TIGRFAM); mobidb-lite (MOBIDB_LITE); mobidb-lite (MOBIDB_LITE); PTHR31314:SF93 (PANTHER); IPR044848 (PANTHER); IPR017930 (PROSITE_PROFILES); IPR009057 (SUPERFAMILY)	F:GO:0003677; F:GO:0003700	F:DNA binding; F:DNA-binding transcription factor activity
48	INTERPRO, BLASTED, MAPPED, ANNOTATED	Ss.00g209890.m02.CDS	Myb family transcription factor APL	7.43053e-140	3	F:GO:0003677; F:GO:0003700; C:GO:0005634	F:DNA binding; F:DNA-binding transcription factor activity; C:nucleus			G3DSA:1.10.10.60 (GENE3D); IPR025756 (PFAM); IPR006447 (TIGRFAM); IPR017930 (PFAM); mobidb-lite (MOBIDB_LITE); mobidb-lite (MOBIDB_LITE); mobidb-lite (MOBIDB_LITE); mobidb-lite (MOBIDB_LITE); mobidb-lite (MOBIDB_LITE); mobidb-lite (MOBIDB_LITE); mobidb-lite (MOBIDB_LITE); IPR044848 (PANTHER); PTHR31499:SF43 (PANTHER); IPR017930 (PROSITE_PROFILES); IPR009057 (SUPERFAMILY)	F:GO:0003677; F:GO:0003700	F:DNA binding; F:DNA-binding transcription factor activity
49	INTERPRO, BLASTED, MAPPED	Ss.00g314690.m01.CDS	myb-related protein Myb4-like	8.10732e-83	1	C:GO:0005634	C:nucleus			IPR017930 (PFAM); G3DSA:1.10.10.60 (GENE3D); G3DSA:1.10.10.60 (GENE3D); mobidb-lite (MOBIDB_LITE); mobidb-lite (MOBIDB_LITE); PTHR10641 (PANTHER); PTHR10641:SF1134 (PANTHER); IPR017930 (PROSITE_PROFILES); IPR001005 (PROSITE_PROFILES); IPR001005 (PROSITE_PROFILES); IPR017930 (PROSITE_PROFILES); IPR001005 (CDD); IPR001005 (CDD); IPR009057 (SUPERFAMILY)	no GO terms	no GO terms
50	INTERPRO, BLASTED, MAPPED, ANNOTATED	Ss.00g145970.m01.CDS	myb-related protein 330-like	3.90573e-89	1	C:GO:0005634	C:nucleus			G3DSA:1.10.10.60 (GENE3D); G3DSA:1.10.10.60 (GENE3D); IPR017930 (PFAM); mobidb-lite (MOBIDB_LITE); mobidb-lite (MOBIDB_LITE); mobidb-lite (MOBIDB_LITE); PTHR47997:SF34 (PANTHER); PTHR47997 (PANTHER); IPR017930 (PROSITE_PROFILES); IPR001005 (PROSITE_PROFILES); IPR001005 (PROSITE_PROFILES); IPR017930 (PROSITE_PROFILES); IPR001005 (CDD); IPR001005 (CDD); IPR009057 (SUPERFAMILY)	no GO terms	no GO terms
51	INTERPRO, BLASTED, MAPPED	Ss.00g061020.m01.CDS	myb-related protein 308-like	3.92907e-98	1	C:GO:0005634	C:nucleus			IPR017930 (PFAM); G3DSA:1.10.10.60 (GENE3D); G3DSA:1.10.10.60 (GENE3D); mobidb-lite (MOBIDB_LITE); PTHR47997:SF16 (PANTHER); PTHR47997 (PANTHER); IPR017930 (PROSITE_PROFILES); IPR001005 (PROSITE_PROFILES); IPR017930 (PROSITE_PROFILES); IPR001005 (PROSITE_PROFILES); IPR001005 (CDD); IPR001005 (CDD); IPR009057 (SUPERFAMILY)	no GO terms	no GO terms
52	INTERPRO, BLASTED, MAPPED, ANNOTATED	Ss.00g286080.m01.CDS	myb-related protein 308-like	1.57389e-90	3	P:GO:0030154; F:GO:0000976; C:GO:0005634	P:cell differentiation; F:transcription cis-regulatory region binding; C:nucleus			IPR017930 (PFAM); G3DSA:1.10.10.60 (GENE3D); G3DSA:1.10.10.60 (GENE3D); mobidb-lite (MOBIDB_LITE); mobidb-lite (MOBIDB_LITE); mobidb-lite (MOBIDB_LITE); mobidb-lite (MOBIDB_LITE); PTHR47998 (PANTHER); PTHR47998:SF7 (PANTHER); IPR001005 (PROSITE_PROFILES); IPR001005 (PROSITE_PROFILES); IPR017930 (PROSITE_PROFILES); IPR017930 (PROSITE_PROFILES); IPR001005 (CDD); IPR001005 (CDD); IPR009057 (SUPERFAM…	no GO terms	no GO terms
53	INTERPRO, BLASTED, MAPPED	Ss.00g347810.m01.CDS	myb-related protein 308-like	2.4755e-112	1	C:GO:0005634	C:nucleus			IPR017930 (PFAM); G3DSA:1.10.10.60 (GENE3D); G3DSA:1.10.10.60 (GENE3D); mobidb-lite (MOBIDB_LITE); mobidb-lite (MOBIDB_LITE); mobidb-lite (MOBIDB_LITE); PTHR47999:SF23 (PANTHER); PTHR47999 (PANTHER); IPR001005 (PROSITE_PROFILES); IPR017930 (PROSITE_PROFILES); IPR017930 (PROSITE_PROFILES); IPR001005 (PROSITE_PROFILES); IPR001005 (CDD); IPR001005 (CDD); IPR009057 (SUPERFAMILY)	no GO terms	no GO terms
54	INTERPRO, BLASTED, MAPPED	Ss.00g381230.m01.CDS	myb-related protein 308-like	5.73371e-105	1	C:GO:0005634	C:nucleus			IPR017930 (PFAM); G3DSA:1.10.10.60 (GENE3D); G3DSA:1.10.10.60 (GENE3D); mobidb-lite (MOBIDB_LITE); PTHR47997:SF16 (PANTHER); PTHR47997 (PANTHER); IPR017930 (PROSITE_PROFILES); IPR001005 (PROSITE_PROFILES); IPR017930 (PROSITE_PROFILES); IPR001005 (PROSITE_PROFILES); IPR001005 (CDD); IPR009057 (SUPERFAMILY)	no GO terms	no GO terms
55	INTERPRO, BLASTED, MAPPED, ANNOTATED	Ss.00g292370.m01.CDS	myb-related protein 308	4.59949e-74	3	P:GO:0030154; F:GO:0000976; C:GO:0005634	P:cell differentiation; F:transcription cis-regulatory region binding; C:nucleus			G3DSA:1.10.10.60 (GENE3D); G3DSA:1.10.10.60 (GENE3D); IPR017930 (PFAM); mobidb-lite (MOBIDB_LITE); mobidb-lite (MOBIDB_LITE); mobidb-lite (MOBIDB_LITE); PTHR47998:SF35 (PANTHER); PTHR47998 (PANTHER); IPR017930 (PROSITE_PROFILES); IPR017930 (PROSITE_PROFILES); IPR001005 (PROSITE_PROFILES); IPR001005 (PROSITE_PROFILES); IPR001005 (CDD); IPR001005 (CDD); IPR009057 (SUPERFAMILY)	no GO terms	no GO terms
56	INTERPRO, BLASTED, MAPPED	Ss.00g332410.m01.CDS	myb-related protein 306-like	3.70421e-107	2	P:GO:0009733; C:GO:0005634	P:response to auxin; C:nucleus			G3DSA:1.10.10.60 (GENE3D); IPR017930 (PFAM); G3DSA:1.10.10.60 (GENE3D); mobidb-lite (MOBIDB_LITE); mobidb-lite (MOBIDB_LITE); mobidb-lite (MOBIDB_LITE); PTHR10641:SF1284 (PANTHER); PTHR10641 (PANTHER); IPR001005 (PROSITE_PROFILES); IPR017930 (PROSITE_PROFILES); IPR017930 (PROSITE_PROFILES); IPR001005 (PROSITE_PROFILES); IPR001005 (CDD); IPR001005 (CDD); IPR009057 (SUPERFAMILY)	no GO terms	no GO terms
57	INTERPRO, BLASTED, MAPPED, ANNOTATED	Ss.00g194790.m01.CDS	myb-related protein 306	3.13145e-97	3	P:GO:0009416; P:GO:0009733; P:GO:1901700	P:response to light stimulus; P:response to auxin; P:response to oxygen-containing compound			G3DSA:1.10.10.60 (GENE3D); G3DSA:1.10.10.60 (GENE3D); IPR017930 (PFAM); mobidb-lite (MOBIDB_LITE); mobidb-lite (MOBIDB_LITE); mobidb-lite (MOBIDB_LITE); PTHR10641:SF1152 (PANTHER); PTHR10641 (PANTHER); IPR001005 (PROSITE_PROFILES); IPR017930 (PROSITE_PROFILES); IPR017930 (PROSITE_PROFILES); IPR001005 (PROSITE_PROFILES); IPR001005 (CDD); IPR001005 (CDD); IPR009057 (SUPERFAMILY)	no GO terms	no GO terms
58	INTERPRO, BLASTED, MAPPED, ANNOTATED	Ss.00g046740.m01.CDS	myb-related protein 305-like	2.33868e-84	8	P:GO:0007623; P:GO:0010597; P:GO:0019632; P:GO:0045893; P:GO:2000762; F:GO:0000976; F:GO:0003700; C:GO:0005634	P:circadian rhythm; P:green leaf volatile biosynthetic process; P:shikimate metabolic process; P:positive regulation of transcription, DNA-templated; P:regulation of phenylpropanoid metabolic process; F:transcription cis-regulatory region binding; F:DNA-binding transcription factor activity; C:nucleus			G3DSA:1.10.10.60 (GENE3D); IPR017930 (PFAM); G3DSA:1.10.10.60 (GENE3D); mobidb-lite (MOBIDB_LITE); mobidb-lite (MOBIDB_LITE); PTHR45675:SF54 (PANTHER); IPR044676 (PANTHER); IPR017930 (PROSITE_PROFILES); IPR001005 (PROSITE_PROFILES); IPR001005 (PROSITE_PROFILES); IPR017930 (PROSITE_PROFILES); IPR001005 (CDD); IPR001005 (CDD); IPR009057 (SUPERFAMILY)	P:GO:0006355; F:GO:0003700; F:GO:0043565	P:regulation of transcription, DNA-templated; F:DNA-binding transcription factor activity; F:sequence-specific DNA binding
59	INTERPRO, BLASTED, MAPPED, ANNOTATED	Ss.00g224800.m01.CDS	myb-related protein 305-like	3.843e-73	4	P:GO:0006355; F:GO:0003700; F:GO:0043565; C:GO:0005634	P:regulation of transcription, DNA-templated; F:DNA-binding transcription factor activity; F:sequence-specific DNA binding; C:nucleus			IPR017930 (PFAM); G3DSA:1.10.10.60 (GENE3D); G3DSA:1.10.10.60 (GENE3D); mobidb-lite (MOBIDB_LITE); mobidb-lite (MOBIDB_LITE); mobidb-lite (MOBIDB_LITE); PTHR45675:SF54 (PANTHER); IPR044676 (PANTHER); IPR001005 (PROSITE_PROFILES); IPR017930 (PROSITE_PROFILES); IPR017930 (PROSITE_PROFILES); IPR001005 (PROSITE_PROFILES); IPR001005 (CDD); IPR001005 (CDD); IPR009057 (SUPERFAMILY)	P:GO:0006355; F:GO:0003700; F:GO:0043565	P:regulation of transcription, DNA-templated; F:DNA-binding transcription factor activity; F:sequence-specific DNA binding
60	INTERPRO, BLASTED, MAPPED, ANNOTATED	Ss.00g414520.m01.CDS	myb-related protein 305	2.95667e-117	4	P:GO:0006355; F:GO:0003700; F:GO:0043565; C:GO:0005634	P:regulation of transcription, DNA-templated; F:DNA-binding transcription factor activity; F:sequence-specific DNA binding; C:nucleus			IPR017930 (PFAM); G3DSA:1.10.10.60 (GENE3D); G3DSA:1.10.10.60 (GENE3D); IPR044676 (PANTHER); PTHR45675:SF3 (PANTHER); IPR001005 (PROSITE_PROFILES); IPR001005 (PROSITE_PROFILES); IPR017930 (PROSITE_PROFILES); IPR017930 (PROSITE_PROFILES); IPR001005 (CDD); IPR001005 (CDD); IPR009057 (SUPERFAMILY)	P:GO:0006355; F:GO:0003700; F:GO:0043565	P:regulation of transcription, DNA-templated; F:DNA-binding transcription factor activity; F:sequence-specific DNA binding
61	INTERPRO, BLASTED, MAPPED, ANNOTATED	Ss.00g235370.m01.CDS	myb-related protein 2-like isoform X4	6.4827e-175	2	F:GO:0003677; F:GO:0003700	F:DNA binding; F:DNA-binding transcription factor activity			IPR017930 (PFAM); IPR025756 (PFAM); G3DSA:1.10.10.60 (GENE3D); IPR006447 (TIGRFAM); IPR044848 (PANTHER); PTHR31499:SF2 (PANTHER); IPR017930 (PROSITE_PROFILES); IPR009057 (SUPERFAMILY)	F:GO:0003677; F:GO:0003700	F:DNA binding; F:DNA-binding transcription factor activity
62	INTERPRO, BLASTED, MAPPED, ANNOTATED	Ss.00g235370.m02.CDS	myb-related protein 2-like isoform X1	0	2	F:GO:0003677; F:GO:0003700	F:DNA binding; F:DNA-binding transcription factor activity			IPR025756 (PFAM); G3DSA:1.10.10.60 (GENE3D); IPR017930 (PFAM); IPR006447 (TIGRFAM); PTHR31499:SF2 (PANTHER); IPR044848 (PANTHER); IPR017930 (PROSITE_PROFILES); IPR009057 (SUPERFAMILY)	F:GO:0003677; F:GO:0003700	F:DNA binding; F:DNA-binding transcription factor activity
63	INTERPRO, BLASTED, MAPPED	Ss.00g078230.m01.CDS	Myb-related protein	2.54852e-73	2	F:GO:0003824; C:GO:0005634	F:catalytic activity; C:nucleus			IPR017930 (PFAM); G3DSA:1.10.10.60 (GENE3D); G3DSA:1.10.10.60 (GENE3D); mobidb-lite (MOBIDB_LITE); mobidb-lite (MOBIDB_LITE); PTHR47995 (PANTHER); IPR001005 (PROSITE_PROFILES); IPR017930 (PROSITE_PROFILES); IPR001005 (PROSITE_PROFILES); IPR017930 (PROSITE_PROFILES); IPR001005 (CDD); IPR001005 (CDD); IPR009057 (SUPERFAMILY)	no GO terms	no GO terms
64	INTERPRO, BLASTED	Ss.00g343210.m01.CDS	myb-like protein Z isoform X1	1.03204e-161						mobidb-lite (MOBIDB_LITE); IPR043424 (PANTHER); PTHR31071:SF7 (PANTHER)	no GO terms	no GO terms
65	INTERPRO, BLASTED, MAPPED	Ss.00g171050.m01.CDS	myb-like protein X	3.07912e-30	3	P:GO:0016310; F:GO:0004386; F:GO:0016301	P:phosphorylation; F:helicase activity; F:kinase activity			mobidb-lite (MOBIDB_LITE); mobidb-lite (MOBIDB_LITE); mobidb-lite (MOBIDB_LITE); mobidb-lite (MOBIDB_LITE); mobidb-lite (MOBIDB_LITE); mobidb-lite (MOBIDB_LITE); mobidb-lite (MOBIDB_LITE); mobidb-lite (MOBIDB_LITE); mobidb-lite (MOBIDB_LITE); mobidb-lite (MOBIDB_LITE); mobidb-lite (MOBIDB_LITE); mobidb-lite (MOBIDB_LITE); PTHR34660:SF3 (PANTHER); PTHR34660 (PANTHER); PTHR34660:SF3 (PANTHER)	no GO terms	no GO terms
66	INTERPRO, BLASTED, MAPPED	Ss.00g261530.m01.CDS	Myb-like protein	1.33357e-52	2	C:GO:0016020; C:GO:0016021	C:membrane; C:integral component of membrane			mobidb-lite (MOBIDB_LITE); mobidb-lite (MOBIDB_LITE); mobidb-lite (MOBIDB_LITE); mobidb-lite (MOBIDB_LITE); mobidb-lite (MOBIDB_LITE); mobidb-lite (MOBIDB_LITE); mobidb-lite (MOBIDB_LITE); mobidb-lite (MOBIDB_LITE); mobidb-lite (MOBIDB_LITE); mobidb-lite (MOBIDB_LITE); mobidb-lite (MOBIDB_LITE); mobidb-lite (MOBIDB_LITE); mobidb-lite (MOBIDB_LITE); mobidb-lite (MOBIDB_LITE); mobidb-lite (MOBIDB_L…	no GO terms	no GO terms
67	INTERPRO, BLASTED, MAPPED, ANNOTATED	Ss.00g323450.m01.CDS	myb-binding protein 1A	0	5	P:GO:0006355; F:GO:0003677; F:GO:0008134; C:GO:0005730; C:GO:0005829	P:regulation of transcription, DNA-templated; F:DNA binding; F:transcription factor binding; C:nucleolus; C:cytosol			IPR007015 (PFAM); mobidb-lite (MOBIDB_LITE); mobidb-lite (MOBIDB_LITE); mobidb-lite (MOBIDB_LITE); mobidb-lite (MOBIDB_LITE); mobidb-lite (MOBIDB_LITE); mobidb-lite (MOBIDB_LITE); IPR007015 (PANTHER); IPR016024 (SUPERFAMILY)	P:GO:0006355; F:GO:0003677; F:GO:0008134; C:GO:0005730	P:regulation of transcription, DNA-templated; F:DNA binding; F:transcription factor binding; C:nucleolus
68	INTERPRO, BLASTED	Ss.00g224840.m01.CDS	Myb_DNA-bind_3 domain-containing protein	5.85189e-31						mobidb-lite (MOBIDB_LITE); PTHR46929:SF23 (PANTHER); PTHR46929 (PANTHER)	no GO terms	no GO terms
69	INTERPRO, BLASTED, MAPPED	Ss.00g273070.m01.CDS	myb proto-oncogene protein, plant	1.9204e-74	1	C:GO:0005634	C:nucleus			PF13921 (PFAM); G3DSA:1.10.10.60 (GENE3D); G3DSA:1.10.10.60 (GENE3D); mobidb-lite (MOBIDB_LITE); PTHR45614:SF176 (PANTHER); PTHR45614 (PANTHER); IPR001005 (PROSITE_PROFILES); IPR017930 (PROSITE_PROFILES); IPR017930 (PROSITE_PROFILES); IPR001005 (PROSITE_PROFILES); IPR001005 (CDD); IPR001005 (CDD); IPR009057 (SUPERFAMILY)	no GO terms	no GO terms
70	INTERPRO, BLASTED, MAPPED, ANNOTATED	Ss.00g109180.m01.CDS	ethylene-responsive transcription factor-like protein At4g13040	891	10	4.56998e-84	72.69	3	P:GO:0006355; F:GO:0003677; F:GO:0003700	P:regulation of transcription, DNA-templated; F:DNA binding; F:DNA-binding transcription factor activity			IPR001471 (PFAM); IPR036955 (G3DSA:3.30.730.GENE3D); mobidb-lite (MOBIDB_LITE); mobidb-lite (MOBIDB_LITE); mobidb-lite (MOBIDB_LITE); mobidb-lite (MOBIDB_LITE); PTHR32467 (PANTHER); PTHR32467:SF4 (PANTHER); IPR016177 (SUPERFAMILY)	P:GO:0006355; F:GO:0003677; F:GO:0003700	P:regulation of transcription, DNA-templated; F:DNA binding; F:DNA-binding transcription factor activity
71	INTERPRO, BLASTED, MAPPED, ANNOTATED	Ss.00g039810.m01.CDS	ethylene-responsive transcription factor WRI1	1230	10	2.01479e-132	72.17	3	P:GO:0006355; F:GO:0003677; F:GO:0003700	P:regulation of transcription, DNA-templated; F:DNA binding; F:DNA-binding transcription factor activity			IPR001471 (PRINTS); IPR001471 (PFAM); IPR036955 (G3DSA:3.30.730.GENE3D); mobidb-lite (MOBIDB_LITE); mobidb-lite (MOBIDB_LITE); mobidb-lite (MOBIDB_LITE); mobidb-lite (MOBIDB_LITE); PTHR32467 (PANTHER); PTHR32467:SF97 (PANTHER); PS51257 (PROSITE_PROFILES); IPR001471 (PROSITE_PROFILES); IPR001471 (PROSITE_PROFILES); IPR001471 (CDD); IPR001471 (CDD); IPR016177 (SUPERFAMILY); IPR016177 (SUPERFAMILY)	P:GO:0006355; F:GO:0003677; F:GO:0003700	P:regulation of transcription, DNA-templated; F:DNA binding; F:DNA-binding transcription factor activity
72	INTERPRO, BLASTED, MAPPED, ANNOTATED	Ss.00g329330.m01.CDS	ethylene-responsive transcription factor WIN1-like	651	10	2.07764e-67	72.7	3	P:GO:0006355; F:GO:0003677; F:GO:0003700	P:regulation of transcription, DNA-templated; F:DNA binding; F:DNA-binding transcription factor activity			IPR001471 (PRINTS); IPR001471 (PFAM); IPR036955 (G3DSA:3.30.730.GENE3D); mobidb-lite (MOBIDB_LITE); PTHR31194:SF49 (PANTHER); PTHR31194 (PANTHER); IPR001471 (PROSITE_PROFILES); IPR001471 (CDD); IPR016177 (SUPERFAMILY)	P:GO:0006355; F:GO:0003677; F:GO:0003700	P:regulation of transcription, DNA-templated; F:DNA binding; F:DNA-binding transcription factor activity
73	INTERPRO, BLASTED, MAPPED, ANNOTATED	Ss.00g368080.m01.CDS	ethylene-responsive transcription factor WIN1-like	552	10	2.23254e-67	73.72	3	P:GO:0006355; F:GO:0003677; F:GO:0003700	P:regulation of transcription, DNA-templated; F:DNA binding; F:DNA-binding transcription factor activity			IPR001471 (PRINTS); IPR036955 (G3DSA:3.30.730.GENE3D); IPR001471 (PFAM); PTHR31194 (PANTHER); PTHR31194:SF49 (PANTHER); IPR001471 (PROSITE_PROFILES); IPR001471 (CDD); IPR016177 (SUPERFAMILY)	P:GO:0006355; F:GO:0003677; F:GO:0003700	P:regulation of transcription, DNA-templated; F:DNA binding; F:DNA-binding transcription factor activity
74	INTERPRO, BLASTED, MAPPED, ANNOTATED	Ss.00g147880.m01.CDS	ethylene-responsive transcription factor TINY-like	699	10	8.61899e-30	59.97	3	P:GO:0006355; F:GO:0003677; F:GO:0003700	P:regulation of transcription, DNA-templated; F:DNA binding; F:DNA-binding transcription factor activity			IPR036955 (G3DSA:3.30.730.GENE3D); IPR001471 (PFAM); mobidb-lite (MOBIDB_LITE); PTHR31985:SF177 (PANTHER); PTHR31985 (PANTHER); IPR001471 (PROSITE_PROFILES); IPR016177 (SUPERFAMILY)	P:GO:0006355; F:GO:0003677; F:GO:0003700	P:regulation of transcription, DNA-templated; F:DNA binding; F:DNA-binding transcription factor activity
75	INTERPRO, BLASTED, MAPPED, ANNOTATED	Ss.00g186560.m01.CDS	ethylene-responsive transcription factor TINY-like	1095	10	3.53327e-52	64.72	3	P:GO:0006355; F:GO:0003677; F:GO:0003700	P:regulation of transcription, DNA-templated; F:DNA binding; F:DNA-binding transcription factor activity			IPR001471 (PRINTS); IPR001471 (PFAM); IPR036955 (G3DSA:3.30.730.GENE3D); mobidb-lite (MOBIDB_LITE); mobidb-lite (MOBIDB_LITE); mobidb-lite (MOBIDB_LITE); mobidb-lite (MOBIDB_LITE); mobidb-lite (MOBIDB_LITE); mobidb-lite (MOBIDB_LITE); mobidb-lite (MOBIDB_LITE); mobidb-lite (MOBIDB_LITE); PTHR31985:SF177 (PANTHER); PTHR31985 (PANTHER); IPR001471 (PROSITE_PROFILES); IPR001471 (CDD); IPR016177 (SUPE…	P:GO:0006355; F:GO:0003677; F:GO:0003700	P:regulation of transcription, DNA-templated; F:DNA binding; F:DNA-binding transcription factor activity
76	INTERPRO, BLASTED, MAPPED, ANNOTATED	Ss.00g304510.m03.CDS	ethylene-responsive transcription factor RAP2-7-like isoform X2	1380	10	5.79082e-115	62.44	3	P:GO:0006355; F:GO:0003677; F:GO:0003700	P:regulation of transcription, DNA-templated; F:DNA binding; F:DNA-binding transcription factor activity			IPR036955 (G3DSA:3.30.730.GENE3D); IPR001471 (PFAM); mobidb-lite (MOBIDB_LITE); mobidb-lite (MOBIDB_LITE); mobidb-lite (MOBIDB_LITE); PTHR32467 (PANTHER); PTHR32467:SF118 (PANTHER); IPR001471 (PROSITE_PROFILES); IPR001471 (CDD); IPR001471 (CDD); IPR016177 (SUPERFAMILY); IPR016177 (SUPERFAMILY)	P:GO:0006355; F:GO:0003677; F:GO:0003700	P:regulation of transcription, DNA-templated; F:DNA binding; F:DNA-binding transcription factor activity
77	INTERPRO, BLASTED, MAPPED, ANNOTATED	Ss.00g396520.m02.CDS	ethylene-responsive transcription factor RAP2-7-like isoform X2	1464	10	3.93955e-95	60.91	3	P:GO:0006355; F:GO:0003677; F:GO:0003700	P:regulation of transcription, DNA-templated; F:DNA binding; F:DNA-binding transcription factor activity			IPR001471 (PFAM); IPR036955 (G3DSA:3.30.730.GENE3D); mobidb-lite (MOBIDB_LITE); mobidb-lite (MOBIDB_LITE); mobidb-lite (MOBIDB_LITE); mobidb-lite (MOBIDB_LITE); mobidb-lite (MOBIDB_LITE); PTHR32467 (PANTHER); PTHR32467:SF118 (PANTHER); IPR001471 (PROSITE_PROFILES); IPR001471 (CDD); IPR001471 (CDD); IPR016177 (SUPERFAMILY); IPR016177 (SUPERFAMILY)	P:GO:0006355; F:GO:0003677; F:GO:0003700	P:regulation of transcription, DNA-templated; F:DNA binding; F:DNA-binding transcription factor activity
78	INTERPRO, BLASTED, MAPPED, ANNOTATED	Ss.00g372460.m01.CDS	Ethylene-responsive transcription factor RAP2-7 like	1314	10	2.94369e-117	63.83	3	P:GO:0006355; F:GO:0003677; F:GO:0003700	P:regulation of transcription, DNA-templated; F:DNA binding; F:DNA-binding transcription factor activity			IPR001471 (PRINTS); IPR036955 (G3DSA:3.30.730.GENE3D); IPR001471 (PFAM); mobidb-lite (MOBIDB_LITE); mobidb-lite (MOBIDB_LITE); PTHR32467:SF124 (PANTHER); PTHR32467 (PANTHER); IPR001471 (PROSITE_PROFILES); IPR001471 (PROSITE_PROFILES); IPR001471 (CDD); IPR001471 (CDD); IPR016177 (SUPERFAMILY); IPR016177 (SUPERFAMILY)	P:GO:0006355; F:GO:0003677; F:GO:0003700	P:regulation of transcription, DNA-templated; F:DNA binding; F:DNA-binding transcription factor activity
79	INTERPRO, BLASTED, MAPPED, ANNOTATED	Ss.00g304510.m04.CDS	Ethylene-responsive transcription factor RAP2-7	1311	10	1.4435e-115	69.79	4	P:GO:0006355; P:GO:0050896; F:GO:0003677; F:GO:0003700	P:regulation of transcription, DNA-templated; P:response to stimulus; F:DNA binding; F:DNA-binding transcription factor activity			IPR001471 (PRINTS); IPR036955 (G3DSA:3.30.730.GENE3D); IPR001471 (PFAM); mobidb-lite (MOBIDB_LITE); mobidb-lite (MOBIDB_LITE); mobidb-lite (MOBIDB_LITE); PTHR32467:SF118 (PANTHER); PTHR32467 (PANTHER); IPR001471 (PROSITE_PROFILES); IPR001471 (PROSITE_PROFILES); IPR001471 (CDD); IPR001471 (CDD); IPR016177 (SUPERFAMILY); IPR016177 (SUPERFAMILY)	P:GO:0006355; F:GO:0003677; F:GO:0003700	P:regulation of transcription, DNA-templated; F:DNA binding; F:DNA-binding transcription factor activity
80	INTERPRO, BLASTED, MAPPED, ANNOTATED	Ss.00g082350.m01.CDS	ethylene-responsive transcription factor RAP2-4-like	1104	10	3.76122e-91	62.41	3	P:GO:0006355; F:GO:0003677; F:GO:0003700	P:regulation of transcription, DNA-templated; F:DNA binding; F:DNA-binding transcription factor activity			IPR001471 (PRINTS); IPR001471 (PFAM); IPR036955 (G3DSA:3.30.730.GENE3D); mobidb-lite (MOBIDB_LITE); mobidb-lite (MOBIDB_LITE); mobidb-lite (MOBIDB_LITE); mobidb-lite (MOBIDB_LITE); PTHR31657:SF46 (PANTHER); PTHR31657 (PANTHER); IPR001471 (PROSITE_PROFILES); IPR001471 (CDD); IPR016177 (SUPERFAMILY)	P:GO:0006355; F:GO:0003677; F:GO:0003700	P:regulation of transcription, DNA-templated; F:DNA binding; F:DNA-binding transcription factor activity
81	INTERPRO, BLASTED, MAPPED, ANNOTATED	Ss.00g235860.m01.CDS	ethylene-responsive transcription factor RAP2-3-like	621	10	6.65808e-50	55.34	4	P:GO:0006355; P:GO:0009873; F:GO:0003677; F:GO:0003700	P:regulation of transcription, DNA-templated; P:ethylene-activated signaling pathway; F:DNA binding; F:DNA-binding transcription factor activity			IPR001471 (PRINTS); IPR001471 (PFAM); IPR036955 (G3DSA:3.30.730.GENE3D); mobidb-lite (MOBIDB_LITE); mobidb-lite (MOBIDB_LITE); mobidb-lite (MOBIDB_LITE); mobidb-lite (MOBIDB_LITE); PTHR31190:SF210 (PANTHER); IPR044808 (PANTHER); IPR001471 (PROSITE_PROFILES); IPR001471 (CDD); IPR016177 (SUPERFAMILY)	P:GO:0006355; P:GO:0009873; F:GO:0003677; F:GO:0003700	P:regulation of transcription, DNA-templated; P:ethylene-activated signaling pathway; F:DNA binding; F:DNA-binding transcription factor activity
82	INTERPRO, BLASTED, MAPPED, ANNOTATED	Ss.00g135080.m01.CDS	ethylene-responsive transcription factor RAP2-12-like	1128	10	5.22946e-98	66.74	4	P:GO:0006355; P:GO:0009873; F:GO:0003677; F:GO:0003700	P:regulation of transcription, DNA-templated; P:ethylene-activated signaling pathway; F:DNA binding; F:DNA-binding transcription factor activity			IPR001471 (PRINTS); IPR001471 (PFAM); IPR036955 (G3DSA:3.30.730.GENE3D); mobidb-lite (MOBIDB_LITE); mobidb-lite (MOBIDB_LITE); mobidb-lite (MOBIDB_LITE); PTHR31190:SF210 (PANTHER); IPR044808 (PANTHER); IPR001471 (PROSITE_PROFILES); IPR001471 (CDD); IPR016177 (SUPERFAMILY)	P:GO:0006355; P:GO:0009873; F:GO:0003677; F:GO:0003700	P:regulation of transcription, DNA-templated; P:ethylene-activated signaling pathway; F:DNA binding; F:DNA-binding transcription factor activity
83	INTERPRO, BLASTED, MAPPED, ANNOTATED	Ss.00g090650.m01.CDS	Ethylene-responsive transcription factor RAP2-10	420	10	4.78276e-60	72.81	4	P:GO:0006355; F:GO:0003677; F:GO:0003700; C:GO:0005634	P:regulation of transcription, DNA-templated; F:DNA binding; F:DNA-binding transcription factor activity; C:nucleus			IPR001471 (PRINTS); IPR001471 (PFAM); IPR036955 (G3DSA:3.30.730.GENE3D); PTHR31729 (PANTHER); IPR001471 (PROSITE_PROFILES); IPR001471 (CDD); IPR016177 (SUPERFAMILY)	P:GO:0006355; F:GO:0003677; F:GO:0003700	P:regulation of transcription, DNA-templated; F:DNA binding; F:DNA-binding transcription factor activity
84	INTERPRO, BLASTED, MAPPED, ANNOTATED	Ss.00g010730.m01.CDS	ethylene-responsive transcription factor LEP-like	792	10	4.40627e-43	58.51	3	P:GO:0006355; F:GO:0003677; F:GO:0003700	P:regulation of transcription, DNA-templated; F:DNA binding; F:DNA-binding transcription factor activity			IPR001471 (PRINTS); IPR036955 (G3DSA:3.30.730.GENE3D); IPR001471 (PFAM); mobidb-lite (MOBIDB_LITE); mobidb-lite (MOBIDB_LITE); mobidb-lite (MOBIDB_LITE); mobidb-lite (MOBIDB_LITE); PTHR31677:SF119 (PANTHER); PTHR31677 (PANTHER); IPR001471 (PROSITE_PROFILES); IPR001471 (CDD); IPR016177 (SUPERFAMILY)	P:GO:0006355; F:GO:0003677; F:GO:0003700	P:regulation of transcription, DNA-templated; F:DNA binding; F:DNA-binding transcription factor activity
85	INTERPRO, BLASTED, MAPPED, ANNOTATED	Ss.00g121170.m01.CDS	ethylene-responsive transcription factor FZP	906	1	2.62873e-12	74.65	3	P:GO:0006355; F:GO:0003677; F:GO:0003700	P:regulation of transcription, DNA-templated; F:DNA binding; F:DNA-binding transcription factor activity			IPR001471 (PRINTS); IPR036955 (G3DSA:3.30.730.GENE3D); IPR001471 (PFAM); mobidb-lite (MOBIDB_LITE); mobidb-lite (MOBIDB_LITE); mobidb-lite (MOBIDB_LITE); mobidb-lite (MOBIDB_LITE); PTHR31677:SF146 (PANTHER); PTHR31677 (PANTHER); IPR001471 (PROSITE_PROFILES); IPR001471 (CDD); IPR016177 (SUPERFAMILY)	P:GO:0006355; F:GO:0003677; F:GO:0003700	P:regulation of transcription, DNA-templated; F:DNA binding; F:DNA-binding transcription factor activity
86	INTERPRO, BLASTED, MAPPED, ANNOTATED	Ss.00g167290.m01.CDS	ethylene-responsive transcription factor ERF118-like	927	10	1.40968e-95	60.73	3	P:GO:0006355; F:GO:0003677; F:GO:0003700	P:regulation of transcription, DNA-templated; F:DNA binding; F:DNA-binding transcription factor activity			IPR001471 (PRINTS); IPR001471 (PFAM); IPR036955 (G3DSA:3.30.730.GENE3D); mobidb-lite (MOBIDB_LITE); mobidb-lite (MOBIDB_LITE); mobidb-lite (MOBIDB_LITE); PTHR31194:SF62 (PANTHER); PTHR31194 (PANTHER); IPR001471 (PROSITE_PROFILES); IPR001471 (CDD); IPR016177 (SUPERFAMILY)	P:GO:0006355; F:GO:0003677; F:GO:0003700	P:regulation of transcription, DNA-templated; F:DNA binding; F:DNA-binding transcription factor activity
87	INTERPRO, BLASTED, MAPPED, ANNOTATED	Ss.00g084330.m01.CDS	ethylene-responsive transcription factor ERF118	936	10	1.9111e-111	63.07	3	P:GO:0006355; F:GO:0003677; F:GO:0003700	P:regulation of transcription, DNA-templated; F:DNA binding; F:DNA-binding transcription factor activity			IPR001471 (PRINTS); IPR001471 (PFAM); IPR036955 (G3DSA:3.30.730.GENE3D); mobidb-lite (MOBIDB_LITE); mobidb-lite (MOBIDB_LITE); mobidb-lite (MOBIDB_LITE); mobidb-lite (MOBIDB_LITE); PTHR31194:SF62 (PANTHER); PTHR31194 (PANTHER); IPR001471 (PROSITE_PROFILES); IPR001471 (CDD); IPR016177 (SUPERFAMILY)	P:GO:0006355; F:GO:0003677; F:GO:0003700	P:regulation of transcription, DNA-templated; F:DNA binding; F:DNA-binding transcription factor activity
88	INTERPRO, BLASTED, MAPPED, ANNOTATED	Ss.00g141890.m01.CDS	ethylene-responsive transcription factor ERF118	1008	10	8.96654e-36	52.49	3	P:GO:0006355; F:GO:0003677; F:GO:0003700	P:regulation of transcription, DNA-templated; F:DNA binding; F:DNA-binding transcription factor activity			IPR001471 (PRINTS); IPR036955 (G3DSA:3.30.730.GENE3D); IPR001471 (PFAM); mobidb-lite (MOBIDB_LITE); PTHR31194 (PANTHER); PTHR31194:SF62 (PANTHER); IPR001471 (PROSITE_PROFILES); IPR001471 (CDD); IPR016177 (SUPERFAMILY)	P:GO:0006355; F:GO:0003677; F:GO:0003700	P:regulation of transcription, DNA-templated; F:DNA binding; F:DNA-binding transcription factor activity
89	INTERPRO, BLASTED, MAPPED, ANNOTATED	Ss.00g208430.m01.CDS	ethylene-responsive transcription factor ERF118	1305	10	3.42934e-51	59.17	3	P:GO:0006355; F:GO:0003677; F:GO:0003700	P:regulation of transcription, DNA-templated; F:DNA binding; F:DNA-binding transcription factor activity			IPR001471 (PRINTS); IPR036955 (G3DSA:3.30.730.GENE3D); IPR001471 (PFAM); mobidb-lite (MOBIDB_LITE); PTHR31194:SF62 (PANTHER); PTHR31194:SF62 (PANTHER); PTHR31194 (PANTHER); IPR001471 (PROSITE_PROFILES); IPR001471 (CDD); IPR016177 (SUPERFAMILY)	P:GO:0006355; F:GO:0003677; F:GO:0003700	P:regulation of transcription, DNA-templated; F:DNA binding; F:DNA-binding transcription factor activity
90	INTERPRO, BLASTED, MAPPED, ANNOTATED	Ss.00g029540.m01.CDS	ethylene-responsive transcription factor ERF114-like	759	10	5.26182e-45	74.24	4	P:GO:0006355; P:GO:0009873; F:GO:0003677; F:GO:0003700	P:regulation of transcription, DNA-templated; P:ethylene-activated signaling pathway; F:DNA binding; F:DNA-binding transcription factor activity			IPR001471 (PRINTS); IPR001471 (PFAM); IPR036955 (G3DSA:3.30.730.GENE3D); mobidb-lite (MOBIDB_LITE); mobidb-lite (MOBIDB_LITE); mobidb-lite (MOBIDB_LITE); PTHR31190:SF211 (PANTHER); IPR044808 (PANTHER); IPR001471 (PROSITE_PROFILES); IPR001471 (CDD); IPR016177 (SUPERFAMILY)	P:GO:0006355; P:GO:0009873; F:GO:0003677; F:GO:0003700	P:regulation of transcription, DNA-templated; P:ethylene-activated signaling pathway; F:DNA binding; F:DNA-binding transcription factor activity
91	INTERPRO, BLASTED, MAPPED, ANNOTATED	Ss.00g080820.m01.CDS	ethylene-responsive transcription factor ERF098-like	471	10	1.20682e-25	68.2	4	P:GO:0006355; P:GO:0009873; F:GO:0003677; F:GO:0003700	P:regulation of transcription, DNA-templated; P:ethylene-activated signaling pathway; F:DNA binding; F:DNA-binding transcription factor activity			IPR001471 (PRINTS); IPR001471 (PFAM); IPR036955 (G3DSA:3.30.730.GENE3D); mobidb-lite (MOBIDB_LITE); IPR044808 (PANTHER); PTHR31190:SF303 (PANTHER); IPR001471 (PROSITE_PROFILES); IPR001471 (CDD); IPR016177 (SUPERFAMILY)	P:GO:0006355; P:GO:0009873; F:GO:0003677; F:GO:0003700	P:regulation of transcription, DNA-templated; P:ethylene-activated signaling pathway; F:DNA binding; F:DNA-binding transcription factor activity
92	INTERPRO, BLASTED, MAPPED, ANNOTATED	Ss.00g002310.m01.CDS	ethylene-responsive transcription factor ERF071	909	10	1.90972e-99	61.84	4	P:GO:0006355; P:GO:0009873; F:GO:0003677; F:GO:0003700	P:regulation of transcription, DNA-templated; P:ethylene-activated signaling pathway; F:DNA binding; F:DNA-binding transcription factor activity			IPR001471 (PRINTS); IPR036955 (G3DSA:3.30.730.GENE3D); IPR001471 (PFAM); mobidb-lite (MOBIDB_LITE); mobidb-lite (MOBIDB_LITE); IPR044808 (PANTHER); PTHR31190:SF210 (PANTHER); IPR001471 (PROSITE_PROFILES); IPR001471 (CDD); IPR016177 (SUPERFAMILY)	P:GO:0006355; P:GO:0009873; F:GO:0003677; F:GO:0003700	P:regulation of transcription, DNA-templated; P:ethylene-activated signaling pathway; F:DNA binding; F:DNA-binding transcription factor activity
93	INTERPRO, BLASTED, MAPPED, ANNOTATED	Ss.00g232710.m01.CDS	ethylene-responsive transcription factor ERF062	1131	10	4.24793e-69	65.86	3	P:GO:0006355; F:GO:0003677; F:GO:0003700	P:regulation of transcription, DNA-templated; F:DNA binding; F:DNA-binding transcription factor activity			IPR001471 (PRINTS); IPR001471 (PFAM); IPR036955 (G3DSA:3.30.730.GENE3D); mobidb-lite (MOBIDB_LITE); mobidb-lite (MOBIDB_LITE); mobidb-lite (MOBIDB_LITE); PTHR31657 (PANTHER); PTHR31657:SF40 (PANTHER); IPR001471 (PROSITE_PROFILES); IPR001471 (CDD); IPR016177 (SUPERFAMILY)	P:GO:0006355; F:GO:0003677; F:GO:0003700	P:regulation of transcription, DNA-templated; F:DNA binding; F:DNA-binding transcription factor activity
94	INTERPRO, BLASTED, MAPPED, ANNOTATED	Ss.00g252160.m01.CDS	ethylene-responsive transcription factor ERF061	981	10	1.05044e-86	64.82	3	P:GO:0006355; F:GO:0003677; F:GO:0003700	P:regulation of transcription, DNA-templated; F:DNA binding; F:DNA-binding transcription factor activity			IPR001471 (PRINTS); IPR036955 (G3DSA:3.30.730.GENE3D); IPR001471 (PFAM); mobidb-lite (MOBIDB_LITE); mobidb-lite (MOBIDB_LITE); PTHR31657:SF20 (PANTHER); PTHR31657 (PANTHER); IPR001471 (PROSITE_PROFILES); IPR001471 (CDD); IPR016177 (SUPERFAMILY)	P:GO:0006355; F:GO:0003677; F:GO:0003700	P:regulation of transcription, DNA-templated; F:DNA binding; F:DNA-binding transcription factor activity
95	INTERPRO, BLASTED, MAPPED, ANNOTATED	Ss.00g091290.m01.CDS	ethylene-responsive transcription factor ERF060	642	10	6.33874e-52	57.49	3	P:GO:0006355; F:GO:0003677; F:GO:0003700	P:regulation of transcription, DNA-templated; F:DNA binding; F:DNA-binding transcription factor activity			IPR001471 (PRINTS); IPR001471 (PFAM); IPR036955 (G3DSA:3.30.730.GENE3D); PTHR31657:SF46 (PANTHER); PTHR31657 (PANTHER); IPR001471 (PROSITE_PROFILES); IPR001471 (CDD); IPR016177 (SUPERFAMILY)	P:GO:0006355; F:GO:0003677; F:GO:0003700	P:regulation of transcription, DNA-templated; F:DNA binding; F:DNA-binding transcription factor activity
96	INTERPRO, BLASTED, MAPPED, ANNOTATED	Ss.00g158180.m01.CDS	ethylene-responsive transcription factor ERF054	1080	10	1.35528e-61	49.51	3	P:GO:0006355; F:GO:0003677; F:GO:0003700	P:regulation of transcription, DNA-templated; F:DNA binding; F:DNA-binding transcription factor activity			IPR001471 (PRINTS); IPR001471 (PFAM); IPR036955 (G3DSA:3.30.730.GENE3D); mobidb-lite (MOBIDB_LITE); mobidb-lite (MOBIDB_LITE); mobidb-lite (MOBIDB_LITE); mobidb-lite (MOBIDB_LITE); mobidb-lite (MOBIDB_LITE); mobidb-lite (MOBIDB_LITE); PTHR31657 (PANTHER); PTHR31657 (PANTHER); PTHR31657:SF19 (PANTHER); IPR001471 (PROSITE_PROFILES); IPR001471 (CDD); IPR016177 (SUPERFAMILY)	P:GO:0006355; F:GO:0003677; F:GO:0003700	P:regulation of transcription, DNA-templated; F:DNA binding; F:DNA-binding transcription factor activity
97	INTERPRO, BLASTED, MAPPED, ANNOTATED	Ss.00g116120.m01.CDS	ethylene-responsive transcription factor ERF038-like	582	10	4.85235e-52	71.05	3	P:GO:0006355; F:GO:0003677; F:GO:0003700	P:regulation of transcription, DNA-templated; F:DNA binding; F:DNA-binding transcription factor activity			IPR001471 (PRINTS); IPR036955 (G3DSA:3.30.730.GENE3D); IPR001471 (PFAM); mobidb-lite (MOBIDB_LITE); mobidb-lite (MOBIDB_LITE); PTHR31985:SF130 (PANTHER); PTHR31985 (PANTHER); IPR001471 (PROSITE_PROFILES); IPR001471 (CDD); IPR016177 (SUPERFAMILY)	P:GO:0006355; F:GO:0003677; F:GO:0003700	P:regulation of transcription, DNA-templated; F:DNA binding; F:DNA-binding transcription factor activity
98	INTERPRO, BLASTED, MAPPED, ANNOTATED	Ss.00g126680.m01.CDS	ethylene-responsive transcription factor ERF038-like	669	10	5.35686e-37	73.43	4	P:GO:0006355; F:GO:0003677; F:GO:0003700; C:GO:0005634	P:regulation of transcription, DNA-templated; F:DNA binding; F:DNA-binding transcription factor activity; C:nucleus			IPR001471 (PRINTS); IPR001471 (PFAM); IPR036955 (G3DSA:3.30.730.GENE3D); PTHR31985 (PANTHER); PTHR31985:SF130 (PANTHER); IPR001471 (PROSITE_PROFILES); IPR001471 (CDD); IPR016177 (SUPERFAMILY)	P:GO:0006355; F:GO:0003677; F:GO:0003700	P:regulation of transcription, DNA-templated; F:DNA binding; F:DNA-binding transcription factor activity
99	INTERPRO, BLASTED, MAPPED, ANNOTATED	Ss.00g026250.m01.CDS	ethylene-responsive transcription factor ERF034	624	10	1.78382e-32	63.69	4	P:GO:0006355; F:GO:0003677; F:GO:0003700; F:GO:0005515	P:regulation of transcription, DNA-templated; F:DNA binding; F:DNA-binding transcription factor activity; F:protein binding			IPR001471 (PRINTS); IPR001471 (PFAM); IPR036955 (G3DSA:3.30.730.GENE3D); mobidb-lite (MOBIDB_LITE); mobidb-lite (MOBIDB_LITE); mobidb-lite (MOBIDB_LITE); mobidb-lite (MOBIDB_LITE); PTHR31985:SF130 (PANTHER); PTHR31985 (PANTHER); IPR001471 (PROSITE_PROFILES); IPR001471 (CDD); IPR016177 (SUPERFAMILY)	P:GO:0006355; F:GO:0003677; F:GO:0003700	P:regulation of transcription, DNA-templated; F:DNA binding; F:DNA-binding transcription factor activity
100	INTERPRO, BLASTED, MAPPED, ANNOTATED	Ss.00g298100.m01.CDS	ethylene-responsive transcription factor ERF027-like	672	10	1.28693e-44	76.12	3	P:GO:0006355; F:GO:0003677; F:GO:0003700	P:regulation of transcription, DNA-templated; F:DNA binding; F:DNA-binding transcription factor activity			IPR001471 (PRINTS); IPR036955 (G3DSA:3.30.730.GENE3D); IPR001471 (PFAM); mobidb-lite (MOBIDB_LITE); mobidb-lite (MOBIDB_LITE); mobidb-lite (MOBIDB_LITE); PTHR31985 (PANTHER); PTHR31985:SF167 (PANTHER); IPR001471 (PROSITE_PROFILES); IPR001471 (CDD); IPR016177 (SUPERFAMILY)	P:GO:0006355; F:GO:0003677; F:GO:0003700	P:regulation of transcription, DNA-templated; F:DNA binding; F:DNA-binding transcription factor activity
101	INTERPRO, BLASTED, MAPPED, ANNOTATED	Ss.00g371080.m01.CDS	ethylene-responsive transcription factor ERF023	525	10	6.91235e-60	68.88	3	P:GO:0006355; F:GO:0003677; F:GO:0003700	P:regulation of transcription, DNA-templated; F:DNA binding; F:DNA-binding transcription factor activity			IPR001471 (PRINTS); IPR036955 (G3DSA:3.30.730.GENE3D); IPR001471 (PFAM); mobidb-lite (MOBIDB_LITE); mobidb-lite (MOBIDB_LITE); PTHR31985:SF151 (PANTHER); PTHR31985 (PANTHER); IPR001471 (PROSITE_PROFILES); IPR001471 (CDD); IPR016177 (SUPERFAMILY)	P:GO:0006355; F:GO:0003677; F:GO:0003700	P:regulation of transcription, DNA-templated; F:DNA binding; F:DNA-binding transcription factor activity
102	INTERPRO, BLASTED, MAPPED, ANNOTATED	Ss.00g021150.m01.CDS	ethylene-responsive transcription factor ERF014-like	618	10	9.37257e-32	82.54	4	P:GO:0006355; F:GO:0003677; F:GO:0003700; C:GO:0005634	P:regulation of transcription, DNA-templated; F:DNA binding; F:DNA-binding transcription factor activity; C:nucleus			IPR001471 (PRINTS); IPR001471 (PFAM); IPR036955 (G3DSA:3.30.730.GENE3D); mobidb-lite (MOBIDB_LITE); mobidb-lite (MOBIDB_LITE); mobidb-lite (MOBIDB_LITE); mobidb-lite (MOBIDB_LITE); PTHR31985:SF172 (PANTHER); PTHR31985 (PANTHER); IPR001471 (PROSITE_PROFILES); IPR001471 (CDD); IPR016177 (SUPERFAMILY)	P:GO:0006355; F:GO:0003677; F:GO:0003700	P:regulation of transcription, DNA-templated; F:DNA binding; F:DNA-binding transcription factor activity
103	INTERPRO, BLASTED, MAPPED, ANNOTATED	Ss.00g219900.m01.CDS	ethylene-responsive transcription factor ERF014-like	753	10	2.12436e-23	73.67	4	P:GO:0006355; F:GO:0003677; F:GO:0003700; C:GO:0005634	P:regulation of transcription, DNA-templated; F:DNA binding; F:DNA-binding transcription factor activity; C:nucleus			IPR001471 (PRINTS); IPR036955 (G3DSA:3.30.730.GENE3D); IPR001471 (PFAM); mobidb-lite (MOBIDB_LITE); mobidb-lite (MOBIDB_LITE); mobidb-lite (MOBIDB_LITE); mobidb-lite (MOBIDB_LITE); PTHR31985:SF172 (PANTHER); PTHR31985 (PANTHER); IPR001471 (PROSITE_PROFILES); IPR001471 (CDD); IPR016177 (SUPERFAMILY)	P:GO:0006355; F:GO:0003677; F:GO:0003700	P:regulation of transcription, DNA-templated; F:DNA binding; F:DNA-binding transcription factor activity
104	INTERPRO, BLASTED, MAPPED, ANNOTATED	Ss.00g031600.m01.CDS	ethylene-responsive transcription factor ERF010-like	438	10	3.68246e-54	83.99	4	P:GO:0006355; F:GO:0003677; F:GO:0003700; C:GO:0005634	P:regulation of transcription, DNA-templated; F:DNA binding; F:DNA-binding transcription factor activity; C:nucleus			IPR001471 (PRINTS); IPR036955 (G3DSA:3.30.730.GENE3D); IPR001471 (PFAM); PTHR31729 (PANTHER); PTHR31729:SF2 (PANTHER); IPR001471 (PROSITE_PROFILES); IPR001471 (CDD); IPR016177 (SUPERFAMILY)	P:GO:0006355; F:GO:0003677; F:GO:0003700	P:regulation of transcription, DNA-templated; F:DNA binding; F:DNA-binding transcription factor activity
105	INTERPRO, BLASTED, MAPPED, ANNOTATED	Ss.00g110700.m01.CDS	ethylene-responsive transcription factor ERF010-like	435	10	1.21416e-63	77.33	4	P:GO:0006355; F:GO:0003677; F:GO:0003700; C:GO:0005634	P:regulation of transcription, DNA-templated; F:DNA binding; F:DNA-binding transcription factor activity; C:nucleus			IPR001471 (PRINTS); IPR036955 (G3DSA:3.30.730.GENE3D); IPR001471 (PFAM); PTHR31729:SF2 (PANTHER); PTHR31729 (PANTHER); IPR001471 (PROSITE_PROFILES); IPR001471 (CDD); IPR016177 (SUPERFAMILY)	P:GO:0006355; F:GO:0003677; F:GO:0003700	P:regulation of transcription, DNA-templated; F:DNA binding; F:DNA-binding transcription factor activity
106	INTERPRO, BLASTED, MAPPED, ANNOTATED	Ss.00g310530.m01.CDS	ethylene-responsive transcription factor CRF4-like	930	10	2.06797e-77	56.98	3	P:GO:0006355; F:GO:0003677; F:GO:0003700	P:regulation of transcription, DNA-templated; F:DNA binding; F:DNA-binding transcription factor activity			IPR001471 (PRINTS); IPR001471 (PFAM); IPR036955 (G3DSA:3.30.730.GENE3D); mobidb-lite (MOBIDB_LITE); mobidb-lite (MOBIDB_LITE); PTHR31194:SF152 (PANTHER); PTHR31194 (PANTHER); IPR001471 (PROSITE_PROFILES); IPR001471 (CDD); IPR016177 (SUPERFAMILY)	P:GO:0006355; F:GO:0003677; F:GO:0003700	P:regulation of transcription, DNA-templated; F:DNA binding; F:DNA-binding transcription factor activity
107	INTERPRO, BLASTED, MAPPED, ANNOTATED	Ss.00g174740.m01.CDS	ethylene-responsive transcription factor CRF2	993	10	2.35387e-59	56.4	3	P:GO:0006355; F:GO:0003677; F:GO:0003700	P:regulation of transcription, DNA-templated; F:DNA binding; F:DNA-binding transcription factor activity			IPR001471 (PRINTS); IPR001471 (PFAM); IPR036955 (G3DSA:3.30.730.GENE3D); mobidb-lite (MOBIDB_LITE); mobidb-lite (MOBIDB_LITE); mobidb-lite (MOBIDB_LITE); mobidb-lite (MOBIDB_LITE); PTHR31194 (PANTHER); PTHR31194:SF152 (PANTHER); IPR001471 (PROSITE_PROFILES); IPR001471 (CDD); IPR016177 (SUPERFAMILY)	P:GO:0006355; F:GO:0003677; F:GO:0003700	P:regulation of transcription, DNA-templated; F:DNA binding; F:DNA-binding transcription factor activity
108	INTERPRO, BLASTED, MAPPED, ANNOTATED	Ss.00g334630.m01.CDS	ethylene-responsive transcription factor ABR1-like	1317	10	7.64949e-33	58.21	4	P:GO:0006355; P:GO:0009873; F:GO:0003677; F:GO:0003700	P:regulation of transcription, DNA-templated; P:ethylene-activated signaling pathway; F:DNA binding; F:DNA-binding transcription factor activity			IPR001471 (PRINTS); IPR001471 (PFAM); IPR036955 (G3DSA:3.30.730.GENE3D); mobidb-lite (MOBIDB_LITE); mobidb-lite (MOBIDB_LITE); mobidb-lite (MOBIDB_LITE); mobidb-lite (MOBIDB_LITE); mobidb-lite (MOBIDB_LITE); mobidb-lite (MOBIDB_LITE); mobidb-lite (MOBIDB_LITE); mobidb-lite (MOBIDB_LITE); mobidb-lite (MOBIDB_LITE); mobidb-lite (MOBIDB_LITE); IPR044808 (PANTHER); PTHR31190:SF262 (PANTHER); IPR00147…	P:GO:0006355; P:GO:0009873; F:GO:0003677; F:GO:0003700	P:regulation of transcription, DNA-templated; P:ethylene-activated signaling pathway; F:DNA binding; F:DNA-binding transcription factor activity
109	INTERPRO, BLASTED, MAPPED, ANNOTATED	Ss.00g126740.m01.CDS	ethylene-responsive transcription factor 5-like	885	10	4.04432e-62	55.82	3	P:GO:0006355; F:GO:0003677; F:GO:0003700	P:regulation of transcription, DNA-templated; F:DNA binding; F:DNA-binding transcription factor activity			IPR001471 (PRINTS); IPR001471 (PFAM); IPR036955 (G3DSA:3.30.730.GENE3D); PTHR31677:SF64 (PANTHER); PTHR31677 (PANTHER); IPR001471 (PROSITE_PROFILES); IPR001471 (CDD); IPR016177 (SUPERFAMILY)	P:GO:0006355; F:GO:0003677; F:GO:0003700	P:regulation of transcription, DNA-templated; F:DNA binding; F:DNA-binding transcription factor activity
110	INTERPRO, BLASTED, MAPPED, ANNOTATED	Ss.00g248920.m01.CDS	ethylene-responsive transcription factor 2-like	777	10	1.26068e-73	75.15	4	P:GO:0006355; P:GO:0009873; F:GO:0003677; F:GO:0003700	P:regulation of transcription, DNA-templated; P:ethylene-activated signaling pathway; F:DNA binding; F:DNA-binding transcription factor activity			IPR001471 (PRINTS); IPR001471 (PFAM); IPR036955 (G3DSA:3.30.730.GENE3D); mobidb-lite (MOBIDB_LITE); mobidb-lite (MOBIDB_LITE); PTHR31190:SF235 (PANTHER); IPR044808 (PANTHER); IPR001471 (PROSITE_PROFILES); IPR001471 (CDD); IPR016177 (SUPERFAMILY)	P:GO:0006355; P:GO:0009873; F:GO:0003677; F:GO:0003700	P:regulation of transcription, DNA-templated; P:ethylene-activated signaling pathway; F:DNA binding; F:DNA-binding transcription factor activity
111	INTERPRO, BLASTED, MAPPED, ANNOTATED	Ss.00g106730.m01.CDS	ethylene-responsive transcription factor 1B-like	738	10	1.96939e-39	75.51	4	P:GO:0006355; P:GO:0009873; F:GO:0003677; F:GO:0003700	P:regulation of transcription, DNA-templated; P:ethylene-activated signaling pathway; F:DNA binding; F:DNA-binding transcription factor activity			IPR001471 (PRINTS); IPR001471 (PFAM); IPR036955 (G3DSA:3.30.730.GENE3D); mobidb-lite (MOBIDB_LITE); mobidb-lite (MOBIDB_LITE); PTHR31190:SF312 (PANTHER); IPR044808 (PANTHER); IPR001471 (PROSITE_PROFILES); IPR001471 (CDD); IPR016177 (SUPERFAMILY)	P:GO:0006355; P:GO:0009873; F:GO:0003677; F:GO:0003700	P:regulation of transcription, DNA-templated; P:ethylene-activated signaling pathway; F:DNA binding; F:DNA-binding transcription factor activity
112	INTERPRO, BLASTED, MAPPED, ANNOTATED	Ss.00g179490.m01.CDS	ethylene-responsive transcription factor 1B-like	591	10	5.66023e-53	74.08	4	P:GO:0006355; P:GO:0009873; F:GO:0003677; F:GO:0003700	P:regulation of transcription, DNA-templated; P:ethylene-activated signaling pathway; F:DNA binding; F:DNA-binding transcription factor activity			IPR001471 (PRINTS); IPR036955 (G3DSA:3.30.730.GENE3D); IPR001471 (PFAM); mobidb-lite (MOBIDB_LITE); mobidb-lite (MOBIDB_LITE); mobidb-lite (MOBIDB_LITE); PTHR31190:SF132 (PANTHER); IPR044808 (PANTHER); IPR001471 (PROSITE_PROFILES); IPR001471 (CDD); IPR016177 (SUPERFAMILY)	P:GO:0006355; P:GO:0009873; F:GO:0003677; F:GO:0003700	P:regulation of transcription, DNA-templated; P:ethylene-activated signaling pathway; F:DNA binding; F:DNA-binding transcription factor activity
113	INTERPRO, BLASTED, MAPPED, ANNOTATED	Ss.00g317280.m01.CDS	AP2-like ethylene-responsive transcription factor BBM	1989	10	0	66.25	3	P:GO:0006355; F:GO:0003677; F:GO:0003700	P:regulation of transcription, DNA-templated; F:DNA binding; F:DNA-binding transcription factor activity			IPR001471 (PRINTS); IPR036955 (G3DSA:3.30.730.GENE3D); IPR001471 (PFAM); mobidb-lite (MOBIDB_LITE); mobidb-lite (MOBIDB_LITE); mobidb-lite (MOBIDB_LITE); mobidb-lite (MOBIDB_LITE); PTHR32467 (PANTHER); PTHR32467:SF176 (PANTHER); IPR001471 (PROSITE_PROFILES); IPR001471 (PROSITE_PROFILES); IPR001471 (CDD); IPR001471 (CDD); IPR016177 (SUPERFAMILY); IPR016177 (SUPERFAMILY)	P:GO:0006355; F:GO:0003677; F:GO:0003700	P:regulation of transcription, DNA-templated; F:DNA binding; F:DNA-binding transcription factor activity
114	INTERPRO, BLASTED, MAPPED, ANNOTATED	Ss.00g234270.m01.CDS	AP2-like ethylene-responsive transcription factor At2g41710	1347	10	1.36301e-163	79.57	4	P:GO:0006355; F:GO:0003677; F:GO:0003700; C:GO:0005634	P:regulation of transcription, DNA-templated; F:DNA binding; F:DNA-binding transcription factor activity; C:nucleus			IPR001471 (PRINTS); IPR001471 (PFAM); IPR036955 (G3DSA:3.30.730.GENE3D); mobidb-lite (MOBIDB_LITE); mobidb-lite (MOBIDB_LITE); mobidb-lite (MOBIDB_LITE); PTHR32467 (PANTHER); PTHR32467:SF138 (PANTHER); IPR001471 (PROSITE_PROFILES); IPR016177 (SUPERFAMILY)	P:GO:0006355; F:GO:0003677; F:GO:0003700	P:regulation of transcription, DNA-templated; F:DNA binding; F:DNA-binding transcription factor activity
115	INTERPRO, BLASTED, MAPPED, ANNOTATED	Ss.00g326440.m01.CDS	AP2-like ethylene-responsive transcription factor At1g16060	1107	10	1.52425e-96	74.6	4	P:GO:0006355; F:GO:0003677; F:GO:0003700; C:GO:0005634	P:regulation of transcription, DNA-templated; F:DNA binding; F:DNA-binding transcription factor activity; C:nucleus			IPR001471 (PRINTS); IPR036955 (G3DSA:3.30.730.GENE3D); IPR001471 (PFAM); mobidb-lite (MOBIDB_LITE); mobidb-lite (MOBIDB_LITE); mobidb-lite (MOBIDB_LITE); PTHR32467:SF172 (PANTHER); PTHR32467 (PANTHER); IPR001471 (PROSITE_PROFILES); IPR001471 (PROSITE_PROFILES); IPR001471 (CDD); IPR016177 (SUPERFAMILY); IPR016177 (SUPERFAMILY)	P:GO:0006355; F:GO:0003677; F:GO:0003700	P:regulation of transcription, DNA-templated; F:DNA binding; F:DNA-binding transcription factor activity
116	INTERPRO, BLASTED, MAPPED, ANNOTATED	Ss.00g270750.m02.CDS	AP2-like ethylene-responsive transcription factor ANT isoform X2	1578	10	9.41487e-143	68.91	3	P:GO:0006355; F:GO:0003677; F:GO:0003700	P:regulation of transcription, DNA-templated; F:DNA binding; F:DNA-binding transcription factor activity			IPR001471 (PRINTS); IPR001471 (PFAM); IPR036955 (G3DSA:3.30.730.GENE3D); mobidb-lite (MOBIDB_LITE); mobidb-lite (MOBIDB_LITE); PTHR32467:SF181 (PANTHER); PTHR32467 (PANTHER); IPR001471 (PROSITE_PROFILES); IPR001471 (PROSITE_PROFILES); IPR001471 (CDD); IPR001471 (CDD); IPR016177 (SUPERFAMILY); IPR016177 (SUPERFAMILY)	P:GO:0006355; F:GO:0003677; F:GO:0003700	P:regulation of transcription, DNA-templated; F:DNA binding; F:DNA-binding transcription factor activity
117	INTERPRO, BLASTED, MAPPED, ANNOTATED	Ss.00g015460.m01.CDS	AP2-like ethylene-responsive transcription factor ANT	1779	10	0	68.87	3	P:GO:0006355; F:GO:0003677; F:GO:0003700	P:regulation of transcription, DNA-templated; F:DNA binding; F:DNA-binding transcription factor activity			IPR001471 (PRINTS); IPR001471 (PFAM); IPR036955 (G3DSA:3.30.730.GENE3D); mobidb-lite (MOBIDB_LITE); mobidb-lite (MOBIDB_LITE); mobidb-lite (MOBIDB_LITE); mobidb-lite (MOBIDB_LITE); PTHR32467 (PANTHER); PTHR32467:SF173 (PANTHER); IPR001471 (PROSITE_PROFILES); IPR001471 (PROSITE_PROFILES); IPR001471 (CDD); IPR001471 (CDD); IPR016177 (SUPERFAMILY); IPR016177 (SUPERFAMILY)	P:GO:0006355; F:GO:0003677; F:GO:0003700	P:regulation of transcription, DNA-templated; F:DNA binding; F:DNA-binding transcription factor activity
118	INTERPRO, BLASTED, MAPPED, ANNOTATED	Ss.00g188050.m01.CDS	AP2-like ethylene-responsive transcription factor AIL1	951	10	8.58573e-28	41.98	2	P:GO:0006355; F:GO:0003700	P:regulation of transcription, DNA-templated; F:DNA-binding transcription factor activity			IPR036955 (G3DSA:3.30.730.GENE3D); IPR001471 (PFAM); mobidb-lite (MOBIDB_LITE); mobidb-lite (MOBIDB_LITE); mobidb-lite (MOBIDB_LITE); mobidb-lite (MOBIDB_LITE); mobidb-lite (MOBIDB_LITE); mobidb-lite (MOBIDB_LITE); PTHR32467:SF123 (PANTHER); PTHR32467 (PANTHER); PTHR32467:SF123 (PANTHER); PTHR32467 (PANTHER)	P:GO:0006355; F:GO:0003700	P:regulation of transcription, DNA-templated; F:DNA-binding transcription factor activity
119	INTERPRO, BLASTED, MAPPED, ANNOTATED	Ss.00g152230.m01.CDS	AP2/ERF transcription factor	1041	10	2.19251e-73	65.03	3	P:GO:0006355; F:GO:0003677; F:GO:0003700	P:regulation of transcription, DNA-templated; F:DNA binding; F:DNA-binding transcription factor activity			IPR001471 (PRINTS); IPR036955 (G3DSA:3.30.730.GENE3D); IPR001471 (PFAM); mobidb-lite (MOBIDB_LITE); mobidb-lite (MOBIDB_LITE); PTHR31241:SF60 (PANTHER); PTHR31241 (PANTHER); IPR001471 (PROSITE_PROFILES); IPR001471 (CDD); IPR016177 (SUPERFAMILY)	P:GO:0006355; F:GO:0003677; F:GO:0003700	P:regulation of transcription, DNA-templated; F:DNA binding; F:DNA-binding transcription factor activity
120	INTERPRO, BLASTED, MAPPED, ANNOTATED	Ss.00g267820.m01.CDS	transcription factor bHLH96-like	843	10	3.84839e-57	68.89	5	P:GO:0006357; F:GO:0000978; F:GO:0000981; F:GO:0046983; C:GO:0005634	P:regulation of transcription by RNA polymerase II; F:RNA polymerase II cis-regulatory region sequence-specific DNA binding; F:DNA-binding transcription factor activity, RNA polymerase II-specific; F:protein dimerization activity; C:nucleus			IPR011598 (PFAM); IPR036638 (G3DSA:4.10.280.GENE3D); mobidb-lite (MOBIDB_LITE); mobidb-lite (MOBIDB_LITE); mobidb-lite (MOBIDB_LITE); PTHR11969 (PANTHER); PTHR11969:SF26 (PANTHER); IPR011598 (PROSITE_PROFILES); IPR036638 (SUPERFAMILY)	F:GO:0046983	F:protein dimerization activity
121	INTERPRO, BLASTED, MAPPED, ANNOTATED	Ss.00g007320.m01.CDS	transcription factor bHLH94-like	690	10	1.11413e-99	81.58	5	P:GO:0006357; F:GO:0000978; F:GO:0000981; F:GO:0046983; C:GO:0005634	P:regulation of transcription by RNA polymerase II; F:RNA polymerase II cis-regulatory region sequence-specific DNA binding; F:DNA-binding transcription factor activity, RNA polymerase II-specific; F:protein dimerization activity; C:nucleus			IPR036638 (G3DSA:4.10.280.GENE3D); IPR011598 (PFAM); mobidb-lite (MOBIDB_LITE); PTHR11969:SF26 (PANTHER); PTHR11969 (PANTHER); IPR011598 (PROSITE_PROFILES); IPR036638 (SUPERFAMILY)	F:GO:0046983	F:protein dimerization activity
122	INTERPRO, BLASTED, MAPPED, ANNOTATED	Ss.00g319800.m01.CDS	transcription factor bHLH94-like	834	10	2.3922e-71	64.73	1	F:GO:0046983	F:protein dimerization activity			IPR011598 (PFAM); IPR036638 (G3DSA:4.10.280.GENE3D); mobidb-lite (MOBIDB_LITE); mobidb-lite (MOBIDB_LITE); mobidb-lite (MOBIDB_LITE); mobidb-lite (MOBIDB_LITE); PTHR11969:SF26 (PANTHER); PTHR11969 (PANTHER); IPR002912 (PROSITE_PROFILES); IPR011598 (PROSITE_PROFILES); IPR036638 (SUPERFAMILY)	F:GO:0046983	F:protein dimerization activity
123	INTERPRO, BLASTED, MAPPED, ANNOTATED	Ss.00g260740.m01.CDS	transcription factor bHLH94	999	10	1.78912e-74	67.55	1	F:GO:0046983	F:protein dimerization activity			IPR011598 (PFAM); IPR036638 (G3DSA:4.10.280.GENE3D); mobidb-lite (MOBIDB_LITE); mobidb-lite (MOBIDB_LITE); mobidb-lite (MOBIDB_LITE); mobidb-lite (MOBIDB_LITE); mobidb-lite (MOBIDB_LITE); PTHR11969 (PANTHER); PTHR11969:SF72 (PANTHER); IPR011598 (PROSITE_PROFILES); IPR036638 (SUPERFAMILY)	F:GO:0046983	F:protein dimerization activity
124	INTERPRO, BLASTED, MAPPED, ANNOTATED	Ss.00g180090.m01.CDS	transcription factor bHLH92	846	10	1.5491e-40	60.3	1	F:GO:0046983	F:protein dimerization activity			IPR036638 (G3DSA:4.10.280.GENE3D); IPR011598 (PFAM); PTHR46665:SF6 (PANTHER); IPR044658 (PANTHER); IPR011598 (PROSITE_PROFILES); cd11393 (CDD); IPR036638 (SUPERFAMILY)	F:GO:0046983	F:protein dimerization activity
125	INTERPRO, BLASTED, MAPPED, ANNOTATED	Ss.00g092500.m01.CDS	transcription factor bHLH91	1326	10	3.78264e-114	65.4	1	F:GO:0046983	F:protein dimerization activity			IPR011598 (PFAM); IPR036638 (G3DSA:4.10.280.GENE3D); mobidb-lite (MOBIDB_LITE); mobidb-lite (MOBIDB_LITE); mobidb-lite (MOBIDB_LITE); mobidb-lite (MOBIDB_LITE); mobidb-lite (MOBIDB_LITE); PTHR46834:SF1 (PANTHER); PTHR46834 (PANTHER); IPR011598 (PROSITE_PROFILES); cd18918 (CDD); IPR036638 (SUPERFAMILY)	F:GO:0046983	F:protein dimerization activity
126	INTERPRO, BLASTED, MAPPED, ANNOTATED	Ss.00g228150.m01.CDS	transcription factor bHLH79	879	10	2.41841e-103	69.2	4	P:GO:0006355; F:GO:0003700; F:GO:0046983; C:GO:0005634	P:regulation of transcription, DNA-templated; F:DNA-binding transcription factor activity; F:protein dimerization activity; C:nucleus			IPR011598 (PFAM); IPR036638 (G3DSA:4.10.280.GENE3D); mobidb-lite (MOBIDB_LITE); mobidb-lite (MOBIDB_LITE); mobidb-lite (MOBIDB_LITE); IPR024097 (PANTHER); PTHR12565:SF321 (PANTHER); IPR011598 (PROSITE_PROFILES); cd18919 (CDD); IPR036638 (SUPERFAMILY)	P:GO:0006355; F:GO:0046983	P:regulation of transcription, DNA-templated; F:protein dimerization activity
127	INTERPRO, BLASTED, MAPPED, ANNOTATED	Ss.00g112610.m01.CDS	transcription factor bHLH75	861	10	1.68972e-56	89.34	4	P:GO:0006355; F:GO:0003700; F:GO:0046983; C:GO:0005634	P:regulation of transcription, DNA-templated; F:DNA-binding transcription factor activity; F:protein dimerization activity; C:nucleus			IPR011598 (PFAM); IPR036638 (G3DSA:4.10.280.GENE3D); mobidb-lite (MOBIDB_LITE); mobidb-lite (MOBIDB_LITE); mobidb-lite (MOBIDB_LITE); PTHR12565:SF367 (PANTHER); IPR024097 (PANTHER); IPR011598 (PROSITE_PROFILES); IPR036638 (SUPERFAMILY)	P:GO:0006355; F:GO:0046983	P:regulation of transcription, DNA-templated; F:protein dimerization activity
128	INTERPRO, BLASTED, MAPPED, ANNOTATED	Ss.00g022200.m01.CDS	transcription factor bHLH67 isoform X1	1212	10	1.04467e-97	60.25	1	F:GO:0046983	F:protein dimerization activity			IPR036638 (G3DSA:4.10.280.GENE3D); IPR011598 (PFAM); mobidb-lite (MOBIDB_LITE); mobidb-lite (MOBIDB_LITE); mobidb-lite (MOBIDB_LITE); PTHR11969:SF57 (PANTHER); PTHR11969 (PANTHER); IPR011598 (PROSITE_PROFILES); cd11448 (CDD); IPR036638 (SUPERFAMILY)	F:GO:0046983	F:protein dimerization activity
129	INTERPRO, BLASTED, MAPPED, ANNOTATED	Ss.00g268620.m01.CDS	transcription factor bHLH66	969	10	4.56391e-85	68.94	5	P:GO:0006357; F:GO:0000978; F:GO:0000981; F:GO:0046983; C:GO:0005634	P:regulation of transcription by RNA polymerase II; F:RNA polymerase II cis-regulatory region sequence-specific DNA binding; F:DNA-binding transcription factor activity, RNA polymerase II-specific; F:protein dimerization activity; C:nucleus			IPR011598 (PFAM); IPR036638 (G3DSA:4.10.280.GENE3D); mobidb-lite (MOBIDB_LITE); mobidb-lite (MOBIDB_LITE); mobidb-lite (MOBIDB_LITE); PTHR16223 (PANTHER); PTHR16223:SF120 (PANTHER); IPR011598 (PROSITE_PROFILES); IPR036638 (SUPERFAMILY)	F:GO:0046983	F:protein dimerization activity
130	INTERPRO, BLASTED, MAPPED, ANNOTATED	Ss.00g108780.m01.CDS	transcription factor bHLH62-like	1284	10	1.08294e-85	55.34	2	P:GO:0006355; F:GO:0046983	P:regulation of transcription, DNA-templated; F:protein dimerization activity			IPR011598 (PFAM); IPR036638 (G3DSA:4.10.280.GENE3D); mobidb-lite (MOBIDB_LITE); mobidb-lite (MOBIDB_LITE); mobidb-lite (MOBIDB_LITE); mobidb-lite (MOBIDB_LITE); mobidb-lite (MOBIDB_LITE); PTHR12565:SF397 (PANTHER); PTHR12565:SF397 (PANTHER); IPR024097 (PANTHER); IPR024097 (PANTHER); IPR011598 (PROSITE_PROFILES); cd18919 (CDD); IPR036638 (SUPERFAMILY)	P:GO:0006355; F:GO:0046983	P:regulation of transcription, DNA-templated; F:protein dimerization activity
131	INTERPRO, BLASTED, MAPPED, ANNOTATED	Ss.00g148870.m01.CDS	Transcription factor bHLH61 isoform 1	495	10	2.68346e-64	78.25	4	P:GO:0006355; F:GO:0003700; F:GO:0043565; C:GO:0005634	P:regulation of transcription, DNA-templated; F:DNA-binding transcription factor activity; F:sequence-specific DNA binding; C:nucleus			PTHR31945 (PANTHER); PTHR31945:SF5 (PANTHER)	no GO terms	no GO terms
132	INTERPRO, BLASTED, MAPPED, ANNOTATED	Ss.00g247680.m01.CDS	transcription factor bHLH52-like	648	10	5.84255e-24	68.21	5	P:GO:0006357; F:GO:0000978; F:GO:0000981; F:GO:0046983; C:GO:0005634	P:regulation of transcription by RNA polymerase II; F:RNA polymerase II cis-regulatory region sequence-specific DNA binding; F:DNA-binding transcription factor activity, RNA polymerase II-specific; F:protein dimerization activity; C:nucleus			IPR036638 (G3DSA:4.10.280.GENE3D); IPR011598 (PFAM); PTHR16223:SF49 (PANTHER); PTHR16223 (PANTHER); IPR011598 (PROSITE_PROFILES); IPR036638 (SUPERFAMILY)	F:GO:0046983	F:protein dimerization activity
133	INTERPRO, BLASTED, MAPPED, ANNOTATED	Ss.00g249730.m01.CDS	transcription factor bHLH52-like	885	10	5.80811e-30	68.84	5	P:GO:0006357; F:GO:0000978; F:GO:0000981; F:GO:0046983; C:GO:0005634	P:regulation of transcription by RNA polymerase II; F:RNA polymerase II cis-regulatory region sequence-specific DNA binding; F:DNA-binding transcription factor activity, RNA polymerase II-specific; F:protein dimerization activity; C:nucleus			IPR011598 (PFAM); IPR036638 (G3DSA:4.10.280.GENE3D); PTHR16223 (PANTHER); PTHR16223:SF49 (PANTHER); IPR011598 (PROSITE_PROFILES); IPR036638 (SUPERFAMILY)	F:GO:0046983	F:protein dimerization activity
134	INTERPRO, BLASTED, MAPPED, ANNOTATED	Ss.00g152010.m01.CDS	Transcription factor bHLH51	1167	10	1.64791e-83	72.56	2	F:GO:0046983; C:GO:0005634	F:protein dimerization activity; C:nucleus			IPR011598 (PFAM); IPR036638 (G3DSA:4.10.280.GENE3D); mobidb-lite (MOBIDB_LITE); mobidb-lite (MOBIDB_LITE); mobidb-lite (MOBIDB_LITE); PTHR45844 (PANTHER); PTHR45844:SF18 (PANTHER); IPR011598 (PROSITE_PROFILES); cd04873 (CDD); IPR036638 (SUPERFAMILY)	F:GO:0046983	F:protein dimerization activity
135	INTERPRO, BLASTED, MAPPED, ANNOTATED	Ss.00g086110.m01.CDS	transcription factor bHLH49 isoform X1	1389	10	5.96816e-146	61	2	P:GO:0006355; F:GO:0046983	P:regulation of transcription, DNA-templated; F:protein dimerization activity			IPR011598 (PFAM); IPR036638 (G3DSA:4.10.280.GENE3D); mobidb-lite (MOBIDB_LITE); mobidb-lite (MOBIDB_LITE); mobidb-lite (MOBIDB_LITE); IPR024097 (PANTHER); PTHR12565:SF403 (PANTHER); IPR024097 (PANTHER); IPR011598 (PROSITE_PROFILES); cd18919 (CDD); IPR036638 (SUPERFAMILY)	P:GO:0006355; F:GO:0046983	P:regulation of transcription, DNA-templated; F:protein dimerization activity
136	INTERPRO, BLASTED, MAPPED, ANNOTATED	Ss.00g234630.m01.CDS	transcription factor bHLH48	1005	10	2.19824e-131	71.96	4	P:GO:0006355; F:GO:0003700; F:GO:0046983; C:GO:0005634	P:regulation of transcription, DNA-templated; F:DNA-binding transcription factor activity; F:protein dimerization activity; C:nucleus			IPR036638 (G3DSA:4.10.280.GENE3D); IPR011598 (PFAM); mobidb-lite (MOBIDB_LITE); mobidb-lite (MOBIDB_LITE); PTHR12565:SF112 (PANTHER); IPR024097 (PANTHER); IPR011598 (PROSITE_PROFILES); cd18919 (CDD); IPR036638 (SUPERFAMILY)	P:GO:0006355; F:GO:0046983	P:regulation of transcription, DNA-templated; F:protein dimerization activity
137	INTERPRO, BLASTED, MAPPED, ANNOTATED	Ss.00g085110.m01.CDS	transcription factor bHLH30-like	828	10	9.94191e-76	70.87	1	F:GO:0046983	F:protein dimerization activity			IPR036638 (G3DSA:4.10.280.GENE3D); IPR011598 (PFAM); mobidb-lite (MOBIDB_LITE); mobidb-lite (MOBIDB_LITE); PTHR45844:SF24 (PANTHER); PTHR45844:SF24 (PANTHER); PTHR45844 (PANTHER); PTHR45844 (PANTHER); IPR011598 (PROSITE_PROFILES); cd11455 (CDD); IPR036638 (SUPERFAMILY)	F:GO:0046983	F:protein dimerization activity
138	INTERPRO, BLASTED, MAPPED, ANNOTATED	Ss.00g088880.m01.CDS	transcription factor bHLH30-like	708	10	1.07258e-67	72.68	1	F:GO:0046983	F:protein dimerization activity			IPR036638 (G3DSA:4.10.280.GENE3D); IPR011598 (PFAM); PTHR45844:SF16 (PANTHER); PTHR45844 (PANTHER); IPR011598 (PROSITE_PROFILES); cd11455 (CDD); cd04873 (CDD); IPR036638 (SUPERFAMILY); SSF55021 (SUPERFAMILY)	F:GO:0046983	F:protein dimerization activity
139	INTERPRO, BLASTED, MAPPED, ANNOTATED	Ss.00g357370.m01.CDS	transcription factor bHLH18	891	10	2.39188e-57	74.47	2	F:GO:0046983; C:GO:0016020	F:protein dimerization activity; C:membrane			IPR036638 (G3DSA:4.10.280.GENE3D); IPR011598 (PFAM); mobidb-lite (MOBIDB_LITE); mobidb-lite (MOBIDB_LITE); PTHR45959 (PANTHER); PTHR45959:SF36 (PANTHER); IPR011598 (PROSITE_PROFILES); IPR036638 (SUPERFAMILY)	F:GO:0046983	F:protein dimerization activity
140	INTERPRO, BLASTED, MAPPED, ANNOTATED	Ss.00g255210.m01.CDS	transcription factor bHLH162 isoform X1	543	10	4.16938e-64	76.47	3	P:GO:0006357; F:GO:0003700; F:GO:0046983	P:regulation of transcription by RNA polymerase II; F:DNA-binding transcription factor activity; F:protein dimerization activity			IPR011598 (PFAM); IPR036638 (G3DSA:4.10.280.GENE3D); mobidb-lite (MOBIDB_LITE); mobidb-lite (MOBIDB_LITE); mobidb-lite (MOBIDB_LITE); PTHR13935:SF90 (PANTHER); IPR015660 (PANTHER); IPR011598 (PROSITE_PROFILES); IPR036638 (SUPERFAMILY)	P:GO:0006357; F:GO:0003700; F:GO:0046983	P:regulation of transcription by RNA polymerase II; F:DNA-binding transcription factor activity; F:protein dimerization activity
141	INTERPRO, BLASTED, MAPPED, ANNOTATED	Ss.00g174310.m01.CDS	transcription factor bHLH157-like	2010	10	0	57.16	3	P:GO:0006355; F:GO:0003700; F:GO:0046983	P:regulation of transcription, DNA-templated; F:DNA-binding transcription factor activity; F:protein dimerization activity			IPR025610 (PFAM); mobidb-lite (MOBIDB_LITE); mobidb-lite (MOBIDB_LITE); PTHR46196:SF2 (PANTHER); PTHR46196:SF2 (PANTHER); IPR043561 (PANTHER); IPR043561 (PANTHER); IPR011598 (PROSITE_PROFILES)	P:GO:0006355; F:GO:0003700; F:GO:0046983	P:regulation of transcription, DNA-templated; F:DNA-binding transcription factor activity; F:protein dimerization activity
142	INTERPRO, BLASTED, MAPPED, ANNOTATED	Ss.00g318890.m01.CDS	transcription factor bHLH149-like	633	10	6.25359e-64	72.91	2	P:GO:0006355; F:GO:0046983	P:regulation of transcription, DNA-templated; F:protein dimerization activity			mobidb-lite (MOBIDB_LITE); mobidb-lite (MOBIDB_LITE); PTHR33124:SF12 (PANTHER); IPR044660 (PANTHER); IPR044549 (CDD); IPR036638 (SUPERFAMILY)	P:GO:0006355; F:GO:0046983	P:regulation of transcription, DNA-templated; F:protein dimerization activity
143	INTERPRO, BLASTED, MAPPED, ANNOTATED	Ss.00g323570.m01.CDS	transcription factor bHLH149-like	630	10	5.5127e-51	70.73	2	P:GO:0006355; F:GO:0046983	P:regulation of transcription, DNA-templated; F:protein dimerization activity			PTHR33124:SF12 (PANTHER); IPR044660 (PANTHER); IPR011598 (PROSITE_PROFILES); IPR044549 (CDD); IPR036638 (SUPERFAMILY)	P:GO:0006355; F:GO:0046983	P:regulation of transcription, DNA-templated; F:protein dimerization activity
144	INTERPRO, BLASTED, MAPPED, ANNOTATED	Ss.00g313760.m01.CDS	transcription factor bHLH148-like	663	10	1.12363e-66	76.66	3	P:GO:0006355; F:GO:0046983; C:GO:0005634	P:regulation of transcription, DNA-templated; F:protein dimerization activity; C:nucleus			mobidb-lite (MOBIDB_LITE); mobidb-lite (MOBIDB_LITE); mobidb-lite (MOBIDB_LITE); PTHR33124:SF12 (PANTHER); IPR044660 (PANTHER); IPR011598 (PROSITE_PROFILES); IPR044549 (CDD); IPR036638 (SUPERFAMILY)	P:GO:0006355; F:GO:0046983	P:regulation of transcription, DNA-templated; F:protein dimerization activity
145	INTERPRO, BLASTED, MAPPED, ANNOTATED	Ss.00g082110.m01.CDS	transcription factor bHLH147	996	10	2.22078e-58	76.35	4	P:GO:0006355; F:GO:0003677; F:GO:0046983; C:GO:0005634	P:regulation of transcription, DNA-templated; F:DNA binding; F:protein dimerization activity; C:nucleus			mobidb-lite (MOBIDB_LITE); mobidb-lite (MOBIDB_LITE); mobidb-lite (MOBIDB_LITE); mobidb-lite (MOBIDB_LITE); IPR044660 (PANTHER); PTHR33124:SF78 (PANTHER); IPR011598 (PROSITE_PROFILES); IPR044549 (CDD); IPR036638 (SUPERFAMILY)	P:GO:0006355; F:GO:0046983	P:regulation of transcription, DNA-templated; F:protein dimerization activity
146	INTERPRO, BLASTED, MAPPED, ANNOTATED	Ss.00g020910.m01.CDS	Transcription factor bHLH145	1575	10	2.06025e-102	59.1	1	F:GO:0046983	F:protein dimerization activity			mobidb-lite (MOBIDB_LITE); mobidb-lite (MOBIDB_LITE); IPR037546 (PANTHER); PTHR36066:SF2 (PANTHER); IPR011598 (PROSITE_PROFILES); IPR036638 (SUPERFAMILY)	F:GO:0046983	F:protein dimerization activity
147	INTERPRO, BLASTED, MAPPED	Ss.00g286240.m01.CDS	Transcription factor bHLH145	1206	10	2.33899e-83	54.72	2	F:GO:0046983; C:GO:0005634	F:protein dimerization activity; C:nucleus			mobidb-lite (MOBIDB_LITE); mobidb-lite (MOBIDB_LITE); mobidb-lite (MOBIDB_LITE); IPR037546 (PANTHER); PTHR36066:SF2 (PANTHER)	no GO terms	no GO terms
148	INTERPRO, BLASTED, MAPPED, ANNOTATED	Ss.00g129470.m01.CDS	transcription factor bHLH140	723	10	2.05497e-32	83.1	2	F:GO:0046983; C:GO:0005634	F:protein dimerization activity; C:nucleus			IPR011598 (PFAM); IPR036638 (G3DSA:4.10.280.GENE3D); mobidb-lite (MOBIDB_LITE); mobidb-lite (MOBIDB_LITE); PTHR45914:SF2 (PANTHER); PTHR45914 (PANTHER); IPR011598 (PROSITE_PROFILES); cd11454 (CDD); IPR036638 (SUPERFAMILY)	F:GO:0046983	F:protein dimerization activity
149	INTERPRO, BLASTED, MAPPED, ANNOTATED	Ss.00g147510.m01.CDS	transcription factor bHLH137-like	1077	10	2.08556e-71	61.08	2	P:GO:0006355; F:GO:0046983	P:regulation of transcription, DNA-templated; F:protein dimerization activity			IPR011598 (PFAM); IPR036638 (G3DSA:4.10.280.GENE3D); mobidb-lite (MOBIDB_LITE); mobidb-lite (MOBIDB_LITE); mobidb-lite (MOBIDB_LITE); PTHR12565:SF359 (PANTHER); IPR024097 (PANTHER); IPR011598 (PROSITE_PROFILES); cd18919 (CDD); IPR036638 (SUPERFAMILY)	P:GO:0006355; F:GO:0046983	P:regulation of transcription, DNA-templated; F:protein dimerization activity
150	INTERPRO, BLASTED, MAPPED, ANNOTATED	Ss.00g234660.m01.CDS	transcription factor bHLH130-like	1080	10	1.11509e-92	62.62	1	F:GO:0046983	F:protein dimerization activity			IPR036638 (G3DSA:4.10.280.GENE3D); IPR011598 (PFAM); mobidb-lite (MOBIDB_LITE); mobidb-lite (MOBIDB_LITE); mobidb-lite (MOBIDB_LITE); PTHR16223 (PANTHER); PTHR16223:SF236 (PANTHER); IPR011598 (PROSITE_PROFILES); cd11393 (CDD); IPR036638 (SUPERFAMILY)	F:GO:0046983	F:protein dimerization activity
151	INTERPRO, BLASTED, MAPPED, ANNOTATED	Ss.00g371090.m01.CDS	transcription factor bHLH13	1566	10	0	67.83	4	P:GO:0006355; F:GO:0003677; F:GO:0003700; F:GO:0046983	P:regulation of transcription, DNA-templated; F:DNA binding; F:DNA-binding transcription factor activity; F:protein dimerization activity			IPR011598 (PFAM); IPR036638 (G3DSA:4.10.280.GENE3D); IPR025610 (PFAM); mobidb-lite (MOBIDB_LITE); mobidb-lite (MOBIDB_LITE); mobidb-lite (MOBIDB_LITE); mobidb-lite (MOBIDB_LITE); mobidb-lite (MOBIDB_LITE); PTHR11514:SF107 (PANTHER); IPR045084 (PANTHER); IPR011598 (PROSITE_PROFILES); cd11449 (CDD); IPR036638 (SUPERFAMILY)	P:GO:0006355; F:GO:0003700; F:GO:0046983	P:regulation of transcription, DNA-templated; F:DNA-binding transcription factor activity; F:protein dimerization activity
152	INTERPRO, BLASTED	Ss.00g129700.m01.CDS	Transcription factor bHLH125 like	1122	10	1.13211e-22	51.11						IPR032795 (PFAM); mobidb-lite (MOBIDB_LITE); mobidb-lite (MOBIDB_LITE); mobidb-lite (MOBIDB_LITE); PTHR35499 (PANTHER)	no GO terms	no GO terms
153	INTERPRO, BLASTED, MAPPED, ANNOTATED	Ss.00g322030.m01.CDS	transcription factor bHLH123 isoform X1	1071	10	4.15728e-77	64.44	2	F:GO:0003677; F:GO:0046983	F:DNA binding; F:protein dimerization activity			IPR036638 (G3DSA:4.10.280.GENE3D); mobidb-lite (MOBIDB_LITE); mobidb-lite (MOBIDB_LITE); PTHR16223 (PANTHER); PTHR16223:SF46 (PANTHER); IPR011598 (PROSITE_PROFILES); cd11393 (CDD); IPR036638 (SUPERFAMILY)	F:GO:0046983	F:protein dimerization activity
154	INTERPRO, BLASTED, MAPPED, ANNOTATED	Ss.00g296010.m01.CDS	transcription factor bHLH118-like	543	10	8.5366e-29	67.19	5	P:GO:0006357; F:GO:0000977; F:GO:0000981; F:GO:0046983; C:GO:0090575	P:regulation of transcription by RNA polymerase II; F:RNA polymerase II transcription regulatory region sequence-specific DNA binding; F:DNA-binding transcription factor activity, RNA polymerase II-specific; F:protein dimerization activity; C:RNA polymerase II transcription regulator complex			IPR011598 (PFAM); IPR036638 (G3DSA:4.10.280.GENE3D); PTHR13935:SF106 (PANTHER); IPR015660 (PANTHER); IPR011598 (PROSITE_PROFILES); IPR036638 (SUPERFAMILY)	P:GO:0006357; F:GO:0003700; F:GO:0046983	P:regulation of transcription by RNA polymerase II; F:DNA-binding transcription factor activity; F:protein dimerization activity
155	INTERPRO, BLASTED, MAPPED, ANNOTATED	Ss.00g312540.m01.CDS	transcription factor bHLH118-like	693	10	1.35335e-36	64.15	4	P:GO:0006357; F:GO:0003700; F:GO:0046983; C:GO:0005634	P:regulation of transcription by RNA polymerase II; F:DNA-binding transcription factor activity; F:protein dimerization activity; C:nucleus			IPR011598 (PFAM); IPR036638 (G3DSA:4.10.280.GENE3D); mobidb-lite (MOBIDB_LITE); mobidb-lite (MOBIDB_LITE); IPR015660 (PANTHER); PTHR13935:SF106 (PANTHER); IPR011598 (PROSITE_PROFILES); cd18914 (CDD); IPR036638 (SUPERFAMILY)	P:GO:0006357; F:GO:0003700; F:GO:0046983	P:regulation of transcription by RNA polymerase II; F:DNA-binding transcription factor activity; F:protein dimerization activity
156	INTERPRO, BLASTED, MAPPED, ANNOTATED	Ss.00g312550.m01.CDS	transcription factor bHLH118-like	1017	10	5.38647e-25	59.38	4	P:GO:0006357; F:GO:0003700; F:GO:0046983; C:GO:0005634	P:regulation of transcription by RNA polymerase II; F:DNA-binding transcription factor activity; F:protein dimerization activity; C:nucleus			IPR036638 (G3DSA:4.10.280.GENE3D); IPR011598 (PFAM); mobidb-lite (MOBIDB_LITE); mobidb-lite (MOBIDB_LITE); mobidb-lite (MOBIDB_LITE); mobidb-lite (MOBIDB_LITE); PTHR13935:SF106 (PANTHER); IPR015660 (PANTHER); IPR011598 (PROSITE_PROFILES); IPR036638 (SUPERFAMILY)	P:GO:0006357; F:GO:0003700; F:GO:0046983	P:regulation of transcription by RNA polymerase II; F:DNA-binding transcription factor activity; F:protein dimerization activity
157	INTERPRO, BLASTED, MAPPED, ANNOTATED	Ss.00g157530.m01.CDS	transcription factor bHLH117	1014	10	9.99427e-38	66.77	1	F:GO:0046983	F:protein dimerization activity			IPR011598 (PFAM); IPR036638 (G3DSA:4.10.280.GENE3D); mobidb-lite (MOBIDB_LITE); PTHR45914:SF24 (PANTHER); PTHR45914 (PANTHER); IPR011598 (PROSITE_PROFILES); IPR036638 (SUPERFAMILY)	F:GO:0046983	F:protein dimerization activity
158	INTERPRO, BLASTED, MAPPED, ANNOTATED	Ss.00g345550.m01.CDS	transcription factor bHLH113-like	681	10	5.54027e-56	72.04	2	F:GO:0046983; C:GO:0005634	F:protein dimerization activity; C:nucleus			IPR036638 (G3DSA:4.10.280.GENE3D); mobidb-lite (MOBIDB_LITE); mobidb-lite (MOBIDB_LITE); PTHR16223 (PANTHER); PTHR16223:SF121 (PANTHER); IPR011598 (PROSITE_PROFILES); cd11393 (CDD); IPR036638 (SUPERFAMILY)	F:GO:0046983	F:protein dimerization activity
159	INTERPRO, BLASTED, MAPPED, ANNOTATED	Ss.00g254440.m01.CDS	transcription factor bHLH112	1269	10	4.88645e-75	79.34	5	P:GO:0006357; F:GO:0000978; F:GO:0000981; F:GO:0046983; C:GO:0005634	P:regulation of transcription by RNA polymerase II; F:RNA polymerase II cis-regulatory region sequence-specific DNA binding; F:DNA-binding transcription factor activity, RNA polymerase II-specific; F:protein dimerization activity; C:nucleus			IPR036638 (G3DSA:4.10.280.GENE3D); mobidb-lite (MOBIDB_LITE); mobidb-lite (MOBIDB_LITE); mobidb-lite (MOBIDB_LITE); mobidb-lite (MOBIDB_LITE); mobidb-lite (MOBIDB_LITE); mobidb-lite (MOBIDB_LITE); PTHR16223 (PANTHER); PTHR16223:SF253 (PANTHER); IPR011598 (PROSITE_PROFILES); cd11393 (CDD); IPR036638 (SUPERFAMILY)	F:GO:0046983	F:protein dimerization activity
160	INTERPRO, BLASTED, MAPPED, ANNOTATED	Ss.00g330730.m01.CDS	transcription factor bHLH110-like	888	10	7.09067e-31	79.78	5	P:GO:0006357; F:GO:0000978; F:GO:0000981; F:GO:0046983; C:GO:0005634	P:regulation of transcription by RNA polymerase II; F:RNA polymerase II cis-regulatory region sequence-specific DNA binding; F:DNA-binding transcription factor activity, RNA polymerase II-specific; F:protein dimerization activity; C:nucleus			IPR036638 (G3DSA:4.10.280.GENE3D); mobidb-lite (MOBIDB_LITE); mobidb-lite (MOBIDB_LITE); PTHR16223 (PANTHER); PTHR16223:SF194 (PANTHER); IPR011598 (PROSITE_PROFILES); cd11393 (CDD); IPR036638 (SUPERFAMILY)	F:GO:0046983	F:protein dimerization activity
161	INTERPRO, BLASTED, MAPPED, ANNOTATED	Ss.00g330730.m02.CDS	transcription factor bHLH110-like	885	10	2.09503e-30	80.78	5	P:GO:0006357; F:GO:0000978; F:GO:0000981; F:GO:0046983; C:GO:0005634	P:regulation of transcription by RNA polymerase II; F:RNA polymerase II cis-regulatory region sequence-specific DNA binding; F:DNA-binding transcription factor activity, RNA polymerase II-specific; F:protein dimerization activity; C:nucleus			IPR036638 (G3DSA:4.10.280.GENE3D); mobidb-lite (MOBIDB_LITE); mobidb-lite (MOBIDB_LITE); PTHR16223 (PANTHER); PTHR16223:SF194 (PANTHER); IPR011598 (PROSITE_PROFILES); cd11393 (CDD); IPR036638 (SUPERFAMILY)	F:GO:0046983	F:protein dimerization activity
162	INTERPRO, BLASTED, MAPPED, ANNOTATED	Ss.00g233580.m01.CDS	transcription factor bHLH106	717	10	1.06266e-72	66.08	1	F:GO:0046983	F:protein dimerization activity			IPR011598 (PFAM); IPR036638 (G3DSA:4.10.280.GENE3D); PTHR45844:SF19 (PANTHER); PTHR45844 (PANTHER); IPR011598 (PROSITE_PROFILES); cd11455 (CDD); IPR036638 (SUPERFAMILY); SSF55021 (SUPERFAMILY)	F:GO:0046983	F:protein dimerization activity
163	INTERPRO, BLASTED, MAPPED, ANNOTATED	Ss.00g179610.m01.CDS	transcription factor bHLH104-like isoform X2	657	10	4.11807e-81	74.07	4	P:GO:0006355; P:GO:0055072; F:GO:0003700; F:GO:0046983	P:regulation of transcription, DNA-templated; P:iron ion homeostasis; F:DNA-binding transcription factor activity; F:protein dimerization activity			IPR011598 (PFAM); IPR036638 (G3DSA:4.10.280.GENE3D); PTHR46133:SF9 (PANTHER); IPR044818 (PANTHER); IPR011598 (PROSITE_PROFILES); cd11446 (CDD); IPR036638 (SUPERFAMILY)	P:GO:0006355; P:GO:0055072; F:GO:0003700; F:GO:0046983	P:regulation of transcription, DNA-templated; P:iron ion homeostasis; F:DNA-binding transcription factor activity; F:protein dimerization activity
164	INTERPRO, BLASTED, MAPPED, ANNOTATED	Ss.00g131350.m01.CDS	transcription factor BHLH089-like isoform X1	873	10	5.40473e-92	71.2	4	P:GO:0006355; F:GO:0003700; F:GO:0046983; C:GO:0005634	P:regulation of transcription, DNA-templated; F:DNA-binding transcription factor activity; F:protein dimerization activity; C:nucleus			IPR011598 (PFAM); IPR036638 (G3DSA:4.10.280.GENE3D); mobidb-lite (MOBIDB_LITE); mobidb-lite (MOBIDB_LITE); mobidb-lite (MOBIDB_LITE); mobidb-lite (MOBIDB_LITE); PTHR12565:SF366 (PANTHER); IPR024097 (PANTHER); IPR011598 (PROSITE_PROFILES); cd18919 (CDD); IPR036638 (SUPERFAMILY)	P:GO:0006355; F:GO:0046983	P:regulation of transcription, DNA-templated; F:protein dimerization activity
165	INTERPRO, BLASTED, MAPPED, ANNOTATED	Ss.00g162870.m01.CDS	putative transcription factor bHLH041	1470	10	2.85212e-80	54.12	1	F:GO:0046983	F:protein dimerization activity			IPR036638 (G3DSA:4.10.280.GENE3D); IPR011598 (PFAM); mobidb-lite (MOBIDB_LITE); mobidb-lite (MOBIDB_LITE); IPR044658 (PANTHER); PTHR46665:SF1 (PANTHER); IPR011598 (PROSITE_PROFILES); cd11393 (CDD); IPR036638 (SUPERFAMILY)	F:GO:0046983	F:protein dimerization activity
166	INTERPRO, BLASTED, MAPPED, ANNOTATED	Ss.00g358310.m01.CDS	transcription factor bHLH	960	10	4.73999e-135	76.21	5	P:GO:0006355; F:GO:0003700; F:GO:0043565; F:GO:0046983; C:GO:0005634	P:regulation of transcription, DNA-templated; F:DNA-binding transcription factor activity; F:sequence-specific DNA binding; F:protein dimerization activity; C:nucleus			IPR011598 (PFAM); IPR036638 (G3DSA:4.10.280.GENE3D); PTHR31945 (PANTHER); PTHR31945:SF72 (PANTHER); IPR011598 (PROSITE_PROFILES); cd04873 (CDD); IPR036638 (SUPERFAMILY)	F:GO:0046983	F:protein dimerization activity
167	INTERPRO, BLASTED, MAPPED, ANNOTATED	Ss.00g321660.m01.CDS	NAC transcription factor 56-like	888	10	4.2032e-115	65.3	2	P:GO:0006355; F:GO:0003677	P:regulation of transcription, DNA-templated; F:DNA binding			IPR003441 (PFAM); IPR036093 (G3DSA:2.170.150.GENE3D); mobidb-lite (MOBIDB_LITE); mobidb-lite (MOBIDB_LITE); mobidb-lite (MOBIDB_LITE); PTHR31719:SF156 (PANTHER); PTHR31719 (PANTHER); IPR003441 (PROSITE_PROFILES); IPR036093 (SUPERFAMILY)	P:GO:0006355; F:GO:0003677	P:regulation of transcription, DNA-templated; F:DNA binding
168	INTERPRO, BLASTED, MAPPED, ANNOTATED	Ss.00g239910.m01.CDS	NAC transcription factor 56	1035	10	2.48781e-135	68.11	2	P:GO:0006355; F:GO:0003677	P:regulation of transcription, DNA-templated; F:DNA binding			IPR036093 (G3DSA:2.170.150.GENE3D); IPR003441 (PFAM); mobidb-lite (MOBIDB_LITE); mobidb-lite (MOBIDB_LITE); mobidb-lite (MOBIDB_LITE); mobidb-lite (MOBIDB_LITE); PTHR31719:SF156 (PANTHER); PTHR31719 (PANTHER); IPR003441 (PROSITE_PROFILES); IPR036093 (SUPERFAMILY)	P:GO:0006355; F:GO:0003677	P:regulation of transcription, DNA-templated; F:DNA binding
169	INTERPRO, BLASTED, MAPPED, ANNOTATED	Ss.00g065000.m01.CDS	NAC transcription factor 29-like	816	10	9.11213e-123	81.25	2	P:GO:0006355; F:GO:0003677	P:regulation of transcription, DNA-templated; F:DNA binding			IPR003441 (PFAM); IPR036093 (G3DSA:2.170.150.GENE3D); PTHR31719:SF171 (PANTHER); PTHR31719 (PANTHER); IPR003441 (PROSITE_PROFILES); IPR036093 (SUPERFAMILY)	P:GO:0006355; F:GO:0003677	P:regulation of transcription, DNA-templated; F:DNA binding
170	INTERPRO, BLASTED, MAPPED, ANNOTATED	Ss.00g087220.m01.CDS	NAC transcription factor 29-like	792	10	1.67767e-122	77	2	P:GO:0006355; F:GO:0003677	P:regulation of transcription, DNA-templated; F:DNA binding			IPR003441 (PFAM); IPR036093 (G3DSA:2.170.150.GENE3D); mobidb-lite (MOBIDB_LITE); mobidb-lite (MOBIDB_LITE); PTHR31719 (PANTHER); PTHR31719:SF171 (PANTHER); IPR003441 (PROSITE_PROFILES); IPR036093 (SUPERFAMILY)	P:GO:0006355; F:GO:0003677	P:regulation of transcription, DNA-templated; F:DNA binding
171	INTERPRO, BLASTED, MAPPED, ANNOTATED	Ss.00g375050.m01.CDS	NAC transcription factor 29-like	1428	10	1.08973e-49	60.93	2	P:GO:0006355; F:GO:0003677	P:regulation of transcription, DNA-templated; F:DNA binding			IPR036093 (G3DSA:2.170.150.GENE3D); IPR003441 (PFAM); mobidb-lite (MOBIDB_LITE); mobidb-lite (MOBIDB_LITE); PTHR31719 (PANTHER); PTHR31719:SF179 (PANTHER); IPR003441 (PROSITE_PROFILES); IPR036093 (SUPERFAMILY)	P:GO:0006355; F:GO:0003677	P:regulation of transcription, DNA-templated; F:DNA binding
172	INTERPRO, BLASTED, MAPPED, ANNOTATED	Ss.00g375060.m01.CDS	NAC transcription factor 29-like	1551	10	9.25975e-53	64.19	2	P:GO:0006355; F:GO:0003677	P:regulation of transcription, DNA-templated; F:DNA binding			IPR036093 (G3DSA:2.170.150.GENE3D); IPR003441 (PFAM); mobidb-lite (MOBIDB_LITE); mobidb-lite (MOBIDB_LITE); PTHR31719 (PANTHER); PTHR31719:SF179 (PANTHER); IPR003441 (PROSITE_PROFILES); IPR036093 (SUPERFAMILY)	P:GO:0006355; F:GO:0003677	P:regulation of transcription, DNA-templated; F:DNA binding
173	INTERPRO, BLASTED, MAPPED, ANNOTATED	Ss.00g254910.m01.CDS	NAC transcription factor 25-like	981	10	5.70117e-127	67.74	2	P:GO:0006355; F:GO:0003677	P:regulation of transcription, DNA-templated; F:DNA binding			IPR003441 (PFAM); IPR036093 (G3DSA:2.170.150.GENE3D); PTHR31719 (PANTHER); PTHR31719:SF156 (PANTHER); IPR003441 (PROSITE_PROFILES); IPR036093 (SUPERFAMILY)	P:GO:0006355; F:GO:0003677	P:regulation of transcription, DNA-templated; F:DNA binding
174	INTERPRO, BLASTED, MAPPED, ANNOTATED	Ss.00g389320.m01.CDS	NAC domain-containing protein 90-like	1392	10	3.63895e-71	73.28	2	P:GO:0006355; F:GO:0003677	P:regulation of transcription, DNA-templated; F:DNA binding			IPR003441 (PFAM); IPR036093 (G3DSA:2.170.150.GENE3D); PTHR31989 (PANTHER); PTHR31989:SF33 (PANTHER); IPR003441 (PROSITE_PROFILES); IPR036093 (SUPERFAMILY)	P:GO:0006355; F:GO:0003677	P:regulation of transcription, DNA-templated; F:DNA binding
175	INTERPRO, BLASTED, MAPPED, ANNOTATED	Ss.00g163250.m01.CDS	NAC domain-containing protein 8 isoform X1	1404	10	6.18926e-161	68.34	4	P:GO:0006355; F:GO:0000976; F:GO:0003700; C:GO:0005634	P:regulation of transcription, DNA-templated; F:transcription cis-regulatory region binding; F:DNA-binding transcription factor activity; C:nucleus			IPR036093 (G3DSA:2.170.150.GENE3D); IPR003441 (PFAM); IPR044799 (PANTHER); PTHR31079:SF31 (PANTHER); IPR003441 (PROSITE_PROFILES); IPR036093 (SUPERFAMILY)	P:GO:0006355; F:GO:0003677; F:GO:0003700	P:regulation of transcription, DNA-templated; F:DNA binding; F:DNA-binding transcription factor activity
176	INTERPRO, BLASTED, MAPPED, ANNOTATED	Ss.00g401440.m01.CDS	NAC domain-containing protein 86 isoform X2	723	10	1.57499e-143	86.7	2	P:GO:0006355; F:GO:0003677	P:regulation of transcription, DNA-templated; F:DNA binding			IPR003441 (PFAM); IPR036093 (G3DSA:2.170.150.GENE3D); mobidb-lite (MOBIDB_LITE); PTHR31989:SF358 (PANTHER); PTHR31989 (PANTHER); IPR003441 (PROSITE_PROFILES); IPR036093 (SUPERFAMILY)	P:GO:0006355; F:GO:0003677	P:regulation of transcription, DNA-templated; F:DNA binding
177	INTERPRO, BLASTED, MAPPED, ANNOTATED	Ss.00g116330.m01.CDS	NAC domain-containing protein 83-like	684	10	4.00671e-60	65.06	2	P:GO:0006355; F:GO:0003677	P:regulation of transcription, DNA-templated; F:DNA binding			IPR003441 (PFAM); IPR036093 (G3DSA:2.170.150.GENE3D); PTHR31719 (PANTHER); PTHR31719:SF130 (PANTHER); IPR003441 (PROSITE_PROFILES); IPR036093 (SUPERFAMILY)	P:GO:0006355; F:GO:0003677	P:regulation of transcription, DNA-templated; F:DNA binding
178	INTERPRO, BLASTED, MAPPED, ANNOTATED	Ss.00g399400.m01.CDS	NAC domain-containing protein 83-like	672	10	5.23623e-62	71.74	2	P:GO:0006355; F:GO:0003677	P:regulation of transcription, DNA-templated; F:DNA binding			IPR003441 (PFAM); IPR036093 (G3DSA:2.170.150.GENE3D); mobidb-lite (MOBIDB_LITE); mobidb-lite (MOBIDB_LITE); PTHR31989 (PANTHER); PTHR31989:SF210 (PANTHER); IPR003441 (PROSITE_PROFILES); IPR036093 (SUPERFAMILY)	P:GO:0006355; F:GO:0003677	P:regulation of transcription, DNA-templated; F:DNA binding
179	INTERPRO, BLASTED, MAPPED, ANNOTATED	Ss.00g176480.m01.CDS	NAC domain-containing protein 83	819	10	5.43871e-106	73.53	2	P:GO:0006355; F:GO:0003677	P:regulation of transcription, DNA-templated; F:DNA binding			IPR003441 (PFAM); IPR036093 (G3DSA:2.170.150.GENE3D); mobidb-lite (MOBIDB_LITE); mobidb-lite (MOBIDB_LITE); mobidb-lite (MOBIDB_LITE); PTHR31989 (PANTHER); PTHR31989:SF337 (PANTHER); IPR003441 (PROSITE_PROFILES); IPR036093 (SUPERFAMILY)	P:GO:0006355; F:GO:0003677	P:regulation of transcription, DNA-templated; F:DNA binding
180	INTERPRO, BLASTED, MAPPED, ANNOTATED	Ss.00g397400.m01.CDS	NAC domain-containing protein 78-like	1164	10	0	72.49	2	P:GO:0006355; F:GO:0003677	P:regulation of transcription, DNA-templated; F:DNA binding			IPR036093 (G3DSA:2.170.150.GENE3D); IPR003441 (PFAM); mobidb-lite (MOBIDB_LITE); mobidb-lite (MOBIDB_LITE); mobidb-lite (MOBIDB_LITE); PTHR31989 (PANTHER); PTHR31989:SF181 (PANTHER); IPR003441 (PROSITE_PROFILES); IPR036093 (SUPERFAMILY)	P:GO:0006355; F:GO:0003677	P:regulation of transcription, DNA-templated; F:DNA binding
181	INTERPRO, BLASTED, MAPPED, ANNOTATED	Ss.00g158620.m01.CDS	NAC domain-containing protein 73-like	984	10	4.38796e-137	76.96	3	P:GO:0006355; F:GO:0003677; F:GO:0003700	P:regulation of transcription, DNA-templated; F:DNA binding; F:DNA-binding transcription factor activity			IPR003441 (PFAM); IPR036093 (G3DSA:2.170.150.GENE3D); PTHR31079:SF20 (PANTHER); IPR044799 (PANTHER); IPR003441 (PROSITE_PROFILES); IPR036093 (SUPERFAMILY)	P:GO:0006355; F:GO:0003677; F:GO:0003700	P:regulation of transcription, DNA-templated; F:DNA binding; F:DNA-binding transcription factor activity
182	INTERPRO, BLASTED, MAPPED, ANNOTATED	Ss.00g362560.m01.CDS	NAC domain-containing protein 73	1269	10	2.94599e-123	75.36	4	P:GO:0006355; F:GO:0000976; F:GO:0003700; C:GO:0005634	P:regulation of transcription, DNA-templated; F:transcription cis-regulatory region binding; F:DNA-binding transcription factor activity; C:nucleus			IPR036093 (G3DSA:2.170.150.GENE3D); IPR003441 (PFAM); mobidb-lite (MOBIDB_LITE); mobidb-lite (MOBIDB_LITE); mobidb-lite (MOBIDB_LITE); PTHR31079:SF20 (PANTHER); IPR044799 (PANTHER); IPR003441 (PROSITE_PROFILES); IPR036093 (SUPERFAMILY)	P:GO:0006355; F:GO:0003677; F:GO:0003700	P:regulation of transcription, DNA-templated; F:DNA binding; F:DNA-binding transcription factor activity
183	INTERPRO, BLASTED, MAPPED, ANNOTATED	Ss.00g191700.m01.CDS	NAC domain-containing protein 72-like	852	10	2.99363e-11	51.85	2	P:GO:0006355; F:GO:0003677	P:regulation of transcription, DNA-templated; F:DNA binding			IPR036093 (G3DSA:2.170.150.GENE3D); IPR003441 (PFAM); mobidb-lite (MOBIDB_LITE); mobidb-lite (MOBIDB_LITE); PTHR31719 (PANTHER); PTHR31719:SF179 (PANTHER); IPR003441 (PROSITE_PROFILES); IPR036093 (SUPERFAMILY)	P:GO:0006355; F:GO:0003677	P:regulation of transcription, DNA-templated; F:DNA binding
184	INTERPRO, BLASTED, MAPPED, ANNOTATED	Ss.00g321630.m01.CDS	NAC domain-containing protein 72-like	1068	10	1.60391e-152	77.59	2	P:GO:0006355; F:GO:0003677	P:regulation of transcription, DNA-templated; F:DNA binding			IPR036093 (G3DSA:2.170.150.GENE3D); IPR003441 (PFAM); mobidb-lite (MOBIDB_LITE); mobidb-lite (MOBIDB_LITE); PTHR31719:SF172 (PANTHER); PTHR31719 (PANTHER); IPR003441 (PROSITE_PROFILES); IPR036093 (SUPERFAMILY)	P:GO:0006355; F:GO:0003677	P:regulation of transcription, DNA-templated; F:DNA binding
185	INTERPRO, BLASTED, MAPPED, ANNOTATED	Ss.00g190210.m01.CDS	NAC domain-containing protein 72	861	10	3.96609e-15	52.92	2	P:GO:0006355; F:GO:0003677	P:regulation of transcription, DNA-templated; F:DNA binding			IPR003441 (PFAM); IPR036093 (G3DSA:2.170.150.GENE3D); mobidb-lite (MOBIDB_LITE); mobidb-lite (MOBIDB_LITE); PTHR31719 (PANTHER); PTHR31719:SF179 (PANTHER); IPR003441 (PROSITE_PROFILES); IPR036093 (SUPERFAMILY)	P:GO:0006355; F:GO:0003677	P:regulation of transcription, DNA-templated; F:DNA binding
186	INTERPRO, BLASTED, MAPPED, ANNOTATED	Ss.00g298410.m01.CDS	NAC domain-containing protein 7	1068	10	0	80.82	2	P:GO:0006355; F:GO:0003677	P:regulation of transcription, DNA-templated; F:DNA binding			IPR036093 (G3DSA:2.170.150.GENE3D); IPR003441 (PFAM); mobidb-lite (MOBIDB_LITE); mobidb-lite (MOBIDB_LITE); PTHR31989 (PANTHER); PTHR31989:SF383 (PANTHER); IPR003441 (PROSITE_PROFILES); IPR036093 (SUPERFAMILY)	P:GO:0006355; F:GO:0003677	P:regulation of transcription, DNA-templated; F:DNA binding
187	INTERPRO, BLASTED, MAPPED, ANNOTATED	Ss.00g022260.m01.CDS	NAC domain-containing protein 43-like	1602	10	3.66169e-123	63.37	2	P:GO:0006355; F:GO:0003677	P:regulation of transcription, DNA-templated; F:DNA binding			IPR036093 (G3DSA:2.170.150.GENE3D); IPR003441 (PFAM); mobidb-lite (MOBIDB_LITE); mobidb-lite (MOBIDB_LITE); mobidb-lite (MOBIDB_LITE); PTHR31989:SF138 (PANTHER); PTHR31989 (PANTHER); IPR003441 (PROSITE_PROFILES); IPR036093 (SUPERFAMILY)	P:GO:0006355; F:GO:0003677	P:regulation of transcription, DNA-templated; F:DNA binding
188	INTERPRO, BLASTED, MAPPED, ANNOTATED	Ss.00g221050.m01.CDS	NAC domain-containing protein 43-like	1029	10	1.31114e-92	70.28	2	P:GO:0006355; F:GO:0003677	P:regulation of transcription, DNA-templated; F:DNA binding			IPR003441 (PFAM); IPR036093 (G3DSA:2.170.150.GENE3D); PTHR31989 (PANTHER); PTHR31989:SF138 (PANTHER); IPR003441 (PROSITE_PROFILES); IPR036093 (SUPERFAMILY)	P:GO:0006355; F:GO:0003677	P:regulation of transcription, DNA-templated; F:DNA binding
189	INTERPRO, BLASTED, MAPPED, ANNOTATED	Ss.00g049770.m01.CDS	NAC domain-containing protein 37-like	870	10	6.78511e-120	73.36	2	P:GO:0006355; F:GO:0003677	P:regulation of transcription, DNA-templated; F:DNA binding			IPR036093 (G3DSA:2.170.150.GENE3D); IPR003441 (PFAM); mobidb-lite (MOBIDB_LITE); PTHR31989:SF170 (PANTHER); PTHR31989 (PANTHER); IPR003441 (PROSITE_PROFILES); IPR036093 (SUPERFAMILY)	P:GO:0006355; F:GO:0003677	P:regulation of transcription, DNA-templated; F:DNA binding
190	INTERPRO, BLASTED, MAPPED, ANNOTATED	Ss.00g270020.m01.CDS	NAC domain-containing protein 37	1233	10	2.58039e-152	72.57	2	P:GO:0006355; F:GO:0003677	P:regulation of transcription, DNA-templated; F:DNA binding			IPR003441 (PFAM); IPR036093 (G3DSA:2.170.150.GENE3D); mobidb-lite (MOBIDB_LITE); mobidb-lite (MOBIDB_LITE); mobidb-lite (MOBIDB_LITE); mobidb-lite (MOBIDB_LITE); mobidb-lite (MOBIDB_LITE); PTHR31989:SF170 (PANTHER); PTHR31989 (PANTHER); IPR003441 (PROSITE_PROFILES); IPR036093 (SUPERFAMILY)	P:GO:0006355; F:GO:0003677	P:regulation of transcription, DNA-templated; F:DNA binding
191	INTERPRO, BLASTED, MAPPED, ANNOTATED	Ss.00g046510.m01.CDS	NAC domain-containing protein 35	1152	10	2.29665e-123	68.04	2	P:GO:0006355; F:GO:0003677	P:regulation of transcription, DNA-templated; F:DNA binding			IPR003441 (PFAM); IPR036093 (G3DSA:2.170.150.GENE3D); mobidb-lite (MOBIDB_LITE); mobidb-lite (MOBIDB_LITE); mobidb-lite (MOBIDB_LITE); mobidb-lite (MOBIDB_LITE); PTHR31744 (PANTHER); PTHR31744:SF148 (PANTHER); IPR003441 (PROSITE_PROFILES); IPR036093 (SUPERFAMILY)	P:GO:0006355; F:GO:0003677	P:regulation of transcription, DNA-templated; F:DNA binding
192	INTERPRO, BLASTED, MAPPED, ANNOTATED	Ss.00g232390.m01.CDS	NAC domain-containing protein 35	978	10	9.11835e-113	92.58	2	P:GO:0006355; F:GO:0003677	P:regulation of transcription, DNA-templated; F:DNA binding			IPR003441 (PFAM); IPR036093 (G3DSA:2.170.150.GENE3D); mobidb-lite (MOBIDB_LITE); mobidb-lite (MOBIDB_LITE); PTHR31744:SF79 (PANTHER); PTHR31744 (PANTHER); PTHR31744 (PANTHER); PTHR31744:SF79 (PANTHER); IPR003441 (PROSITE_PROFILES); IPR036093 (SUPERFAMILY)	P:GO:0006355; F:GO:0003677	P:regulation of transcription, DNA-templated; F:DNA binding
193	INTERPRO, BLASTED, MAPPED, ANNOTATED	Ss.00g008710.m01.CDS	NAC domain-containing protein 2-like	1254	10	3.99254e-137	75.47	2	P:GO:0006355; F:GO:0003677	P:regulation of transcription, DNA-templated; F:DNA binding			IPR036093 (G3DSA:2.170.150.GENE3D); IPR003441 (PFAM); PTHR31719:SF174 (PANTHER); PTHR31719 (PANTHER); IPR003441 (PROSITE_PROFILES); IPR036093 (SUPERFAMILY)	P:GO:0006355; F:GO:0003677	P:regulation of transcription, DNA-templated; F:DNA binding
194	INTERPRO, BLASTED, MAPPED, ANNOTATED	Ss.00g324170.m01.CDS	NAC domain-containing protein 2-like	792	10	1.16696e-128	73.96	2	P:GO:0006355; F:GO:0003677	P:regulation of transcription, DNA-templated; F:DNA binding			IPR003441 (PFAM); IPR036093 (G3DSA:2.170.150.GENE3D); PTHR31719:SF174 (PANTHER); PTHR31719:SF174 (PANTHER); PTHR31719 (PANTHER); PTHR31719 (PANTHER); IPR003441 (PROSITE_PROFILES); IPR036093 (SUPERFAMILY)	P:GO:0006355; F:GO:0003677	P:regulation of transcription, DNA-templated; F:DNA binding
195	INTERPRO, BLASTED, MAPPED, ANNOTATED	Ss.00g347050.m01.CDS	NAC domain-containing protein 22-like	849	10	7.04538e-106	70.92	3	P:GO:0006355; P:GO:0010016; F:GO:0003677	P:regulation of transcription, DNA-templated; P:shoot system morphogenesis; F:DNA binding			IPR036093 (G3DSA:2.170.150.GENE3D); IPR003441 (PFAM); PTHR31989:SF339 (PANTHER); PTHR31989 (PANTHER); IPR003441 (PROSITE_PROFILES); IPR036093 (SUPERFAMILY)	P:GO:0006355; F:GO:0003677	P:regulation of transcription, DNA-templated; F:DNA binding
196	INTERPRO, BLASTED, MAPPED, ANNOTATED	Ss.00g339680.m01.CDS	NAC domain-containing protein 21/22	942	10	3.62676e-140	75.15	2	P:GO:0006355; F:GO:0003677	P:regulation of transcription, DNA-templated; F:DNA binding			IPR036093 (G3DSA:2.170.150.GENE3D); IPR003441 (PFAM); PTHR31744:SF21 (PANTHER); PTHR31744 (PANTHER); IPR003441 (PROSITE_PROFILES); IPR036093 (SUPERFAMILY)	P:GO:0006355; F:GO:0003677	P:regulation of transcription, DNA-templated; F:DNA binding
197	INTERPRO, BLASTED, MAPPED, ANNOTATED	Ss.00g411040.m01.CDS	NAC domain-containing protein 2	882	10	1.00163e-154	82.43	5	P:GO:0006355; P:GO:0009611; P:GO:0009788; F:GO:0000976; F:GO:0019900	P:regulation of transcription, DNA-templated; P:response to wounding; P:negative regulation of abscisic acid-activated signaling pathway; F:transcription cis-regulatory region binding; F:kinase binding			IPR003441 (PFAM); IPR036093 (G3DSA:2.170.150.GENE3D); PTHR31719:SF174 (PANTHER); PTHR31719 (PANTHER); IPR003441 (PROSITE_PROFILES); IPR036093 (SUPERFAMILY)	P:GO:0006355; F:GO:0003677	P:regulation of transcription, DNA-templated; F:DNA binding
198	INTERPRO, BLASTED, MAPPED, ANNOTATED	Ss.00g306160.m01.CDS	NAC domain-containing protein 17-like	1611	10	2.84662e-135	59.9	2	P:GO:0006355; F:GO:0003677	P:regulation of transcription, DNA-templated; F:DNA binding			IPR003441 (PFAM); IPR036093 (G3DSA:2.170.150.GENE3D); mobidb-lite (MOBIDB_LITE); mobidb-lite (MOBIDB_LITE); mobidb-lite (MOBIDB_LITE); PTHR31989 (PANTHER); PTHR31989:SF279 (PANTHER); IPR003441 (PROSITE_PROFILES); IPR036093 (SUPERFAMILY)	P:GO:0006355; F:GO:0003677	P:regulation of transcription, DNA-templated; F:DNA binding
199	INTERPRO, BLASTED, MAPPED, ANNOTATED	Ss.00g073540.m01.CDS	NAC domain-containing protein 104	624	10	2.23523e-68	71.69	3	P:GO:0006355; P:GO:0048731; F:GO:0003677	P:regulation of transcription, DNA-templated; P:system development; F:DNA binding			IPR003441 (PFAM); IPR036093 (G3DSA:2.170.150.GENE3D); PTHR31719:SF134 (PANTHER); PTHR31719 (PANTHER); IPR003441 (PROSITE_PROFILES); IPR036093 (SUPERFAMILY)	P:GO:0006355; F:GO:0003677	P:regulation of transcription, DNA-templated; F:DNA binding
200	INTERPRO, BLASTED, MAPPED, ANNOTATED	Ss.00g142850.m01.CDS	NAC domain-containing protein 102-like	486	10	5.50808e-15	50.04	2	P:GO:0006355; F:GO:0003677	P:regulation of transcription, DNA-templated; F:DNA binding			IPR003441 (PFAM); IPR036093 (G3DSA:2.170.150.GENE3D); PTHR31719 (PANTHER); PTHR31719:SF123 (PANTHER); IPR003441 (PROSITE_PROFILES); IPR036093 (SUPERFAMILY)	P:GO:0006355; F:GO:0003677	P:regulation of transcription, DNA-templated; F:DNA binding
201	INTERPRO, BLASTED, MAPPED, ANNOTATED	Ss.00g143110.m01.CDS	NAC domain-containing protein 102-like	495	10	2.22478e-22	54.7	2	P:GO:0006355; F:GO:0003677	P:regulation of transcription, DNA-templated; F:DNA binding			IPR003441 (PFAM); IPR036093 (G3DSA:2.170.150.GENE3D); PTHR31719 (PANTHER); PTHR31719:SF123 (PANTHER); IPR003441 (PROSITE_PROFILES); IPR036093 (SUPERFAMILY)	P:GO:0006355; F:GO:0003677	P:regulation of transcription, DNA-templated; F:DNA binding
202	INTERPRO, BLASTED, MAPPED, ANNOTATED	Ss.00g142050.m01.CDS	NAC domain-containing protein 100-like	1026	10	2.2656e-104	84.65	2	P:GO:0006355; F:GO:0003677	P:regulation of transcription, DNA-templated; F:DNA binding			IPR036093 (G3DSA:2.170.150.GENE3D); IPR003441 (PFAM); mobidb-lite (MOBIDB_LITE); mobidb-lite (MOBIDB_LITE); PTHR31744 (PANTHER); PTHR31744:SF123 (PANTHER); IPR003441 (PROSITE_PROFILES); IPR036093 (SUPERFAMILY)	P:GO:0006355; F:GO:0003677	P:regulation of transcription, DNA-templated; F:DNA binding
203	INTERPRO, BLASTED, MAPPED, ANNOTATED	Ss.00g143820.m01.CDS	NAC domain-containing protein 100-like	1023	10	6.82036e-136	65.6	2	P:GO:0006355; F:GO:0003677	P:regulation of transcription, DNA-templated; F:DNA binding			IPR003441 (PFAM); IPR036093 (G3DSA:2.170.150.GENE3D); mobidb-lite (MOBIDB_LITE); PTHR31744 (PANTHER); PTHR31744:SF78 (PANTHER); IPR003441 (PROSITE_PROFILES); IPR036093 (SUPERFAMILY)	P:GO:0006355; F:GO:0003677	P:regulation of transcription, DNA-templated; F:DNA binding
204	INTERPRO, BLASTED, MAPPED, ANNOTATED	Ss.00g354880.m01.CDS	NAC domain-containing protein 100-like	1062	10	1.91913e-114	67.39	2	P:GO:0006355; F:GO:0003677	P:regulation of transcription, DNA-templated; F:DNA binding			IPR003441 (PFAM); IPR036093 (G3DSA:2.170.150.GENE3D); mobidb-lite (MOBIDB_LITE); PTHR31744:SF78 (PANTHER); PTHR31744 (PANTHER); IPR003441 (PROSITE_PROFILES); IPR036093 (SUPERFAMILY)	P:GO:0006355; F:GO:0003677	P:regulation of transcription, DNA-templated; F:DNA binding
205	INTERPRO, BLASTED, MAPPED, ANNOTATED	Ss.00g400290.m01.CDS	NAC domain-containing protein 100-like	1056	10	2.22536e-143	68.91	2	P:GO:0006355; F:GO:0003677	P:regulation of transcription, DNA-templated; F:DNA binding			IPR036093 (G3DSA:2.170.150.GENE3D); IPR003441 (PFAM); mobidb-lite (MOBIDB_LITE); PTHR31744 (PANTHER); PTHR31744:SF78 (PANTHER); IPR003441 (PROSITE_PROFILES); IPR036093 (SUPERFAMILY)	P:GO:0006355; F:GO:0003677	P:regulation of transcription, DNA-templated; F:DNA binding
206	INTERPRO, BLASTED, MAPPED, ANNOTATED	Ss.00g227280.m01.CDS	NAC domain-containing protein 100	951	10	2.40037e-109	63.25	2	P:GO:0006355; F:GO:0003677	P:regulation of transcription, DNA-templated; F:DNA binding			IPR003441 (PFAM); IPR036093 (G3DSA:2.170.150.GENE3D); mobidb-lite (MOBIDB_LITE); mobidb-lite (MOBIDB_LITE); mobidb-lite (MOBIDB_LITE); PTHR31744 (PANTHER); PTHR31744:SF78 (PANTHER); IPR003441 (PROSITE_PROFILES); IPR036093 (SUPERFAMILY)	P:GO:0006355; F:GO:0003677	P:regulation of transcription, DNA-templated; F:DNA binding
207	INTERPRO, BLASTED, MAPPED, ANNOTATED	Ss.00g051070.m01.CDS	NAC domain-containing protein	819	10	4.13884e-83	70.73	2	P:GO:0006355; F:GO:0003677	P:regulation of transcription, DNA-templated; F:DNA binding			IPR003441 (PFAM); IPR036093 (G3DSA:2.170.150.GENE3D); mobidb-lite (MOBIDB_LITE); mobidb-lite (MOBIDB_LITE); PTHR31989:SF337 (PANTHER); PTHR31989 (PANTHER); IPR003441 (PROSITE_PROFILES); IPR036093 (SUPERFAMILY)	P:GO:0006355; F:GO:0003677	P:regulation of transcription, DNA-templated; F:DNA binding
208	INTERPRO, BLASTED, MAPPED, ANNOTATED	Ss.00g055820.m01.CDS	WRKY transcription factor WRKY24-like	1773	10	6.61588e-171	63.29	3	P:GO:0006355; F:GO:0003700; F:GO:0043565	P:regulation of transcription, DNA-templated; F:DNA-binding transcription factor activity; F:sequence-specific DNA binding			IPR036576 (G3DSA:2.20.25.GENE3D); IPR003657 (PFAM); IPR036576 (G3DSA:2.20.25.GENE3D); mobidb-lite (MOBIDB_LITE); mobidb-lite (MOBIDB_LITE); mobidb-lite (MOBIDB_LITE); mobidb-lite (MOBIDB_LITE); mobidb-lite (MOBIDB_LITE); mobidb-lite (MOBIDB_LITE); mobidb-lite (MOBIDB_LITE); mobidb-lite (MOBIDB_LITE); PTHR31221:SF248 (PANTHER); IPR044810 (PANTHER); IPR003657 (PROSITE_PROFILES); IPR003657 (PROSITE_…	P:GO:0006355; F:GO:0003700; F:GO:0043565	P:regulation of transcription, DNA-templated; F:DNA-binding transcription factor activity; F:sequence-specific DNA binding
209	INTERPRO, BLASTED, MAPPED, ANNOTATED	Ss.00g263190.m02.CDS	WRKY transcription factor SUSIBA2	2220	10	0	66.43	3	P:GO:0006355; F:GO:0003700; F:GO:0043565	P:regulation of transcription, DNA-templated; F:DNA-binding transcription factor activity; F:sequence-specific DNA binding			IPR003657 (PFAM); IPR036576 (G3DSA:2.20.25.GENE3D); IPR036576 (G3DSA:2.20.25.GENE3D); mobidb-lite (MOBIDB_LITE); mobidb-lite (MOBIDB_LITE); mobidb-lite (MOBIDB_LITE); mobidb-lite (MOBIDB_LITE); mobidb-lite (MOBIDB_LITE); mobidb-lite (MOBIDB_LITE); PTHR31221:SF123 (PANTHER); IPR044810 (PANTHER); IPR003657 (PROSITE_PROFILES); IPR003657 (PROSITE_PROFILES); IPR036576 (SUPERFAMILY); IPR036576 (SUPERFA…	P:GO:0006355; F:GO:0003700; F:GO:0043565	P:regulation of transcription, DNA-templated; F:DNA-binding transcription factor activity; F:sequence-specific DNA binding
210	INTERPRO, BLASTED, MAPPED, ANNOTATED	Ss.00g152610.m01.CDS	WRKY transcription factor 55-like	867	10	1.63891e-49	61.97	3	P:GO:0006355; F:GO:0003700; F:GO:0043565	P:regulation of transcription, DNA-templated; F:DNA-binding transcription factor activity; F:sequence-specific DNA binding			IPR036576 (G3DSA:2.20.25.GENE3D); IPR003657 (PFAM); mobidb-lite (MOBIDB_LITE); mobidb-lite (MOBIDB_LITE); mobidb-lite (MOBIDB_LITE); PTHR31282:SF38 (PANTHER); IPR044810 (PANTHER); IPR003657 (PROSITE_PROFILES); IPR036576 (SUPERFAMILY)	P:GO:0006355; F:GO:0003700; F:GO:0043565	P:regulation of transcription, DNA-templated; F:DNA-binding transcription factor activity; F:sequence-specific DNA binding
211	INTERPRO, BLASTED, MAPPED, ANNOTATED	Ss.00g177280.m01.CDS	WRKY transcription factor 44	1413	10	0	72.53	3	P:GO:0006355; F:GO:0003700; F:GO:0043565	P:regulation of transcription, DNA-templated; F:DNA-binding transcription factor activity; F:sequence-specific DNA binding			IPR003657 (PFAM); IPR036576 (G3DSA:2.20.25.GENE3D); mobidb-lite (MOBIDB_LITE); mobidb-lite (MOBIDB_LITE); mobidb-lite (MOBIDB_LITE); mobidb-lite (MOBIDB_LITE); mobidb-lite (MOBIDB_LITE); mobidb-lite (MOBIDB_LITE); mobidb-lite (MOBIDB_LITE); mobidb-lite (MOBIDB_LITE); mobidb-lite (MOBIDB_LITE); PTHR31221:SF90 (PANTHER); IPR044810 (PANTHER); IPR003657 (PROSITE_PROFILES); IPR003657 (PROSITE_PROFILES…	P:GO:0006355; F:GO:0003700; F:GO:0043565	P:regulation of transcription, DNA-templated; F:DNA-binding transcription factor activity; F:sequence-specific DNA binding
212	INTERPRO, BLASTED, MAPPED, ANNOTATED	Ss.00g177280.m02.CDS	WRKY transcription factor 44	1266	10	1.48461e-157	64.68	3	P:GO:0006355; F:GO:0003700; F:GO:0043565	P:regulation of transcription, DNA-templated; F:DNA-binding transcription factor activity; F:sequence-specific DNA binding			IPR036576 (G3DSA:2.20.25.GENE3D); IPR003657 (PFAM); mobidb-lite (MOBIDB_LITE); mobidb-lite (MOBIDB_LITE); mobidb-lite (MOBIDB_LITE); mobidb-lite (MOBIDB_LITE); mobidb-lite (MOBIDB_LITE); mobidb-lite (MOBIDB_LITE); PTHR31221:SF90 (PANTHER); IPR044810 (PANTHER); IPR003657 (PROSITE_PROFILES); IPR003657 (PROSITE_PROFILES); IPR036576 (SUPERFAMILY); IPR036576 (SUPERFAMILY)	P:GO:0006355; F:GO:0003700; F:GO:0043565	P:regulation of transcription, DNA-templated; F:DNA-binding transcription factor activity; F:sequence-specific DNA binding
213	INTERPRO, BLASTED, MAPPED, ANNOTATED	Ss.00g241390.m01.CDS	WRKY transcription factor 42-like isoform X1	1443	10	9.5966e-68	61.06	3	P:GO:0006355; F:GO:0003700; F:GO:0043565	P:regulation of transcription, DNA-templated; F:DNA-binding transcription factor activity; F:sequence-specific DNA binding			IPR003657 (PFAM); IPR036576 (G3DSA:2.20.25.GENE3D); mobidb-lite (MOBIDB_LITE); PTHR31429:SF81 (PANTHER); IPR044810 (PANTHER); IPR003657 (PROSITE_PROFILES); IPR036576 (SUPERFAMILY)	P:GO:0006355; F:GO:0003700; F:GO:0043565	P:regulation of transcription, DNA-templated; F:DNA-binding transcription factor activity; F:sequence-specific DNA binding
214	INTERPRO, BLASTED, MAPPED, ANNOTATED	Ss.00g169150.m01.CDS	WRKY transcription factor 23	1023	10	1.67457e-60	61.89	3	P:GO:0006355; F:GO:0003700; F:GO:0043565	P:regulation of transcription, DNA-templated; F:DNA-binding transcription factor activity; F:sequence-specific DNA binding			IPR036576 (G3DSA:2.20.25.GENE3D); IPR003657 (PFAM); mobidb-lite (MOBIDB_LITE); mobidb-lite (MOBIDB_LITE); PTHR31221:SF238 (PANTHER); IPR044810 (PANTHER); IPR003657 (PROSITE_PROFILES); IPR036576 (SUPERFAMILY)	P:GO:0006355; F:GO:0003700; F:GO:0043565	P:regulation of transcription, DNA-templated; F:DNA-binding transcription factor activity; F:sequence-specific DNA binding
215	INTERPRO, BLASTED, MAPPED, ANNOTATED	Ss.00g023190.m01.CDS	WRKY transcription factor 22-like	1011	10	9.67709e-73	73.61	4	P:GO:0006355; F:GO:0000976; F:GO:0003700; C:GO:0005634	P:regulation of transcription, DNA-templated; F:transcription cis-regulatory region binding; F:DNA-binding transcription factor activity; C:nucleus			IPR003657 (PFAM); IPR036576 (G3DSA:2.20.25.GENE3D); mobidb-lite (MOBIDB_LITE); mobidb-lite (MOBIDB_LITE); mobidb-lite (MOBIDB_LITE); PTHR32096:SF97 (PANTHER); IPR044810 (PANTHER); IPR003657 (PROSITE_PROFILES); IPR036576 (SUPERFAMILY)	P:GO:0006355; F:GO:0003700; F:GO:0043565	P:regulation of transcription, DNA-templated; F:DNA-binding transcription factor activity; F:sequence-specific DNA binding
216	INTERPRO, BLASTED, MAPPED, ANNOTATED	Ss.00g311550.m01.CDS	WRKY transcription factor 22-like	1287	10	3.4915e-29	53.85	4	P:GO:0006355; F:GO:0003700; F:GO:0043565; C:GO:0005634	P:regulation of transcription, DNA-templated; F:DNA-binding transcription factor activity; F:sequence-specific DNA binding; C:nucleus			IPR003657 (PFAM); IPR036576 (G3DSA:2.20.25.GENE3D); mobidb-lite (MOBIDB_LITE); mobidb-lite (MOBIDB_LITE); mobidb-lite (MOBIDB_LITE); mobidb-lite (MOBIDB_LITE); IPR044810 (PANTHER); PTHR32096:SF80 (PANTHER); IPR003657 (PROSITE_PROFILES); IPR036576 (SUPERFAMILY)	P:GO:0006355; F:GO:0003700; F:GO:0043565	P:regulation of transcription, DNA-templated; F:DNA-binding transcription factor activity; F:sequence-specific DNA binding
217	INTERPRO, BLASTED	Ss.00g251810.m01.CDS	WRKY transcription factor	2022	10	0	76.86						mobidb-lite (MOBIDB_LITE); mobidb-lite (MOBIDB_LITE); mobidb-lite (MOBIDB_LITE); mobidb-lite (MOBIDB_LITE); mobidb-lite (MOBIDB_LITE); mobidb-lite (MOBIDB_LITE); mobidb-lite (MOBIDB_LITE); PTHR31827 (PANTHER); PTHR31827:SF40 (PANTHER)	no GO terms	no GO terms
218	INTERPRO, BLASTED, MAPPED, ANNOTATED	Ss.00g372000.m01.CDS	WRKY transcription factor 22-like	885	10	1.62804e-64	62.86	3	P:GO:0006355; F:GO:0003700; F:GO:0043565	P:regulation of transcription, DNA-templated; F:DNA-binding transcription factor activity; F:sequence-specific DNA binding			IPR036576 (G3DSA:2.20.25.GENE3D); IPR003657 (PFAM); mobidb-lite (MOBIDB_LITE); mobidb-lite (MOBIDB_LITE); mobidb-lite (MOBIDB_LITE); IPR044810 (PANTHER); PTHR32096:SF97 (PANTHER); IPR003657 (PROSITE_PROFILES); IPR036576 (SUPERFAMILY)	P:GO:0006355; F:GO:0003700; F:GO:0043565	P:regulation of transcription, DNA-templated; F:DNA-binding transcription factor activity; F:sequence-specific DNA binding
219	INTERPRO, BLASTED, MAPPED, ANNOTATED	Ss.00g377690.m01.CDS	putative WRKY transcription factor 12	690	10	6.0058e-60	71.2	3	P:GO:0006355; F:GO:0003700; F:GO:0043565	P:regulation of transcription, DNA-templated; F:DNA-binding transcription factor activity; F:sequence-specific DNA binding			IPR003657 (PFAM); IPR036576 (G3DSA:2.20.25.GENE3D); mobidb-lite (MOBIDB_LITE); mobidb-lite (MOBIDB_LITE); PTHR31221:SF137 (PANTHER); IPR044810 (PANTHER); IPR003657 (PROSITE_PROFILES); IPR036576 (SUPERFAMILY)	P:GO:0006355; F:GO:0003700; F:GO:0043565	P:regulation of transcription, DNA-templated; F:DNA-binding transcription factor activity; F:sequence-specific DNA binding
220	INTERPRO, BLASTED, MAPPED, ANNOTATED	Ss.00g050890.m01.CDS	probable WRKY transcription factor 75	456	10	1.91711e-60	94.42	4	P:GO:0006355; F:GO:0003700; F:GO:0043565; C:GO:0005634	P:regulation of transcription, DNA-templated; F:DNA-binding transcription factor activity; F:sequence-specific DNA binding; C:nucleus			IPR003657 (PFAM); IPR036576 (G3DSA:2.20.25.GENE3D); mobidb-lite (MOBIDB_LITE); IPR044810 (PANTHER); PTHR31221:SF83 (PANTHER); IPR003657 (PROSITE_PROFILES); IPR036576 (SUPERFAMILY)	P:GO:0006355; F:GO:0003700; F:GO:0043565	P:regulation of transcription, DNA-templated; F:DNA-binding transcription factor activity; F:sequence-specific DNA binding
221	INTERPRO, BLASTED, MAPPED, ANNOTATED	Ss.00g340720.m01.CDS	probable WRKY transcription factor 75	339	10	4.34383e-17	73.22	4	P:GO:0006355; F:GO:0003700; F:GO:0043565; C:GO:0005634	P:regulation of transcription, DNA-templated; F:DNA-binding transcription factor activity; F:sequence-specific DNA binding; C:nucleus			IPR036576 (G3DSA:2.20.25.GENE3D); IPR003657 (PFAM); IPR044810 (PANTHER); PTHR31221:SF83 (PANTHER); IPR003657 (PROSITE_PROFILES); IPR036576 (SUPERFAMILY)	P:GO:0006355; F:GO:0003700; F:GO:0043565	P:regulation of transcription, DNA-templated; F:DNA-binding transcription factor activity; F:sequence-specific DNA binding
222	INTERPRO, BLASTED, MAPPED, ANNOTATED	Ss.00g213480.m01.CDS	probable WRKY transcription factor 71	951	10	3.91799e-70	65.37	3	P:GO:0006355; F:GO:0003700; F:GO:0043565	P:regulation of transcription, DNA-templated; F:DNA-binding transcription factor activity; F:sequence-specific DNA binding			IPR003657 (PFAM); IPR036576 (G3DSA:2.20.25.GENE3D); mobidb-lite (MOBIDB_LITE); mobidb-lite (MOBIDB_LITE); mobidb-lite (MOBIDB_LITE); mobidb-lite (MOBIDB_LITE); mobidb-lite (MOBIDB_LITE); IPR044810 (PANTHER); PTHR31221:SF195 (PANTHER); IPR003657 (PROSITE_PROFILES); IPR036576 (SUPERFAMILY)	P:GO:0006355; F:GO:0003700; F:GO:0043565	P:regulation of transcription, DNA-templated; F:DNA-binding transcription factor activity; F:sequence-specific DNA binding
223	INTERPRO, BLASTED, MAPPED, ANNOTATED	Ss.00g172820.m01.CDS	probable WRKY transcription factor 70	804	10	1.4386e-43	59.77	3	P:GO:0006355; F:GO:0003700; F:GO:0043565	P:regulation of transcription, DNA-templated; F:DNA-binding transcription factor activity; F:sequence-specific DNA binding			IPR036576 (G3DSA:2.20.25.GENE3D); IPR003657 (PFAM); mobidb-lite (MOBIDB_LITE); PTHR31282:SF85 (PANTHER); IPR044810 (PANTHER); IPR003657 (PROSITE_PROFILES); IPR036576 (SUPERFAMILY)	P:GO:0006355; F:GO:0003700; F:GO:0043565	P:regulation of transcription, DNA-templated; F:DNA-binding transcription factor activity; F:sequence-specific DNA binding
224	INTERPRO, BLASTED, MAPPED, ANNOTATED	Ss.00g306070.m01.CDS	probable WRKY transcription factor 70	822	10	6.29113e-57	55.97	3	P:GO:0006355; F:GO:0003700; F:GO:0043565	P:regulation of transcription, DNA-templated; F:DNA-binding transcription factor activity; F:sequence-specific DNA binding			IPR003657 (PFAM); IPR036576 (G3DSA:2.20.25.GENE3D); IPR044810 (PANTHER); PTHR31282:SF85 (PANTHER); IPR003657 (PROSITE_PROFILES); IPR036576 (SUPERFAMILY)	P:GO:0006355; F:GO:0003700; F:GO:0043565	P:regulation of transcription, DNA-templated; F:DNA-binding transcription factor activity; F:sequence-specific DNA binding
225	INTERPRO, BLASTED, MAPPED, ANNOTATED	Ss.00g014560.m01.CDS	probable WRKY transcription factor 7	918	10	4.31641e-117	71.29	3	P:GO:0006355; F:GO:0003700; F:GO:0043565	P:regulation of transcription, DNA-templated; F:DNA-binding transcription factor activity; F:sequence-specific DNA binding			IPR036576 (G3DSA:2.20.25.GENE3D); IPR018872 (PFAM); IPR003657 (PFAM); mobidb-lite (MOBIDB_LITE); mobidb-lite (MOBIDB_LITE); PTHR31282:SF144 (PANTHER); IPR044810 (PANTHER); IPR003657 (PROSITE_PROFILES); IPR036576 (SUPERFAMILY)	P:GO:0006355; F:GO:0003700; F:GO:0043565	P:regulation of transcription, DNA-templated; F:DNA-binding transcription factor activity; F:sequence-specific DNA binding
226	INTERPRO, BLASTED, MAPPED, ANNOTATED	Ss.00g357500.m01.CDS	probable WRKY transcription factor 7	981	10	1.83038e-101	69.9	3	P:GO:0006355; F:GO:0003700; F:GO:0043565	P:regulation of transcription, DNA-templated; F:DNA-binding transcription factor activity; F:sequence-specific DNA binding			IPR018872 (PFAM); IPR036576 (G3DSA:2.20.25.GENE3D); IPR003657 (PFAM); mobidb-lite (MOBIDB_LITE); mobidb-lite (MOBIDB_LITE); mobidb-lite (MOBIDB_LITE); mobidb-lite (MOBIDB_LITE); IPR044810 (PANTHER); PTHR31282:SF144 (PANTHER); IPR003657 (PROSITE_PROFILES); IPR036576 (SUPERFAMILY)	P:GO:0006355; F:GO:0003700; F:GO:0043565	P:regulation of transcription, DNA-templated; F:DNA-binding transcription factor activity; F:sequence-specific DNA binding
227	INTERPRO, BLASTED, MAPPED, ANNOTATED	Ss.00g362870.m01.CDS	probable WRKY transcription factor 65 isoform X1	915	10	2.92842e-69	62.07	3	P:GO:0006355; F:GO:0003700; F:GO:0043565	P:regulation of transcription, DNA-templated; F:DNA-binding transcription factor activity; F:sequence-specific DNA binding			IPR003657 (PFAM); IPR036576 (G3DSA:2.20.25.GENE3D); mobidb-lite (MOBIDB_LITE); mobidb-lite (MOBIDB_LITE); mobidb-lite (MOBIDB_LITE); mobidb-lite (MOBIDB_LITE); mobidb-lite (MOBIDB_LITE); IPR044810 (PANTHER); PTHR32096:SF19 (PANTHER); IPR003657 (PROSITE_PROFILES); IPR036576 (SUPERFAMILY)	P:GO:0006355; F:GO:0003700; F:GO:0043565	P:regulation of transcription, DNA-templated; F:DNA-binding transcription factor activity; F:sequence-specific DNA binding
228	INTERPRO, BLASTED, MAPPED, ANNOTATED	Ss.00g086860.m01.CDS	probable WRKY transcription factor 57	882	10	2.01781e-77	62.52	3	P:GO:0006355; F:GO:0003700; F:GO:0043565	P:regulation of transcription, DNA-templated; F:DNA-binding transcription factor activity; F:sequence-specific DNA binding			IPR036576 (G3DSA:2.20.25.GENE3D); IPR003657 (PFAM); mobidb-lite (MOBIDB_LITE); mobidb-lite (MOBIDB_LITE); PTHR31221:SF238 (PANTHER); IPR044810 (PANTHER); IPR003657 (PROSITE_PROFILES); IPR036576 (SUPERFAMILY)	P:GO:0006355; F:GO:0003700; F:GO:0043565	P:regulation of transcription, DNA-templated; F:DNA-binding transcription factor activity; F:sequence-specific DNA binding
229	INTERPRO, BLASTED, MAPPED, ANNOTATED	Ss.00g174840.m01.CDS	probable WRKY transcription factor 56	729	10	5.85534e-61	91.5	4	P:GO:0006355; F:GO:0003700; F:GO:0043565; C:GO:0005634	P:regulation of transcription, DNA-templated; F:DNA-binding transcription factor activity; F:sequence-specific DNA binding; C:nucleus			IPR036576 (G3DSA:2.20.25.GENE3D); IPR003657 (PFAM); mobidb-lite (MOBIDB_LITE); mobidb-lite (MOBIDB_LITE); mobidb-lite (MOBIDB_LITE); mobidb-lite (MOBIDB_LITE); IPR044810 (PANTHER); PTHR31221:SF111 (PANTHER); IPR003657 (PROSITE_PROFILES); IPR036576 (SUPERFAMILY)	P:GO:0006355; F:GO:0003700; F:GO:0043565	P:regulation of transcription, DNA-templated; F:DNA-binding transcription factor activity; F:sequence-specific DNA binding
230	INTERPRO, BLASTED, MAPPED, ANNOTATED	Ss.00g071830.m01.CDS	probable WRKY transcription factor 50	522	10	1.75989e-44	71.1	3	P:GO:0006355; F:GO:0003700; F:GO:0043565	P:regulation of transcription, DNA-templated; F:DNA-binding transcription factor activity; F:sequence-specific DNA binding			IPR003657 (PFAM); IPR036576 (G3DSA:2.20.25.GENE3D); mobidb-lite (MOBIDB_LITE); IPR044810 (PANTHER); PTHR31221:SF112 (PANTHER); IPR003657 (PROSITE_PROFILES); IPR036576 (SUPERFAMILY)	P:GO:0006355; F:GO:0003700; F:GO:0043565	P:regulation of transcription, DNA-templated; F:DNA-binding transcription factor activity; F:sequence-specific DNA binding
231	INTERPRO, BLASTED, MAPPED, ANNOTATED	Ss.00g387590.m02.CDS	probable WRKY transcription factor 49	756	10	1.60575e-47	66.73	3	P:GO:0006355; F:GO:0003700; F:GO:0043565	P:regulation of transcription, DNA-templated; F:DNA-binding transcription factor activity; F:sequence-specific DNA binding			IPR036576 (G3DSA:2.20.25.GENE3D); IPR003657 (PFAM); mobidb-lite (MOBIDB_LITE); mobidb-lite (MOBIDB_LITE); PTHR31221:SF42 (PANTHER); IPR044810 (PANTHER); IPR003657 (PROSITE_PROFILES); IPR036576 (SUPERFAMILY)	P:GO:0006355; F:GO:0003700; F:GO:0043565	P:regulation of transcription, DNA-templated; F:DNA-binding transcription factor activity; F:sequence-specific DNA binding
232	INTERPRO, BLASTED, MAPPED, ANNOTATED	Ss.00g293280.m01.CDS	probable WRKY transcription factor 40 isoform X1	702	10	1.74258e-54	57.65	4	P:GO:0006355; P:GO:0050896; F:GO:0003700; F:GO:0043565	P:regulation of transcription, DNA-templated; P:response to stimulus; F:DNA-binding transcription factor activity; F:sequence-specific DNA binding			IPR003657 (PFAM); IPR036576 (G3DSA:2.20.25.GENE3D); mobidb-lite (MOBIDB_LITE); PTHR31429:SF3 (PANTHER); IPR044810 (PANTHER); IPR003657 (PROSITE_PROFILES); IPR036576 (SUPERFAMILY)	P:GO:0006355; F:GO:0003700; F:GO:0043565	P:regulation of transcription, DNA-templated; F:DNA-binding transcription factor activity; F:sequence-specific DNA binding
233	INTERPRO, BLASTED, MAPPED, ANNOTATED	Ss.00g072730.m01.CDS	probable WRKY transcription factor 40	1209	10	1.0286e-59	61.84	3	P:GO:0006355; F:GO:0003700; F:GO:0043565	P:regulation of transcription, DNA-templated; F:DNA-binding transcription factor activity; F:sequence-specific DNA binding			IPR036576 (G3DSA:2.20.25.GENE3D); IPR003657 (PFAM); mobidb-lite (MOBIDB_LITE); mobidb-lite (MOBIDB_LITE); IPR044810 (PANTHER); PTHR31429:SF3 (PANTHER); IPR003657 (PROSITE_PROFILES); IPR036576 (SUPERFAMILY)	P:GO:0006355; F:GO:0003700; F:GO:0043565	P:regulation of transcription, DNA-templated; F:DNA-binding transcription factor activity; F:sequence-specific DNA binding
234	INTERPRO, BLASTED, MAPPED, ANNOTATED	Ss.00g402190.m01.CDS	probable WRKY transcription factor 40	924	10	1.19104e-96	66.16	3	P:GO:0006355; F:GO:0003700; F:GO:0043565	P:regulation of transcription, DNA-templated; F:DNA-binding transcription factor activity; F:sequence-specific DNA binding			IPR003657 (PFAM); IPR036576 (G3DSA:2.20.25.GENE3D); IPR044810 (PANTHER); PTHR31429:SF3 (PANTHER); IPR003657 (PROSITE_PROFILES); IPR036576 (SUPERFAMILY)	P:GO:0006355; F:GO:0003700; F:GO:0043565	P:regulation of transcription, DNA-templated; F:DNA-binding transcription factor activity; F:sequence-specific DNA binding
235	INTERPRO, BLASTED, MAPPED, ANNOTATED	Ss.00g367420.m01.CDS	probable WRKY transcription factor 4	1410	10	1.18724e-137	66.22	3	P:GO:0006355; F:GO:0003700; F:GO:0043565	P:regulation of transcription, DNA-templated; F:DNA-binding transcription factor activity; F:sequence-specific DNA binding			IPR003657 (PFAM); IPR036576 (G3DSA:2.20.25.GENE3D); IPR036576 (G3DSA:2.20.25.GENE3D); mobidb-lite (MOBIDB_LITE); mobidb-lite (MOBIDB_LITE); mobidb-lite (MOBIDB_LITE); mobidb-lite (MOBIDB_LITE); mobidb-lite (MOBIDB_LITE); PTHR31221:SF130 (PANTHER); IPR044810 (PANTHER); IPR003657 (PROSITE_PROFILES); IPR003657 (PROSITE_PROFILES); IPR036576 (SUPERFAMILY); IPR036576 (SUPERFAMILY)	P:GO:0006355; F:GO:0003700; F:GO:0043565	P:regulation of transcription, DNA-templated; F:DNA-binding transcription factor activity; F:sequence-specific DNA binding
236	INTERPRO, BLASTED, MAPPED, ANNOTATED	Ss.00g306390.m01.CDS	probable WRKY transcription factor 33	1632	10	1.17304e-167	66.02	3	P:GO:0006355; F:GO:0003700; F:GO:0043565	P:regulation of transcription, DNA-templated; F:DNA-binding transcription factor activity; F:sequence-specific DNA binding			IPR036576 (G3DSA:2.20.25.GENE3D); IPR003657 (PFAM); mobidb-lite (MOBIDB_LITE); mobidb-lite (MOBIDB_LITE); mobidb-lite (MOBIDB_LITE); mobidb-lite (MOBIDB_LITE); mobidb-lite (MOBIDB_LITE); mobidb-lite (MOBIDB_LITE); mobidb-lite (MOBIDB_LITE); mobidb-lite (MOBIDB_LITE); mobidb-lite (MOBIDB_LITE); mobidb-lite (MOBIDB_LITE); mobidb-lite (MOBIDB_LITE); IPR044810 (PANTHER); PTHR31221:SF248 (PANTHER); IP…	P:GO:0006355; F:GO:0003700; F:GO:0043565	P:regulation of transcription, DNA-templated; F:DNA-binding transcription factor activity; F:sequence-specific DNA binding
237	INTERPRO, BLASTED, MAPPED, ANNOTATED	Ss.00g253090.m01.CDS	probable WRKY transcription factor 31 isoform X2	1602	10	1.37675e-134	68.1	3	P:GO:0006355; F:GO:0003700; F:GO:0043565	P:regulation of transcription, DNA-templated; F:DNA-binding transcription factor activity; F:sequence-specific DNA binding			IPR036576 (G3DSA:2.20.25.GENE3D); IPR003657 (PFAM); mobidb-lite (MOBIDB_LITE); mobidb-lite (MOBIDB_LITE); mobidb-lite (MOBIDB_LITE); mobidb-lite (MOBIDB_LITE); mobidb-lite (MOBIDB_LITE); mobidb-lite (MOBIDB_LITE); PTHR31429:SF82 (PANTHER); IPR044810 (PANTHER); IPR003657 (PROSITE_PROFILES); IPR036576 (SUPERFAMILY)	P:GO:0006355; F:GO:0003700; F:GO:0043565	P:regulation of transcription, DNA-templated; F:DNA-binding transcription factor activity; F:sequence-specific DNA binding
238	INTERPRO, BLASTED, MAPPED, ANNOTATED	Ss.00g078310.m01.CDS	probable WRKY transcription factor 31	1539	10	1.42368e-136	64.26	3	P:GO:0006355; F:GO:0003700; F:GO:0043565	P:regulation of transcription, DNA-templated; F:DNA-binding transcription factor activity; F:sequence-specific DNA binding			IPR036576 (G3DSA:2.20.25.GENE3D); IPR003657 (PFAM); mobidb-lite (MOBIDB_LITE); mobidb-lite (MOBIDB_LITE); IPR044810 (PANTHER); PTHR31429:SF50 (PANTHER); IPR003657 (PROSITE_PROFILES); IPR036576 (SUPERFAMILY)	P:GO:0006355; F:GO:0003700; F:GO:0043565	P:regulation of transcription, DNA-templated; F:DNA-binding transcription factor activity; F:sequence-specific DNA binding
239	INTERPRO, BLASTED, MAPPED, ANNOTATED	Ss.00g087040.m01.CDS	probable WRKY transcription factor 3	1290	10	9.27101e-21	42.55	3	P:GO:0006355; F:GO:0003700; F:GO:0043565	P:regulation of transcription, DNA-templated; F:DNA-binding transcription factor activity; F:sequence-specific DNA binding			IPR036576 (G3DSA:2.20.25.GENE3D); IPR003657 (PFAM); mobidb-lite (MOBIDB_LITE); mobidb-lite (MOBIDB_LITE); mobidb-lite (MOBIDB_LITE); mobidb-lite (MOBIDB_LITE); mobidb-lite (MOBIDB_LITE); IPR044810 (PANTHER); IPR003657 (PROSITE_PROFILES); IPR003657 (PROSITE_PROFILES); IPR036576 (SUPERFAMILY); IPR036576 (SUPERFAMILY)	P:GO:0006355; F:GO:0003700; F:GO:0043565	P:regulation of transcription, DNA-templated; F:DNA-binding transcription factor activity; F:sequence-specific DNA binding
240	INTERPRO, BLASTED, MAPPED, ANNOTATED	Ss.00g122650.m01.CDS	probable WRKY transcription factor 3	1491	10	0	73.51	3	P:GO:0006355; F:GO:0003700; F:GO:0043565	P:regulation of transcription, DNA-templated; F:DNA-binding transcription factor activity; F:sequence-specific DNA binding			IPR036576 (G3DSA:2.20.25.GENE3D); IPR003657 (PFAM); mobidb-lite (MOBIDB_LITE); mobidb-lite (MOBIDB_LITE); mobidb-lite (MOBIDB_LITE); mobidb-lite (MOBIDB_LITE); mobidb-lite (MOBIDB_LITE); mobidb-lite (MOBIDB_LITE); mobidb-lite (MOBIDB_LITE); mobidb-lite (MOBIDB_LITE); mobidb-lite (MOBIDB_LITE); mobidb-lite (MOBIDB_LITE); IPR044810 (PANTHER); PTHR31221:SF192 (PANTHER); IPR003657 (PROSITE_PROFILES);…	P:GO:0006355; F:GO:0003700; F:GO:0043565	P:regulation of transcription, DNA-templated; F:DNA-binding transcription factor activity; F:sequence-specific DNA binding
241	INTERPRO, BLASTED, MAPPED, ANNOTATED	Ss.00g256910.m01.CDS	probable WRKY transcription factor 28	1020	10	5.32479e-76	64.26	3	P:GO:0006355; F:GO:0003700; F:GO:0043565	P:regulation of transcription, DNA-templated; F:DNA-binding transcription factor activity; F:sequence-specific DNA binding			IPR036576 (G3DSA:2.20.25.GENE3D); IPR003657 (PFAM); mobidb-lite (MOBIDB_LITE); mobidb-lite (MOBIDB_LITE); mobidb-lite (MOBIDB_LITE); mobidb-lite (MOBIDB_LITE); mobidb-lite (MOBIDB_LITE); mobidb-lite (MOBIDB_LITE); PTHR31221:SF195 (PANTHER); IPR044810 (PANTHER); IPR003657 (PROSITE_PROFILES); IPR036576 (SUPERFAMILY)	P:GO:0006355; F:GO:0003700; F:GO:0043565	P:regulation of transcription, DNA-templated; F:DNA-binding transcription factor activity; F:sequence-specific DNA binding
242	INTERPRO, BLASTED, MAPPED, ANNOTATED	Ss.00g216810.m01.CDS	probable WRKY transcription factor 21	990	10	6.81665e-159	77.28	3	P:GO:0006355; F:GO:0003700; F:GO:0043565	P:regulation of transcription, DNA-templated; F:DNA-binding transcription factor activity; F:sequence-specific DNA binding			IPR003657 (PFAM); IPR018872 (PFAM); IPR036576 (G3DSA:2.20.25.GENE3D); mobidb-lite (MOBIDB_LITE); IPR044810 (PANTHER); PTHR31282:SF163 (PANTHER); IPR003657 (PROSITE_PROFILES); IPR036576 (SUPERFAMILY)	P:GO:0006355; F:GO:0003700; F:GO:0043565	P:regulation of transcription, DNA-templated; F:DNA-binding transcription factor activity; F:sequence-specific DNA binding
243	INTERPRO, BLASTED, MAPPED, ANNOTATED	Ss.00g242120.m01.CDS	probable WRKY transcription factor 20	1776	10	0	70.54	3	P:GO:0006355; F:GO:0003700; F:GO:0043565	P:regulation of transcription, DNA-templated; F:DNA-binding transcription factor activity; F:sequence-specific DNA binding			IPR036576 (G3DSA:2.20.25.GENE3D); IPR003657 (PFAM); IPR036576 (G3DSA:2.20.25.GENE3D); mobidb-lite (MOBIDB_LITE); mobidb-lite (MOBIDB_LITE); mobidb-lite (MOBIDB_LITE); mobidb-lite (MOBIDB_LITE); mobidb-lite (MOBIDB_LITE); mobidb-lite (MOBIDB_LITE); mobidb-lite (MOBIDB_LITE); mobidb-lite (MOBIDB_LITE); mobidb-lite (MOBIDB_LITE); mobidb-lite (MOBIDB_LITE); IPR044810 (PANTHER); PTHR31221:SF175 (PANTH…	P:GO:0006355; F:GO:0003700; F:GO:0043565	P:regulation of transcription, DNA-templated; F:DNA-binding transcription factor activity; F:sequence-specific DNA binding
244	INTERPRO, BLASTED, MAPPED, ANNOTATED	Ss.00g103540.m01.CDS	probable WRKY transcription factor 17	948	10	2.28662e-86	64.9	3	P:GO:0006355; F:GO:0003700; F:GO:0043565	P:regulation of transcription, DNA-templated; F:DNA-binding transcription factor activity; F:sequence-specific DNA binding			IPR003657 (PFAM); IPR018872 (PFAM); IPR036576 (G3DSA:2.20.25.GENE3D); mobidb-lite (MOBIDB_LITE); mobidb-lite (MOBIDB_LITE); IPR044810 (PANTHER); PTHR31282:SF142 (PANTHER); IPR003657 (PROSITE_PROFILES); IPR036576 (SUPERFAMILY)	P:GO:0006355; F:GO:0003700; F:GO:0043565	P:regulation of transcription, DNA-templated; F:DNA-binding transcription factor activity; F:sequence-specific DNA binding
245	INTERPRO, BLASTED, MAPPED, ANNOTATED	Ss.00g275780.m01.CDS	probable WRKY transcription factor 13	756	10	3.65719e-79	66.58	4	P:GO:0006355; F:GO:0003700; F:GO:0043565; C:GO:0005634	P:regulation of transcription, DNA-templated; F:DNA-binding transcription factor activity; F:sequence-specific DNA binding; C:nucleus			IPR036576 (G3DSA:2.20.25.GENE3D); IPR003657 (PFAM); mobidb-lite (MOBIDB_LITE); mobidb-lite (MOBIDB_LITE); PTHR31221:SF17 (PANTHER); IPR044810 (PANTHER); IPR003657 (PROSITE_PROFILES); IPR036576 (SUPERFAMILY)	P:GO:0006355; F:GO:0003700; F:GO:0043565	P:regulation of transcription, DNA-templated; F:DNA-binding transcription factor activity; F:sequence-specific DNA binding
246	INTERPRO, BLASTED, MAPPED, ANNOTATED	Ss.00g132070.m01.CDS	agamous-like MADS-box protein AGL9 homolog isoform X4	735	10	6.06933e-149	89.3	6	P:GO:0009908; P:GO:0045944; F:GO:0000978; F:GO:0000981; F:GO:0046983; C:GO:0005634	P:flower development; P:positive regulation of transcription by RNA polymerase II; F:RNA polymerase II cis-regulatory region sequence-specific DNA binding; F:DNA-binding transcription factor activity, RNA polymerase II-specific; F:protein dimerization activity; C:nucleus			IPR002100 (PRINTS); IPR002100 (PFAM); IPR036879 (G3DSA:3.40.1810.GENE3D); IPR002487 (PFAM); PTHR48019 (PANTHER); PTHR48019:SF29 (PANTHER); IPR002100 (PROSITE_PROFILES); IPR002487 (PROSITE_PROFILES); IPR033896 (CDD); IPR036879 (SUPERFAMILY)	P:GO:0006355; P:GO:0045944; F:GO:0000977; F:GO:0003677; F:GO:0003700; F:GO:0046983; C:GO:0005634	P:regulation of transcription, DNA-templated; P:positive regulation of transcription by RNA polymerase II; F:RNA polymerase II transcription regulatory region sequence-specific DNA binding; F:DNA binding; F:DNA-binding transcription factor activity; F:protein dimerization activity; C:nucleus
247	INTERPRO, BLASTED, MAPPED, ANNOTATED	Ss.00g238420.m01.CDS	agamous-like MADS-box protein AGL82	1065	10	4.30023e-32	56.67	4	P:GO:0045944; F:GO:0000981; F:GO:0000987; F:GO:0046983	P:positive regulation of transcription by RNA polymerase II; F:DNA-binding transcription factor activity, RNA polymerase II-specific; F:cis-regulatory region sequence-specific DNA binding; F:protein dimerization activity			IPR002100 (PRINTS); IPR002100 (PFAM); IPR036879 (G3DSA:3.40.1810.GENE3D); PTHR48019 (PANTHER); PTHR48019:SF34 (PANTHER); IPR002100 (PROSITE_PROFILES); IPR033897 (CDD); IPR036879 (SUPERFAMILY)	P:GO:0045944; F:GO:0000981; F:GO:0000987; F:GO:0003677; F:GO:0046983	P:positive regulation of transcription by RNA polymerase II; F:DNA-binding transcription factor activity, RNA polymerase II-specific; F:cis-regulatory region sequence-specific DNA binding; F:DNA binding; F:protein dimerization activity
248	INTERPRO, BLASTED, MAPPED, ANNOTATED	Ss.00g033500.m01.CDS	agamous-like MADS-box protein AGL80	417	10	2.13903e-20	54.22	2	F:GO:0003677; F:GO:0046983	F:DNA binding; F:protein dimerization activity			IPR002100 (PFAM); PTHR48019 (PANTHER); PTHR48019:SF17 (PANTHER); IPR002100 (PROSITE_PROFILES); IPR036879 (SUPERFAMILY)	F:GO:0003677; F:GO:0046983	F:DNA binding; F:protein dimerization activity
249	INTERPRO, BLASTED, MAPPED, ANNOTATED	Ss.00g054430.m01.CDS	agamous-like MADS-box protein AGL80	570	10	3.36356e-41	68.83	2	F:GO:0003677; F:GO:0046983	F:DNA binding; F:protein dimerization activity			IPR002100 (PRINTS); IPR002100 (PFAM); IPR036879 (G3DSA:3.40.1810.GENE3D); PTHR48019 (PANTHER); PTHR48019:SF17 (PANTHER); IPR002100 (PROSITE_PROFILES); IPR036879 (SUPERFAMILY)	F:GO:0003677; F:GO:0046983	F:DNA binding; F:protein dimerization activity
250	INTERPRO, BLASTED, MAPPED, ANNOTATED	Ss.00g361380.m01.CDS	agamous-like MADS-box protein AGL80	603	10	1.80577e-40	70.89	4	P:GO:0045944; F:GO:0000978; F:GO:0000981; F:GO:0046983	P:positive regulation of transcription by RNA polymerase II; F:RNA polymerase II cis-regulatory region sequence-specific DNA binding; F:DNA-binding transcription factor activity, RNA polymerase II-specific; F:protein dimerization activity			IPR002100 (PRINTS); IPR036879 (G3DSA:3.40.1810.GENE3D); IPR002100 (PFAM); PTHR48019:SF17 (PANTHER); PTHR48019 (PANTHER); IPR002100 (PROSITE_PROFILES); IPR033897 (CDD); IPR036879 (SUPERFAMILY)	P:GO:0045944; F:GO:0000981; F:GO:0000987; F:GO:0003677; F:GO:0046983	P:positive regulation of transcription by RNA polymerase II; F:DNA-binding transcription factor activity, RNA polymerase II-specific; F:cis-regulatory region sequence-specific DNA binding; F:DNA binding; F:protein dimerization activity
251	INTERPRO, BLASTED, MAPPED, ANNOTATED	Ss.00g361390.m01.CDS	agamous-like MADS-box protein AGL80	573	10	1.4715e-41	67.11	4	P:GO:0045944; F:GO:0000981; F:GO:0000987; F:GO:0046983	P:positive regulation of transcription by RNA polymerase II; F:DNA-binding transcription factor activity, RNA polymerase II-specific; F:cis-regulatory region sequence-specific DNA binding; F:protein dimerization activity			IPR002100 (PRINTS); IPR002100 (PFAM); IPR036879 (G3DSA:3.40.1810.GENE3D); mobidb-lite (MOBIDB_LITE); PTHR48019:SF17 (PANTHER); PTHR48019 (PANTHER); IPR002100 (PROSITE_PROFILES); IPR033897 (CDD); IPR036879 (SUPERFAMILY)	P:GO:0045944; F:GO:0000981; F:GO:0000987; F:GO:0003677; F:GO:0046983	P:positive regulation of transcription by RNA polymerase II; F:DNA-binding transcription factor activity, RNA polymerase II-specific; F:cis-regulatory region sequence-specific DNA binding; F:DNA binding; F:protein dimerization activity
252	INTERPRO, BLASTED, MAPPED, ANNOTATED	Ss.00g337070.m01.CDS	Agamous-like MADS-box protein AGL8 isoform 1	429	10	3.34023e-44	75.2	9	P:GO:0010223; P:GO:0010228; P:GO:0010311; P:GO:0045944; P:GO:0048366; F:GO:0000978; F:GO:0000981; F:GO:0046983; C:GO:0005634	P:secondary shoot formation; P:vegetative to reproductive phase transition of meristem; P:lateral root formation; P:positive regulation of transcription by RNA polymerase II; P:leaf development; F:RNA polymerase II cis-regulatory region sequence-specific DNA binding; F:DNA-binding transcription factor activity, RNA polymerase II-specific; F:protein dimerization activity; C:nucleus			IPR002487 (PFAM); mobidb-lite (MOBIDB_LITE); PTHR48019:SF22 (PANTHER); PTHR48019 (PANTHER); IPR002487 (PROSITE_PROFILES)	P:GO:0006355; F:GO:0003700; C:GO:0005634	P:regulation of transcription, DNA-templated; F:DNA-binding transcription factor activity; C:nucleus
253	INTERPRO, BLASTED, MAPPED, ANNOTATED	Ss.00g140160.m01.CDS	agamous-like MADS-box protein AGL8 homolog	729	10	4.17075e-103	81.78	5	P:GO:0045944; F:GO:0000978; F:GO:0000981; F:GO:0046983; C:GO:0005634	P:positive regulation of transcription by RNA polymerase II; F:RNA polymerase II cis-regulatory region sequence-specific DNA binding; F:DNA-binding transcription factor activity, RNA polymerase II-specific; F:protein dimerization activity; C:nucleus			IPR002100 (PRINTS); IPR002100 (PFAM); IPR002487 (PFAM); IPR036879 (G3DSA:3.40.1810.GENE3D); mobidb-lite (MOBIDB_LITE); mobidb-lite (MOBIDB_LITE); mobidb-lite (MOBIDB_LITE); PTHR48019 (PANTHER); PTHR48019:SF97 (PANTHER); IPR002487 (PROSITE_PROFILES); IPR002100 (PROSITE_PROFILES); IPR033896 (CDD); IPR036879 (SUPERFAMILY)	P:GO:0006355; P:GO:0045944; F:GO:0000977; F:GO:0003677; F:GO:0003700; F:GO:0046983; C:GO:0005634	P:regulation of transcription, DNA-templated; P:positive regulation of transcription by RNA polymerase II; F:RNA polymerase II transcription regulatory region sequence-specific DNA binding; F:DNA binding; F:DNA-binding transcription factor activity; F:protein dimerization activity; C:nucleus
254	INTERPRO, BLASTED, MAPPED, ANNOTATED	Ss.00g227320.m01.CDS	agamous-like MADS-box protein AGL65 isoform X1	1116	10	0	85.21	5	P:GO:0006357; F:GO:0000978; F:GO:0000981; F:GO:0046983; C:GO:0005634	P:regulation of transcription by RNA polymerase II; F:RNA polymerase II cis-regulatory region sequence-specific DNA binding; F:DNA-binding transcription factor activity, RNA polymerase II-specific; F:protein dimerization activity; C:nucleus			IPR002100 (PRINTS); IPR036879 (G3DSA:3.40.1810.GENE3D); IPR002100 (PFAM); PTHR48019 (PANTHER); PTHR48019:SF33 (PANTHER); IPR002100 (PROSITE_PROFILES); cd00120 (CDD); IPR036879 (SUPERFAMILY)	F:GO:0003677; F:GO:0046983	F:DNA binding; F:protein dimerization activity
255	INTERPRO, BLASTED, MAPPED, ANNOTATED	Ss.00g004820.m01.CDS	agamous-like MADS-box protein AGL62	807	10	7.62411e-47	59.36	2	F:GO:0003677; F:GO:0046983	F:DNA binding; F:protein dimerization activity			IPR002100 (PRINTS); IPR002100 (PFAM); IPR036879 (G3DSA:3.40.1810.GENE3D); mobidb-lite (MOBIDB_LITE); PTHR11945:SF618 (PANTHER); PTHR11945 (PANTHER); IPR002100 (PROSITE_PROFILES); IPR036879 (SUPERFAMILY)	F:GO:0003677; F:GO:0046983	F:DNA binding; F:protein dimerization activity
256	INTERPRO, BLASTED, MAPPED, ANNOTATED	Ss.00g027180.m02.CDS	agamous-like MADS-box protein AGL62	915	10	4.43191e-48	63.51	3	P:GO:0045944; F:GO:0000977; F:GO:0046983	P:positive regulation of transcription by RNA polymerase II; F:RNA polymerase II transcription regulatory region sequence-specific DNA binding; F:protein dimerization activity			IPR002100 (PRINTS); IPR002100 (PFAM); IPR036879 (G3DSA:3.40.1810.GENE3D); mobidb-lite (MOBIDB_LITE); PTHR11945 (PANTHER); PTHR11945:SF185 (PANTHER); IPR002100 (PROSITE_PROFILES); IPR033896 (CDD); IPR036879 (SUPERFAMILY)	P:GO:0045944; F:GO:0000977; F:GO:0003677; F:GO:0046983	P:positive regulation of transcription by RNA polymerase II; F:RNA polymerase II transcription regulatory region sequence-specific DNA binding; F:DNA binding; F:protein dimerization activity
257	INTERPRO, BLASTED, MAPPED, ANNOTATED	Ss.00g282680.m01.CDS	agamous-like MADS-box protein AGL62	294	10	2.29696e-21	67.66	4	P:GO:0006357; F:GO:0000978; F:GO:0000981; F:GO:0046983	P:regulation of transcription by RNA polymerase II; F:RNA polymerase II cis-regulatory region sequence-specific DNA binding; F:DNA-binding transcription factor activity, RNA polymerase II-specific; F:protein dimerization activity			IPR002100 (PRINTS); IPR036879 (G3DSA:3.40.1810.GENE3D); IPR002100 (PFAM); PTHR11945 (PANTHER); PTHR11945:SF677 (PANTHER); IPR002100 (PROSITE_PROFILES); IPR036879 (SUPERFAMILY)	F:GO:0003677; F:GO:0046983	F:DNA binding; F:protein dimerization activity
258	INTERPRO, BLASTED, MAPPED, ANNOTATED	Ss.00g250370.m01.CDS	agamous-like MADS-box protein AGL19 isoform X1	654	10	4.44825e-63	76.38	5	P:GO:0045944; F:GO:0000978; F:GO:0000981; F:GO:0046983; C:GO:0005634	P:positive regulation of transcription by RNA polymerase II; F:RNA polymerase II cis-regulatory region sequence-specific DNA binding; F:DNA-binding transcription factor activity, RNA polymerase II-specific; F:protein dimerization activity; C:nucleus			IPR002100 (PRINTS); IPR002100 (PFAM); IPR036879 (G3DSA:3.40.1810.GENE3D); IPR002487 (PFAM); PTHR11945:SF341 (PANTHER); PTHR11945 (PANTHER); IPR002487 (PROSITE_PROFILES); IPR002100 (PROSITE_PROFILES); IPR033896 (CDD); IPR036879 (SUPERFAMILY)	P:GO:0006355; P:GO:0045944; F:GO:0000977; F:GO:0003677; F:GO:0003700; F:GO:0046983; C:GO:0005634	P:regulation of transcription, DNA-templated; P:positive regulation of transcription by RNA polymerase II; F:RNA polymerase II transcription regulatory region sequence-specific DNA binding; F:DNA binding; F:DNA-binding transcription factor activity; F:protein dimerization activity; C:nucleus
259	INTERPRO, BLASTED, MAPPED, ANNOTATED	Ss.00g298130.m01.CDS	agamous-like MADS-box protein AGL19	660	10	5.11619e-87	78.53	5	P:GO:0045944; F:GO:0000978; F:GO:0000981; F:GO:0046983; C:GO:0005634	P:positive regulation of transcription by RNA polymerase II; F:RNA polymerase II cis-regulatory region sequence-specific DNA binding; F:DNA-binding transcription factor activity, RNA polymerase II-specific; F:protein dimerization activity; C:nucleus			IPR002100 (PRINTS); IPR002487 (PFAM); IPR036879 (G3DSA:3.40.1810.GENE3D); IPR002100 (PFAM); mobidb-lite (MOBIDB_LITE); PTHR11945 (PANTHER); PTHR11945:SF341 (PANTHER); IPR002100 (PROSITE_PROFILES); IPR002487 (PROSITE_PROFILES); IPR033896 (CDD); IPR036879 (SUPERFAMILY)	P:GO:0006355; P:GO:0045944; F:GO:0000977; F:GO:0003677; F:GO:0003700; F:GO:0046983; C:GO:0005634	P:regulation of transcription, DNA-templated; P:positive regulation of transcription by RNA polymerase II; F:RNA polymerase II transcription regulatory region sequence-specific DNA binding; F:DNA binding; F:DNA-binding transcription factor activity; F:protein dimerization activity; C:nucleus
260	INTERPRO, BLASTED, MAPPED, ANNOTATED	Ss.00g298130.m02.CDS	agamous-like MADS-box protein AGL19	651	10	4.99693e-88	78.92	5	P:GO:0045944; F:GO:0000978; F:GO:0000981; F:GO:0046983; C:GO:0005634	P:positive regulation of transcription by RNA polymerase II; F:RNA polymerase II cis-regulatory region sequence-specific DNA binding; F:DNA-binding transcription factor activity, RNA polymerase II-specific; F:protein dimerization activity; C:nucleus			IPR002100 (PRINTS); IPR002487 (PFAM); IPR002100 (PFAM); IPR036879 (G3DSA:3.40.1810.GENE3D); mobidb-lite (MOBIDB_LITE); PTHR11945:SF341 (PANTHER); PTHR11945 (PANTHER); IPR002100 (PROSITE_PROFILES); IPR002487 (PROSITE_PROFILES); IPR033896 (CDD); IPR036879 (SUPERFAMILY)	P:GO:0006355; P:GO:0045944; F:GO:0000977; F:GO:0003677; F:GO:0003700; F:GO:0046983; C:GO:0005634	P:regulation of transcription, DNA-templated; P:positive regulation of transcription by RNA polymerase II; F:RNA polymerase II transcription regulatory region sequence-specific DNA binding; F:DNA binding; F:DNA-binding transcription factor activity; F:protein dimerization activity; C:nucleus
261	INTERPRO, BLASTED, MAPPED, ANNOTATED	Ss.00g149580.m01.CDS	agamous-like MADS-box protein AGL15 isoform X1	756	10	5.8611e-89	78.74	5	P:GO:0045944; F:GO:0000978; F:GO:0000981; F:GO:0046983; C:GO:0005634	P:positive regulation of transcription by RNA polymerase II; F:RNA polymerase II cis-regulatory region sequence-specific DNA binding; F:DNA-binding transcription factor activity, RNA polymerase II-specific; F:protein dimerization activity; C:nucleus			IPR002100 (PRINTS); IPR002487 (PFAM); IPR036879 (G3DSA:3.40.1810.GENE3D); IPR002100 (PFAM); mobidb-lite (MOBIDB_LITE); PTHR11945 (PANTHER); PTHR11945:SF469 (PANTHER); IPR002100 (PROSITE_PROFILES); IPR002487 (PROSITE_PROFILES); IPR033896 (CDD); IPR036879 (SUPERFAMILY)	P:GO:0006355; P:GO:0045944; F:GO:0000977; F:GO:0003677; F:GO:0003700; F:GO:0046983; C:GO:0005634	P:regulation of transcription, DNA-templated; P:positive regulation of transcription by RNA polymerase II; F:RNA polymerase II transcription regulatory region sequence-specific DNA binding; F:DNA binding; F:DNA-binding transcription factor activity; F:protein dimerization activity; C:nucleus
262	INTERPRO, BLASTED, MAPPED, ANNOTATED	Ss.00g073940.m01.CDS	agamous-like MADS-box protein AGL11 isoform X1	669	10	3.66518e-122	88.76	6	P:GO:0045944; P:GO:0048316; F:GO:0000978; F:GO:0000981; F:GO:0046983; C:GO:0005634	P:positive regulation of transcription by RNA polymerase II; P:seed development; F:RNA polymerase II cis-regulatory region sequence-specific DNA binding; F:DNA-binding transcription factor activity, RNA polymerase II-specific; F:protein dimerization activity; C:nucleus			IPR002100 (PRINTS); IPR002487 (PFAM); IPR036879 (G3DSA:3.40.1810.GENE3D); IPR002100 (PFAM); PTHR48019:SF99 (PANTHER); PTHR48019 (PANTHER); IPR002100 (PROSITE_PROFILES); IPR002487 (PROSITE_PROFILES); IPR033896 (CDD); IPR036879 (SUPERFAMILY)	P:GO:0006355; P:GO:0045944; F:GO:0000977; F:GO:0003677; F:GO:0003700; F:GO:0046983; C:GO:0005634	P:regulation of transcription, DNA-templated; P:positive regulation of transcription by RNA polymerase II; F:RNA polymerase II transcription regulatory region sequence-specific DNA binding; F:DNA binding; F:DNA-binding transcription factor activity; F:protein dimerization activity; C:nucleus
263	INTERPRO, BLASTED, MAPPED, ANNOTATED	Ss.00g091450.m01.CDS	agamous-like MADS-box protein AGL104	1062	10	3.51942e-141	81.08	6	P:GO:0009555; P:GO:0045944; F:GO:0000978; F:GO:0000981; F:GO:0046983; C:GO:0005634	P:pollen development; P:positive regulation of transcription by RNA polymerase II; F:RNA polymerase II cis-regulatory region sequence-specific DNA binding; F:DNA-binding transcription factor activity, RNA polymerase II-specific; F:protein dimerization activity; C:nucleus			IPR002100 (PRINTS); IPR002100 (PFAM); IPR036879 (G3DSA:3.40.1810.GENE3D); mobidb-lite (MOBIDB_LITE); PTHR48019 (PANTHER); PTHR48019:SF35 (PANTHER); IPR002100 (PROSITE_PROFILES); IPR033896 (CDD); IPR036879 (SUPERFAMILY)	P:GO:0045944; F:GO:0000977; F:GO:0003677; F:GO:0046983	P:positive regulation of transcription by RNA polymerase II; F:RNA polymerase II transcription regulatory region sequence-specific DNA binding; F:DNA binding; F:protein dimerization activity
264	INTERPRO, BLASTED, MAPPED, ANNOTATED	Ss.00g091450.m02.CDS	agamous-like MADS-box protein AGL104	1059	10	1.24941e-138	80.54	6	P:GO:0009555; P:GO:0045944; F:GO:0000978; F:GO:0000981; F:GO:0046983; C:GO:0005634	P:pollen development; P:positive regulation of transcription by RNA polymerase II; F:RNA polymerase II cis-regulatory region sequence-specific DNA binding; F:DNA-binding transcription factor activity, RNA polymerase II-specific; F:protein dimerization activity; C:nucleus			IPR002100 (PRINTS); IPR002100 (PFAM); IPR036879 (G3DSA:3.40.1810.GENE3D); mobidb-lite (MOBIDB_LITE); PTHR48019:SF35 (PANTHER); PTHR48019 (PANTHER); IPR002100 (PROSITE_PROFILES); IPR033896 (CDD); IPR036879 (SUPERFAMILY)	P:GO:0045944; F:GO:0000977; F:GO:0003677; F:GO:0046983	P:positive regulation of transcription by RNA polymerase II; F:RNA polymerase II transcription regulatory region sequence-specific DNA binding; F:DNA binding; F:protein dimerization activity
265	INTERPRO, BLASTED, MAPPED, ANNOTATED	Ss.00g262340.m01.CDS	MADS-box transcription factor 23-like isoform X1	633	10	3.61707e-85	83.84	5	P:GO:0045944; F:GO:0000978; F:GO:0000981; F:GO:0046983; C:GO:0005634	P:positive regulation of transcription by RNA polymerase II; F:RNA polymerase II cis-regulatory region sequence-specific DNA binding; F:DNA-binding transcription factor activity, RNA polymerase II-specific; F:protein dimerization activity; C:nucleus			IPR002100 (PRINTS); IPR002100 (PFAM); IPR002487 (PFAM); IPR036879 (G3DSA:3.40.1810.GENE3D); PTHR48019:SF83 (PANTHER); PTHR48019 (PANTHER); IPR002100 (PROSITE_PROFILES); IPR002487 (PROSITE_PROFILES); IPR033896 (CDD); IPR036879 (SUPERFAMILY)	P:GO:0006355; P:GO:0045944; F:GO:0000977; F:GO:0003677; F:GO:0003700; F:GO:0046983; C:GO:0005634	P:regulation of transcription, DNA-templated; P:positive regulation of transcription by RNA polymerase II; F:RNA polymerase II transcription regulatory region sequence-specific DNA binding; F:DNA binding; F:DNA-binding transcription factor activity; F:protein dimerization activity; C:nucleus
266	INTERPRO, BLASTED, MAPPED, ANNOTATED	Ss.00g262440.m01.CDS	MADS-box transcription factor 23-like isoform X1	951	10	3.95914e-87	84.76	5	P:GO:0045944; F:GO:0000978; F:GO:0000981; F:GO:0046983; C:GO:0005634	P:positive regulation of transcription by RNA polymerase II; F:RNA polymerase II cis-regulatory region sequence-specific DNA binding; F:DNA-binding transcription factor activity, RNA polymerase II-specific; F:protein dimerization activity; C:nucleus			IPR002100 (PRINTS); IPR002487 (PFAM); IPR002100 (PFAM); IPR036879 (G3DSA:3.40.1810.GENE3D); PTHR48019:SF83 (PANTHER); PTHR48019 (PANTHER); IPR002100 (PROSITE_PROFILES); IPR002487 (PROSITE_PROFILES); IPR033896 (CDD); IPR036879 (SUPERFAMILY); IPR036187 (SUPERFAMILY)	P:GO:0006355; P:GO:0045944; F:GO:0000977; F:GO:0003677; F:GO:0003700; F:GO:0046983; C:GO:0005634	P:regulation of transcription, DNA-templated; P:positive regulation of transcription by RNA polymerase II; F:RNA polymerase II transcription regulatory region sequence-specific DNA binding; F:DNA binding; F:DNA-binding transcription factor activity; F:protein dimerization activity; C:nucleus
267	INTERPRO, BLASTED, MAPPED, ANNOTATED	Ss.00g262260.m01.CDS	MADS-box transcription factor 23 isoform X1	624	10	3.10193e-80	83.3	5	P:GO:0045944; F:GO:0000978; F:GO:0000981; F:GO:0046983; C:GO:0005634	P:positive regulation of transcription by RNA polymerase II; F:RNA polymerase II cis-regulatory region sequence-specific DNA binding; F:DNA-binding transcription factor activity, RNA polymerase II-specific; F:protein dimerization activity; C:nucleus			IPR002100 (PRINTS); IPR002100 (PFAM); IPR002487 (PFAM); IPR036879 (G3DSA:3.40.1810.GENE3D); PTHR48019:SF83 (PANTHER); PTHR48019 (PANTHER); IPR002487 (PROSITE_PROFILES); IPR002100 (PROSITE_PROFILES); IPR033896 (CDD); IPR036879 (SUPERFAMILY)	P:GO:0006355; P:GO:0045944; F:GO:0000977; F:GO:0003677; F:GO:0003700; F:GO:0046983; C:GO:0005634	P:regulation of transcription, DNA-templated; P:positive regulation of transcription by RNA polymerase II; F:RNA polymerase II transcription regulatory region sequence-specific DNA binding; F:DNA binding; F:DNA-binding transcription factor activity; F:protein dimerization activity; C:nucleus
268	INTERPRO, BLASTED, MAPPED, ANNOTATED	Ss.00g317730.m01.CDS	MADS-box transcription factor	1260	10	1.99113e-39	60.04	3	P:GO:0006355; F:GO:0003677; F:GO:0046983	P:regulation of transcription, DNA-templated; F:DNA binding; F:protein dimerization activity			IPR002100 (PRINTS); IPR036879 (G3DSA:3.40.1810.GENE3D); IPR002100 (PFAM); mobidb-lite (MOBIDB_LITE); mobidb-lite (MOBIDB_LITE); mobidb-lite (MOBIDB_LITE); PTHR48019:SF35 (PANTHER); PTHR48019 (PANTHER); PTHR48019 (PANTHER); PTHR48019:SF35 (PANTHER); IPR002100 (PROSITE_PROFILES); cd00120 (CDD); IPR036879 (SUPERFAMILY)	F:GO:0003677; F:GO:0046983	F:DNA binding; F:protein dimerization activity
269	INTERPRO, BLASTED, MAPPED, ANNOTATED	Ss.00g363170.m01.CDS	MADS-box transcription factor	1104	10	2.97464e-21	56.62	2	F:GO:0003677; F:GO:0046983	F:DNA binding; F:protein dimerization activity			IPR002100 (PFAM); IPR036879 (G3DSA:3.40.1810.GENE3D); PTHR48019:SF34 (PANTHER); PTHR48019 (PANTHER); IPR002100 (PROSITE_PROFILES); IPR036879 (SUPERFAMILY)	F:GO:0003677; F:GO:0046983	F:DNA binding; F:protein dimerization activity
270	INTERPRO, BLASTED, MAPPED, ANNOTATED	Ss.00g021080.m01.CDS	MADS-box protein SVP	729	10	5.76427e-67	78.19	5	P:GO:0045944; F:GO:0000978; F:GO:0000981; F:GO:0046983; C:GO:0005634	P:positive regulation of transcription by RNA polymerase II; F:RNA polymerase II cis-regulatory region sequence-specific DNA binding; F:DNA-binding transcription factor activity, RNA polymerase II-specific; F:protein dimerization activity; C:nucleus			IPR002100 (PRINTS); IPR036879 (G3DSA:3.40.1810.GENE3D); IPR002100 (PFAM); IPR002487 (PFAM); mobidb-lite (MOBIDB_LITE); mobidb-lite (MOBIDB_LITE); PTHR48019 (PANTHER); PTHR48019:SF101 (PANTHER); IPR002100 (PROSITE_PROFILES); IPR002487 (PROSITE_PROFILES); IPR033896 (CDD); IPR036879 (SUPERFAMILY)	P:GO:0006355; P:GO:0045944; F:GO:0000977; F:GO:0003677; F:GO:0003700; F:GO:0046983; C:GO:0005634	P:regulation of transcription, DNA-templated; P:positive regulation of transcription by RNA polymerase II; F:RNA polymerase II transcription regulatory region sequence-specific DNA binding; F:DNA binding; F:DNA-binding transcription factor activity; F:protein dimerization activity; C:nucleus
271	INTERPRO, BLASTED, MAPPED, ANNOTATED	Ss.00g411360.m01.CDS	MADS-box protein SOC1-like isoform X1	459	10	4.3165e-28	91.55	5	P:GO:0045944; F:GO:0000978; F:GO:0000981; F:GO:0046983; C:GO:0005634	P:positive regulation of transcription by RNA polymerase II; F:RNA polymerase II cis-regulatory region sequence-specific DNA binding; F:DNA-binding transcription factor activity, RNA polymerase II-specific; F:protein dimerization activity; C:nucleus			no IPS match	no IPS match	no IPS match
272	INTERPRO, BLASTED, MAPPED, ANNOTATED	Ss.00g086430.m01.CDS	MADS-box protein CMB1 isoform X1	765	10	1.26472e-118	79.04	5	P:GO:0045944; F:GO:0000978; F:GO:0000981; F:GO:0046983; C:GO:0005634	P:positive regulation of transcription by RNA polymerase II; F:RNA polymerase II cis-regulatory region sequence-specific DNA binding; F:DNA-binding transcription factor activity, RNA polymerase II-specific; F:protein dimerization activity; C:nucleus			IPR002100 (PRINTS); IPR002100 (PFAM); IPR002487 (PFAM); IPR036879 (G3DSA:3.40.1810.GENE3D); PTHR48019 (PANTHER); PTHR48019:SF87 (PANTHER); IPR002100 (PROSITE_PROFILES); IPR002487 (PROSITE_PROFILES); IPR033896 (CDD); IPR036879 (SUPERFAMILY)	P:GO:0006355; P:GO:0045944; F:GO:0000977; F:GO:0003677; F:GO:0003700; F:GO:0046983; C:GO:0005634	P:regulation of transcription, DNA-templated; P:positive regulation of transcription by RNA polymerase II; F:RNA polymerase II transcription regulatory region sequence-specific DNA binding; F:DNA binding; F:DNA-binding transcription factor activity; F:protein dimerization activity; C:nucleus
273	INTERPRO, BLASTED, MAPPED, ANNOTATED	Ss.00g086430.m02.CDS	MADS-box protein CMB1 isoform X1	762	10	1.77566e-120	79.39	5	P:GO:0045944; F:GO:0000978; F:GO:0000981; F:GO:0046983; C:GO:0005634	P:positive regulation of transcription by RNA polymerase II; F:RNA polymerase II cis-regulatory region sequence-specific DNA binding; F:DNA-binding transcription factor activity, RNA polymerase II-specific; F:protein dimerization activity; C:nucleus			IPR002100 (PRINTS); IPR002100 (PFAM); IPR036879 (G3DSA:3.40.1810.GENE3D); IPR002487 (PFAM); PTHR48019 (PANTHER); PTHR48019:SF87 (PANTHER); IPR002100 (PROSITE_PROFILES); IPR002487 (PROSITE_PROFILES); IPR033896 (CDD); IPR036879 (SUPERFAMILY)	P:GO:0006355; P:GO:0045944; F:GO:0000977; F:GO:0003677; F:GO:0003700; F:GO:0046983; C:GO:0005634	P:regulation of transcription, DNA-templated; P:positive regulation of transcription by RNA polymerase II; F:RNA polymerase II transcription regulatory region sequence-specific DNA binding; F:DNA binding; F:DNA-binding transcription factor activity; F:protein dimerization activity; C:nucleus
274	INTERPRO, BLASTED, MAPPED, ANNOTATED	Ss.00g140140.m01.CDS	MADS-box protein CMB1 isoform X1	732	10	2.09337e-115	81.06	5	P:GO:0045944; F:GO:0000978; F:GO:0000981; F:GO:0046983; C:GO:0005634	P:positive regulation of transcription by RNA polymerase II; F:RNA polymerase II cis-regulatory region sequence-specific DNA binding; F:DNA-binding transcription factor activity, RNA polymerase II-specific; F:protein dimerization activity; C:nucleus			IPR002100 (PRINTS); IPR036879 (G3DSA:3.40.1810.GENE3D); IPR002100 (PFAM); IPR002487 (PFAM); PTHR48019:SF87 (PANTHER); PTHR48019 (PANTHER); IPR002100 (PROSITE_PROFILES); IPR002487 (PROSITE_PROFILES); IPR033896 (CDD); IPR036879 (SUPERFAMILY)	P:GO:0006355; P:GO:0045944; F:GO:0000977; F:GO:0003677; F:GO:0003700; F:GO:0046983; C:GO:0005634	P:regulation of transcription, DNA-templated; P:positive regulation of transcription by RNA polymerase II; F:RNA polymerase II transcription regulatory region sequence-specific DNA binding; F:DNA binding; F:DNA-binding transcription factor activity; F:protein dimerization activity; C:nucleus
275	INTERPRO, BLASTED, MAPPED, ANNOTATED	Ss.00g026810.m01.CDS	MADS-box protein AGL24-like isoform X1	582	10	5.17736e-61	73.19	5	P:GO:0045944; F:GO:0000977; F:GO:0003700; F:GO:0046983; C:GO:0005634	P:positive regulation of transcription by RNA polymerase II; F:RNA polymerase II transcription regulatory region sequence-specific DNA binding; F:DNA-binding transcription factor activity; F:protein dimerization activity; C:nucleus			IPR002100 (PRINTS); IPR002487 (PFAM); IPR036879 (G3DSA:3.40.1810.GENE3D); IPR002100 (PFAM); mobidb-lite (MOBIDB_LITE); mobidb-lite (MOBIDB_LITE); PTHR48019 (PANTHER); PTHR48019:SF57 (PANTHER); IPR002100 (PROSITE_PROFILES); IPR002487 (PROSITE_PROFILES); IPR033896 (CDD); IPR036879 (SUPERFAMILY)	P:GO:0006355; P:GO:0045944; F:GO:0000977; F:GO:0003677; F:GO:0003700; F:GO:0046983; C:GO:0005634	P:regulation of transcription, DNA-templated; P:positive regulation of transcription by RNA polymerase II; F:RNA polymerase II transcription regulatory region sequence-specific DNA binding; F:DNA binding; F:DNA-binding transcription factor activity; F:protein dimerization activity; C:nucleus
276	INTERPRO, BLASTED, MAPPED, ANNOTATED	Ss.00g026950.m01.CDS	MADS-box protein AGL24-like isoform X1	387	8	4.46048e-18	63.09	3	P:GO:0006355; F:GO:0003700; C:GO:0005634	P:regulation of transcription, DNA-templated; F:DNA-binding transcription factor activity; C:nucleus			IPR002487 (PFAM); mobidb-lite (MOBIDB_LITE); mobidb-lite (MOBIDB_LITE); mobidb-lite (MOBIDB_LITE); PTHR48019:SF57 (PANTHER); PTHR48019 (PANTHER); IPR002487 (PROSITE_PROFILES)	P:GO:0006355; F:GO:0003700; C:GO:0005634	P:regulation of transcription, DNA-templated; F:DNA-binding transcription factor activity; C:nucleus
277	INTERPRO, BLASTED, MAPPED, ANNOTATED	Ss.00g026850.m01.CDS	MADS-box protein AGL24-like	246	10	2.92245e-33	84.68	5	P:GO:0045944; F:GO:0000977; F:GO:0003700; F:GO:0046983; C:GO:0005634	P:positive regulation of transcription by RNA polymerase II; F:RNA polymerase II transcription regulatory region sequence-specific DNA binding; F:DNA-binding transcription factor activity; F:protein dimerization activity; C:nucleus			IPR002100 (PRINTS); IPR002100 (PFAM); IPR036879 (G3DSA:3.40.1810.GENE3D); PTHR48019 (PANTHER); PTHR48019:SF6 (PANTHER); IPR002100 (PROSITE_PROFILES); IPR033896 (CDD); IPR036879 (SUPERFAMILY)	P:GO:0045944; F:GO:0000977; F:GO:0003677; F:GO:0046983	P:positive regulation of transcription by RNA polymerase II; F:RNA polymerase II transcription regulatory region sequence-specific DNA binding; F:DNA binding; F:protein dimerization activity
278	INTERPRO, BLASTED, MAPPED, ANNOTATED	Ss.00g026910.m01.CDS	MADS-box protein AGL24-like	246	10	2.18641e-32	82.25	5	P:GO:0045944; F:GO:0000977; F:GO:0003700; F:GO:0046983; C:GO:0005634	P:positive regulation of transcription by RNA polymerase II; F:RNA polymerase II transcription regulatory region sequence-specific DNA binding; F:DNA-binding transcription factor activity; F:protein dimerization activity; C:nucleus			IPR002100 (PRINTS); IPR002100 (PFAM); IPR036879 (G3DSA:3.40.1810.GENE3D); PTHR48019:SF6 (PANTHER); PTHR48019 (PANTHER); IPR002100 (PROSITE_PROFILES); IPR033896 (CDD); IPR036879 (SUPERFAMILY)	P:GO:0045944; F:GO:0000977; F:GO:0003677; F:GO:0046983	P:positive regulation of transcription by RNA polymerase II; F:RNA polymerase II transcription regulatory region sequence-specific DNA binding; F:DNA binding; F:protein dimerization activity
279	INTERPRO, BLASTED, MAPPED, ANNOTATED	Ss.00g376680.m01.CDS	MADS-box protein 3	756	10	1.36934e-74	69.96	5	P:GO:0045944; F:GO:0000978; F:GO:0000981; F:GO:0046983; C:GO:0005634	P:positive regulation of transcription by RNA polymerase II; F:RNA polymerase II cis-regulatory region sequence-specific DNA binding; F:DNA-binding transcription factor activity, RNA polymerase II-specific; F:protein dimerization activity; C:nucleus			IPR002100 (PRINTS); IPR036879 (G3DSA:3.40.1810.GENE3D); IPR002100 (PFAM); IPR002487 (PFAM); mobidb-lite (MOBIDB_LITE); mobidb-lite (MOBIDB_LITE); PTHR48019 (PANTHER); PTHR48019:SF72 (PANTHER); IPR002100 (PROSITE_PROFILES); IPR002487 (PROSITE_PROFILES); IPR033896 (CDD); IPR036879 (SUPERFAMILY)	P:GO:0006355; P:GO:0045944; F:GO:0000977; F:GO:0003677; F:GO:0003700; F:GO:0046983; C:GO:0005634	P:regulation of transcription, DNA-templated; P:positive regulation of transcription by RNA polymerase II; F:RNA polymerase II transcription regulatory region sequence-specific DNA binding; F:DNA binding; F:DNA-binding transcription factor activity; F:protein dimerization activity; C:nucleus
280	INTERPRO, BLASTED, MAPPED, ANNOTATED	Ss.00g027810.m01.CDS	MADS transcription factor	252	10	3.23553e-36	99.36	4	P:GO:0045944; F:GO:0000977; F:GO:0046983; C:GO:0005634	P:positive regulation of transcription by RNA polymerase II; F:RNA polymerase II transcription regulatory region sequence-specific DNA binding; F:protein dimerization activity; C:nucleus			IPR002100 (PRINTS); IPR002100 (PFAM); IPR036879 (G3DSA:3.40.1810.GENE3D); PTHR48019 (PANTHER); PTHR48019:SF89 (PANTHER); IPR002100 (PROSITE_PROFILES); IPR033896 (CDD); IPR036879 (SUPERFAMILY)	P:GO:0045944; F:GO:0000977; F:GO:0003677; F:GO:0046983	P:positive regulation of transcription by RNA polymerase II; F:RNA polymerase II transcription regulatory region sequence-specific DNA binding; F:DNA binding; F:protein dimerization activity
