# Supplementary material for: Highly sex specific gene expression in Jojoba
Source: BMC Plant Biol. 2023 Sep 19;23:440. doi: 10.1186/s12870-023-04444-z (PMC10507870; doi:10.1186/s12870-023-04444-z)
Supplement: Supplementary file 2 — Additional file 2: Table S1. The quality check and trimming details for raw RNA reads from 30 flower samples. Table S2. KEGG pathways of down regulated DEGs male flowers relative to female jojoba plants. Table S3. The top six transcription factors families (MYB, ERF, Bhlh, NAC, WRKY, MADS-box). Table S4. Plant hormone associated with flowering in Jojoba plant. Table S5. Coverage, FPKM and TPM of 12 male-specific genes of Y1 and Y2 regions (chr9) at S2, S3 and S4 stages. Table S6 . Gene ontology details of known genes of 51 male specific recognised by Pannzer2. Table S7. Total of 100 up- regulated GO terms detected by Fold-Change-Specific Enrichment Analysis (FSEA).Table S8.Total of 42 down- regulated GO terms detected by Fold-Change-Specific Enrichment Analysis (FSEA). [file 12870_2023_4444_MOESM2_ESM.zip › Table S4.xlsx]

## Sheet: Sheet1
Table S4. Plant hormone associated with flowering in Jojoba plant.
#	Seqname	Description	length	Hit	E-Value	sim mean	#GO	GO IDs	GO names	Enzyme Codes	Enzyme names	InterPro IDs	InterPro GO IDs	InterPro GO Names
1	Ss.00g326860.m01.CDS	auxin-responsive protein SAUR76-like	330	10	1.32909e-40	88.32	1	P:GO:0009733	P:response to auxin			IPR003676 (PFAM); mobidb-lite (MOBIDB_LITE); mobidb-lite (MOBIDB_LITE); PTHR31374:SF233 (PANTHER); PTHR31374 (PANTHER)	P:GO:0009733	P:response to auxin
2	Ss.00g184330.m01.CDS	auxin-responsive protein SAUR72-like	567	10	1.47112e-40	64.06	1	P:GO:0009733	P:response to auxin			IPR003676 (PFAM); mobidb-lite (MOBIDB_LITE); PTHR31374 (PANTHER); PTHR31374:SF137 (PANTHER)	P:GO:0009733	P:response to auxin
3	Ss.00g059140.m01.CDS	auxin-responsive protein SAUR71-like	336	10	2.40918e-25	70.87	1	P:GO:0009733	P:response to auxin			IPR003676 (PFAM); mobidb-lite (MOBIDB_LITE); mobidb-lite (MOBIDB_LITE); PTHR31374 (PANTHER); PTHR31374:SF30 (PANTHER)	P:GO:0009733	P:response to auxin
4	Ss.00g181070.m01.CDS	auxin-responsive protein SAUR71-like	327	10	1.0763e-23	65.7	1	P:GO:0009733	P:response to auxin			IPR003676 (PFAM); mobidb-lite (MOBIDB_LITE); mobidb-lite (MOBIDB_LITE); PTHR31374 (PANTHER); PTHR31374:SF30 (PANTHER)	P:GO:0009733	P:response to auxin
5	Ss.00g067530.m01.CDS	auxin-responsive protein SAUR71	378	10	8.15565e-33	68.48	1	P:GO:0009733	P:response to auxin			IPR003676 (PFAM); PTHR31374:SF165 (PANTHER); PTHR31374 (PANTHER)	P:GO:0009733	P:response to auxin
6	Ss.00g283950.m01.CDS	auxin-responsive protein SAUR71	399	10	1.60212e-31	66.49	1	P:GO:0009733	P:response to auxin			IPR003676 (PFAM); PTHR31374 (PANTHER); PTHR31374:SF165 (PANTHER)	P:GO:0009733	P:response to auxin
7	Ss.00g015840.m01.CDS	auxin-responsive protein SAUR50-like	312	10	9.20744e-53	87.49	1	P:GO:0009733	P:response to auxin			IPR003676 (PFAM); PTHR31374 (PANTHER); PTHR31374:SF311 (PANTHER)	P:GO:0009733	P:response to auxin
8	Ss.00g254280.m01.CDS	auxin-responsive protein SAUR50-like	339	10	7.51913e-29	70.66	1	P:GO:0009733	P:response to auxin			IPR003676 (PFAM); PTHR31374 (PANTHER); PTHR31374:SF334 (PANTHER)	P:GO:0009733	P:response to auxin
9	Ss.00g269690.m01.CDS	auxin-responsive protein SAUR50-like	306	10	2.09855e-47	80.76	1	P:GO:0009733	P:response to auxin			IPR003676 (PFAM); PTHR31374:SF162 (PANTHER); PTHR31374 (PANTHER)	P:GO:0009733	P:response to auxin
10	Ss.00g345080.m01.CDS	auxin-responsive protein SAUR50-like	318	10	2.33217e-62	95.48	1	P:GO:0009733	P:response to auxin			IPR003676 (PFAM); PTHR31374 (PANTHER); PTHR31374:SF311 (PANTHER)	P:GO:0009733	P:response to auxin
11	Ss.00g326890.m01.CDS	auxin-responsive protein SAUR41 isoform X1	492	10	1.12771e-65	76.81	1	P:GO:0009733	P:response to auxin			IPR003676 (PFAM); mobidb-lite (MOBIDB_LITE); mobidb-lite (MOBIDB_LITE); PTHR31374 (PANTHER); PTHR31374:SF211 (PANTHER)	P:GO:0009733	P:response to auxin
12	Ss.00g251030.m01.CDS	auxin-responsive protein SAUR36-like	495	10	2.14721e-55	72.52	1	P:GO:0009733	P:response to auxin			IPR003676 (PFAM); PTHR31374 (PANTHER); PTHR31374:SF201 (PANTHER)	P:GO:0009733	P:response to auxin
13	Ss.00g298400.m01.CDS	auxin-responsive protein SAUR36-like	498	10	1.96649e-50	69.53	1	P:GO:0009733	P:response to auxin			IPR003676 (PFAM); PTHR31374:SF201 (PANTHER); PTHR31374 (PANTHER)	P:GO:0009733	P:response to auxin
14	Ss.00g377110.m01.CDS	auxin-responsive protein SAUR36	522	10	1.88795e-34	72.08	1	P:GO:0009733	P:response to auxin			IPR003676 (PFAM); PTHR31374:SF320 (PANTHER); PTHR31374 (PANTHER)	P:GO:0009733	P:response to auxin
15	Ss.00g221140.m01.CDS	auxin-responsive protein SAUR32-like	387	10	1.06752e-40	92.2	5	P:GO:0009734; P:GO:0040008; P:GO:1900140; C:GO:0005634; C:GO:0005737	P:auxin-activated signaling pathway; P:regulation of growth; P:regulation of seedling development; C:nucleus; C:cytoplasm			IPR003676 (PFAM); mobidb-lite (MOBIDB_LITE); mobidb-lite (MOBIDB_LITE); mobidb-lite (MOBIDB_LITE); PTHR31374 (PANTHER); PTHR31374:SF332 (PANTHER)	P:GO:0009733	P:response to auxin
16	Ss.00g310300.m01.CDS	auxin-responsive protein SAUR32-like	423	10	9.50519e-38	89.58	1	P:GO:0009733	P:response to auxin			IPR003676 (PFAM); mobidb-lite (MOBIDB_LITE); mobidb-lite (MOBIDB_LITE); PTHR31374 (PANTHER); PTHR31374:SF29 (PANTHER)	P:GO:0009733	P:response to auxin
17	Ss.00g399510.m01.CDS	auxin-responsive protein SAUR32-like	1374	10	3.91632e-48	74.12	1	P:GO:0009733	P:response to auxin			IPR005162 (PFAM); IPR003676 (PFAM); mobidb-lite (MOBIDB_LITE); mobidb-lite (MOBIDB_LITE); PTHR31374 (PANTHER); PTHR31374:SF199 (PANTHER)	P:GO:0009733	P:response to auxin
18	Ss.00g345130.m01.CDS	auxin-responsive protein SAUR23-like	297	10	2.10065e-41	78.63	1	P:GO:0009733	P:response to auxin			IPR003676 (PFAM); PTHR31929 (PANTHER); PTHR31929:SF44 (PANTHER)	P:GO:0009733	P:response to auxin
19	Ss.00g345220.m01.CDS	auxin-responsive protein SAUR23-like	582	10	2.00606e-79	71.39	1	P:GO:0009733	P:response to auxin			IPR003676 (PFAM); PTHR31929 (PANTHER); PTHR31929:SF79 (PANTHER)	P:GO:0009733	P:response to auxin
20	Ss.00g345090.m01.CDS	auxin-responsive protein SAUR21-like	297	10	2.32871e-43	80.88	1	P:GO:0009733	P:response to auxin			IPR003676 (PFAM); PTHR31929:SF44 (PANTHER); PTHR31929 (PANTHER)	P:GO:0009733	P:response to auxin
21	Ss.00g345110.m01.CDS	auxin-responsive protein SAUR21-like	297	10	1.5263e-43	81.5	1	P:GO:0009733	P:response to auxin			IPR003676 (PFAM); PTHR31929:SF44 (PANTHER); PTHR31929 (PANTHER)	P:GO:0009733	P:response to auxin
22	Ss.00g345120.m01.CDS	auxin-responsive protein SAUR21-like	297	10	1.04054e-42	81.2	1	P:GO:0009733	P:response to auxin			IPR003676 (PFAM); PTHR31929:SF79 (PANTHER); PTHR31929 (PANTHER)	P:GO:0009733	P:response to auxin
23	Ss.00g345170.m01.CDS	auxin-responsive protein SAUR21-like	294	10	1.5828e-43	83.6	1	P:GO:0009733	P:response to auxin			IPR003676 (PFAM); PTHR31929 (PANTHER); PTHR31929:SF38 (PANTHER)	P:GO:0009733	P:response to auxin
24	Ss.00g345230.m01.CDS	auxin-responsive protein SAUR21-like	279	10	2.12853e-39	81.84	1	P:GO:0009733	P:response to auxin			IPR003676 (PFAM); PTHR31929:SF79 (PANTHER); PTHR31929 (PANTHER)	P:GO:0009733	P:response to auxin
25	Ss.00g345250.m01.CDS	auxin-responsive protein SAUR21-like	276	10	7.69004e-39	81.95	1	P:GO:0009733	P:response to auxin			IPR003676 (PFAM); PTHR31929:SF79 (PANTHER); PTHR31929 (PANTHER)	P:GO:0009733	P:response to auxin
26	Ss.00g345260.m01.CDS	auxin-responsive protein SAUR21-like	273	10	2.94264e-41	83.28	1	P:GO:0009733	P:response to auxin			IPR003676 (PFAM); PTHR31929 (PANTHER); PTHR31929:SF79 (PANTHER); PTHR31929:SF44 (PANTHER)	P:GO:0009733	P:response to auxin
27	Ss.00g089270.m01.CDS	auxin-responsive protein IAA9	987	10	4.11128e-148	72.39	3	P:GO:0006355; F:GO:0005515; C:GO:0005634	P:regulation of transcription, DNA-templated; F:protein binding; C:nucleus			IPR033389 (PFAM); G3DSA:3.10.20.90 (GENE3D); mobidb-lite (MOBIDB_LITE); mobidb-lite (MOBIDB_LITE); mobidb-lite (MOBIDB_LITE); PTHR31734:SF138 (PANTHER); IPR003311 (PANTHER); IPR000270 (PROSITE_PROFILES); SSF54277 (SUPERFAMILY)	P:GO:0006355; F:GO:0005515; C:GO:0005634	P:regulation of transcription, DNA-templated; F:protein binding; C:nucleus
28	Ss.00g079860.m01.CDS	auxin-responsive protein IAA4-like	549	10	1.16652e-77	75.52	3	P:GO:0006355; F:GO:0005515; C:GO:0005634	P:regulation of transcription, DNA-templated; F:protein binding; C:nucleus			G3DSA:3.10.20.90 (GENE3D); IPR033389 (PFAM); mobidb-lite (MOBIDB_LITE); IPR003311 (PANTHER); PTHR31734:SF167 (PANTHER); IPR000270 (PROSITE_PROFILES); SSF54277 (SUPERFAMILY)	P:GO:0006355; F:GO:0005515; C:GO:0005634	P:regulation of transcription, DNA-templated; F:protein binding; C:nucleus
29	Ss.00g329520.m01.CDS	auxin-responsive protein IAA29	711	10	2.33038e-29	61.6	3	P:GO:0006355; F:GO:0005515; C:GO:0005634	P:regulation of transcription, DNA-templated; F:protein binding; C:nucleus			IPR033389 (PFAM); G3DSA:3.10.20.90 (GENE3D); mobidb-lite (MOBIDB_LITE); IPR003311 (PANTHER); PTHR31734:SF44 (PANTHER); IPR000270 (PROSITE_PROFILES); SSF54277 (SUPERFAMILY)	P:GO:0006355; F:GO:0005515; C:GO:0005634	P:regulation of transcription, DNA-templated; F:protein binding; C:nucleus
30	Ss.00g187250.m01.CDS	auxin-responsive protein IAA1-like	624	10	5.51357e-73	71.71	3	P:GO:0006355; F:GO:0005515; C:GO:0005634	P:regulation of transcription, DNA-templated; F:protein binding; C:nucleus			IPR033389 (PFAM); G3DSA:3.10.20.90 (GENE3D); IPR003311 (PANTHER); PTHR31734:SF168 (PANTHER); IPR000270 (PROSITE_PROFILES); SSF54277 (SUPERFAMILY)	P:GO:0006355; F:GO:0005515; C:GO:0005634	P:regulation of transcription, DNA-templated; F:protein binding; C:nucleus
31	Ss.00g398840.m01.CDS	auxin-responsive protein IAA16-like	759	10	2.15989e-109	76.03	3	P:GO:0006355; F:GO:0005515; C:GO:0005634	P:regulation of transcription, DNA-templated; F:protein binding; C:nucleus			IPR033389 (PFAM); G3DSA:3.10.20.90 (GENE3D); mobidb-lite (MOBIDB_LITE); IPR003311 (PANTHER); PTHR31734:SF113 (PANTHER); IPR000270 (PROSITE_PROFILES); SSF54277 (SUPERFAMILY)	P:GO:0006355; F:GO:0005515; C:GO:0005634	P:regulation of transcription, DNA-templated; F:protein binding; C:nucleus
32	Ss.00g107270.m01.CDS	auxin-responsive protein IAA16	615	10	6.06339e-58	67.13	3	P:GO:0006355; F:GO:0005515; C:GO:0005634	P:regulation of transcription, DNA-templated; F:protein binding; C:nucleus			G3DSA:3.10.20.90 (GENE3D); IPR033389 (PFAM); mobidb-lite (MOBIDB_LITE); mobidb-lite (MOBIDB_LITE); PTHR31734:SF113 (PANTHER); IPR003311 (PANTHER); IPR000270 (PROSITE_PROFILES); SSF54277 (SUPERFAMILY)	P:GO:0006355; F:GO:0005515; C:GO:0005634	P:regulation of transcription, DNA-templated; F:protein binding; C:nucleus
33	Ss.00g381170.m01.CDS	auxin-responsive protein IAA11	888	10	9.95527e-78	74.85	3	P:GO:0006355; F:GO:0005515; C:GO:0005634	P:regulation of transcription, DNA-templated; F:protein binding; C:nucleus			IPR033389 (PFAM); G3DSA:3.10.20.90 (GENE3D); mobidb-lite (MOBIDB_LITE); mobidb-lite (MOBIDB_LITE); mobidb-lite (MOBIDB_LITE); PTHR31734:SF190 (PANTHER); IPR003311 (PANTHER); IPR000270 (PROSITE_PROFILES); SSF54277 (SUPERFAMILY)	P:GO:0006355; F:GO:0005515; C:GO:0005634	P:regulation of transcription, DNA-templated; F:protein binding; C:nucleus
34	Ss.00g210780.m01.CDS	auxin-repressed 12.5 kDa protein-like	366	10	4.92681e-44	74.38	1	C:GO:0009536	C:plastid			IPR008406 (PFAM); mobidb-lite (MOBIDB_LITE); mobidb-lite (MOBIDB_LITE); IPR008406 (PANTHER); PTHR33565:SF2 (PANTHER)	no GO terms	no GO terms
35	Ss.00g362250.m01.CDS	auxin-repressed 12.5 kDa protein isoform X2	699	10	9.78057e-27	78.42						IPR008406 (PFAM); mobidb-lite (MOBIDB_LITE); mobidb-lite (MOBIDB_LITE); PTHR33565:SF16 (PANTHER); IPR008406 (PANTHER)	no GO terms	no GO terms
36	Ss.00g345200.m01.CDS	auxin-induced protein X10A-like	315	10	5.72169e-28	67.98	1	P:GO:0009733	P:response to auxin			IPR003676 (PFAM); PTHR31929 (PANTHER); PTHR31929:SF93 (PANTHER)	P:GO:0009733	P:response to auxin
37	Ss.00g318340.m01.CDS	auxin-induced protein 6B-like	312	10	5.46848e-37	74.7	1	P:GO:0009733	P:response to auxin			IPR003676 (PFAM); PTHR31374:SF228 (PANTHER); PTHR31374 (PANTHER)	P:GO:0009733	P:response to auxin
38	Ss.00g006490.m01.CDS	auxin-induced protein 22D-like	537	10	1.56882e-81	78.61	4	P:GO:0006355; P:GO:0009734; F:GO:0005515; C:GO:0005634	P:regulation of transcription, DNA-templated; P:auxin-activated signaling pathway; F:protein binding; C:nucleus			IPR033389 (PFAM); G3DSA:3.10.20.90 (GENE3D); mobidb-lite (MOBIDB_LITE); IPR003311 (PANTHER); PTHR31734:SF167 (PANTHER); IPR000270 (PROSITE_PROFILES); SSF54277 (SUPERFAMILY)	P:GO:0006355; F:GO:0005515; C:GO:0005634	P:regulation of transcription, DNA-templated; F:protein binding; C:nucleus
39	Ss.00g169960.m01.CDS	auxin-induced protein 22D	600	10	1.02521e-90	79.66	4	P:GO:0006355; P:GO:0009734; F:GO:0005515; C:GO:0005634	P:regulation of transcription, DNA-templated; P:auxin-activated signaling pathway; F:protein binding; C:nucleus			G3DSA:3.10.20.90 (GENE3D); IPR033389 (PFAM); mobidb-lite (MOBIDB_LITE); mobidb-lite (MOBIDB_LITE); mobidb-lite (MOBIDB_LITE); IPR003311 (PANTHER); PTHR31734:SF112 (PANTHER); IPR000270 (PROSITE_PROFILES); SSF54277 (SUPERFAMILY)	P:GO:0006355; F:GO:0005515; C:GO:0005634	P:regulation of transcription, DNA-templated; F:protein binding; C:nucleus
40	Ss.00g345210.m01.CDS	auxin-induced protein 15A-like	330	10	1.63695e-37	67.29	1	P:GO:0009733	P:response to auxin			IPR003676 (PFAM); PTHR31929:SF91 (PANTHER); PTHR31929 (PANTHER)	P:GO:0009733	P:response to auxin
41	Ss.00g358370.m01.CDS	auxin-induced protein 15A	333	10	4.39153e-55	88.33	1	P:GO:0009733	P:response to auxin			IPR003676 (PFAM); PTHR31374:SF243 (PANTHER); PTHR31374 (PANTHER)	P:GO:0009733	P:response to auxin
42	Ss.00g108490.m01.CDS	auxin-induced in root cultures protein 12-like	753	10	3.89343e-60	70.02	1	C:GO:0016020	C:membrane			IPR005018 (PFAM); mobidb-lite (MOBIDB_LITE); PTHR23130 (PANTHER); PTHR23130:SF157 (PANTHER); IPR005018 (PROSITE_PROFILES); cd09629 (CDD)	no GO terms	no GO terms
43	Ss.00g182350.m01.CDS	auxin-induced in root cultures protein 12	717	10	8.54272e-54	69.46	3	F:GO:0046872; C:GO:0016020; C:GO:0016021	F:metal ion binding; C:membrane; C:integral component of membrane			IPR005018 (PFAM); PTHR23130 (PANTHER); PTHR23130:SF157 (PANTHER); IPR005018 (PROSITE_PROFILES); cd09629 (CDD)	no GO terms	no GO terms
44	Ss.00g327280.m01.CDS	auxin-binding protein ABP19a-like	633	10	7.01026e-114	86.82	3	F:GO:0030145; C:GO:0005618; C:GO:0048046	F:manganese ion binding; C:cell wall; C:apoplast			IPR001929 (PRINTS); IPR014710 (G3DSA:2.60.120.GENE3D); IPR006045 (PFAM); PTHR31238:SF133 (PANTHER); PTHR31238 (PANTHER); cd02241 (CDD); IPR011051 (SUPERFAMILY)	F:GO:0030145	F:manganese ion binding
45	Ss.00g216490.m01.CDS	Auxin-binding protein	573	10	2.65363e-100	90.9	3	P:GO:0009734; F:GO:0010011; C:GO:0005788	P:auxin-activated signaling pathway; F:auxin binding; C:endoplasmic reticulum lumen			IPR000526 (PRINTS); IPR000526 (PFAM); IPR014710 (G3DSA:2.60.120.GENE3D); IPR000526 (PANTHER); PTHR37236:SF1 (PANTHER); cd02220 (CDD); IPR011051 (SUPERFAMILY)	F:GO:0010011	F:auxin binding
46	Ss.00g021190.m01.CDS	auxin transporter-like protein 3	1152	10	0	96.03	6	P:GO:0006865; P:GO:0009734; P:GO:0055085; F:GO:0015293; C:GO:0005886; C:GO:0016021	P:amino acid transport; P:auxin-activated signaling pathway; P:transmembrane transport; F:symporter activity; C:plasma membrane; C:integral component of membrane	EC:7	Translocases	IPR013057 (PFAM); PTHR48017:SF103 (PANTHER); PTHR48017 (PANTHER)	no GO terms	no GO terms
47	Ss.00g151740.m01.CDS	auxin transporter-like protein 2	768	10	8.96852e-147	92.19	3	P:GO:0006865; C:GO:0005886; C:GO:0016021	P:amino acid transport; C:plasma membrane; C:integral component of membrane			IPR013057 (PFAM); PTHR48017:SF98 (PANTHER); PTHR48017 (PANTHER)	no GO terms	no GO terms
48	Ss.00g192640.m01.CDS	auxin transporter-like protein 2	1443	10	0	94.89	6	P:GO:0006865; P:GO:0009734; P:GO:0055085; F:GO:0015293; C:GO:0005886; C:GO:0016021	P:amino acid transport; P:auxin-activated signaling pathway; P:transmembrane transport; F:symporter activity; C:plasma membrane; C:integral component of membrane	EC:7	Translocases	IPR013057 (PFAM); PTHR48017:SF74 (PANTHER); PTHR48017 (PANTHER)	no GO terms	no GO terms
49	Ss.00g347880.m01.CDS	auxin transporter-like protein 2	1503	10	0	90.24	3	P:GO:0006865; C:GO:0005886; C:GO:0016021	P:amino acid transport; C:plasma membrane; C:integral component of membrane			IPR013057 (PFAM); PTHR48017 (PANTHER); PTHR48017:SF31 (PANTHER)	no GO terms	no GO terms
50	Ss.00g366670.m01.CDS	auxin transport protein BIG	15249	10	0	81.98	4	P:GO:0009926; F:GO:0008270; C:GO:0005829; C:GO:0009506	P:auxin polar transport; F:zinc ion binding; C:cytosol; C:plasmodesma			IPR043145 (G3DSA:3.30.60.GENE3D); IPR025704 (PFAM); IPR000433 (PFAM); mobidb-lite (MOBIDB_LITE); mobidb-lite (MOBIDB_LITE); mobidb-lite (MOBIDB_LITE); mobidb-lite (MOBIDB_LITE); mobidb-lite (MOBIDB_LITE); mobidb-lite (MOBIDB_LITE); mobidb-lite (MOBIDB_LITE); mobidb-lite (MOBIDB_LITE); mobidb-lite (MOBIDB_LITE); mobidb-lite (MOBIDB_LITE); mobidb-lite (MOBIDB_LITE); PTHR21725:SF1 (PANTHER); PTHR217…	F:GO:0008270	F:zinc ion binding
51	Ss.00g125610.m01.CDS	auxin response factor 9-like	1926	10	0	78.78	5	P:GO:0006355; P:GO:0009734; F:GO:0003677; F:GO:0005515; C:GO:0005634	P:regulation of transcription, DNA-templated; P:auxin-activated signaling pathway; F:DNA binding; F:protein binding; C:nucleus			IPR010525 (PFAM); IPR033389 (PFAM); IPR015300 (G3DSA:2.40.330.GENE3D); IPR003340 (PFAM); G3DSA:2.30.30.1040 (GENE3D); G3DSA:3.10.20.90 (GENE3D); mobidb-lite (MOBIDB_LITE); mobidb-lite (MOBIDB_LITE); PTHR31384:SF1 (PANTHER); IPR044835 (PANTHER); IPR044835 (PANTHER); IPR000270 (PROSITE_PROFILES); IPR003340 (PROSITE_PROFILES); IPR003340 (CDD); IPR015300 (SUPERFAMILY); SSF54277 (SUPERFAMILY)	P:GO:0006355; P:GO:0009725; F:GO:0003677; F:GO:0005515; C:GO:0005634	P:regulation of transcription, DNA-templated; P:response to hormone; F:DNA binding; F:protein binding; C:nucleus
52	Ss.00g398180.m01.CDS	auxin response factor 8-like isoform X2	2292	10	0	79.95	5	P:GO:0006355; P:GO:0009734; F:GO:0003677; F:GO:0005515; C:GO:0005634	P:regulation of transcription, DNA-templated; P:auxin-activated signaling pathway; F:DNA binding; F:protein binding; C:nucleus			IPR003340 (PFAM); G3DSA:3.10.20.90 (GENE3D); IPR015300 (G3DSA:2.40.330.GENE3D); IPR010525 (PFAM); G3DSA:2.30.30.1040 (GENE3D); mobidb-lite (MOBIDB_LITE); IPR044835 (PANTHER); PTHR31384:SF133 (PANTHER); IPR044835 (PANTHER); PTHR31384:SF133 (PANTHER); IPR003340 (PROSITE_PROFILES); IPR000270 (PROSITE_PROFILES); IPR003340 (CDD); SSF54277 (SUPERFAMILY); IPR015300 (SUPERFAMILY)	P:GO:0006355; P:GO:0009725; F:GO:0003677; F:GO:0005515; C:GO:0005634	P:regulation of transcription, DNA-templated; P:response to hormone; F:DNA binding; F:protein binding; C:nucleus
53	Ss.00g398180.m02.CDS	auxin response factor 8-like isoform X2	2289	10	0	79.99	5	P:GO:0006355; P:GO:0009734; F:GO:0003677; F:GO:0005515; C:GO:0005634	P:regulation of transcription, DNA-templated; P:auxin-activated signaling pathway; F:DNA binding; F:protein binding; C:nucleus			G3DSA:3.10.20.90 (GENE3D); IPR010525 (PFAM); IPR003340 (PFAM); G3DSA:2.30.30.1040 (GENE3D); IPR015300 (G3DSA:2.40.330.GENE3D); mobidb-lite (MOBIDB_LITE); IPR044835 (PANTHER); IPR044835 (PANTHER); PTHR31384:SF133 (PANTHER); PTHR31384:SF133 (PANTHER); IPR000270 (PROSITE_PROFILES); IPR003340 (PROSITE_PROFILES); IPR003340 (CDD); IPR015300 (SUPERFAMILY); SSF54277 (SUPERFAMILY)	P:GO:0006355; P:GO:0009725; F:GO:0003677; F:GO:0005515; C:GO:0005634	P:regulation of transcription, DNA-templated; P:response to hormone; F:DNA binding; F:protein binding; C:nucleus
54	Ss.00g370790.m01.CDS	auxin response factor 6	2523	10	0	78.05	5	P:GO:0006355; P:GO:0009734; F:GO:0003677; F:GO:0005515; C:GO:0005634	P:regulation of transcription, DNA-templated; P:auxin-activated signaling pathway; F:DNA binding; F:protein binding; C:nucleus			IPR015300 (G3DSA:2.40.330.GENE3D); IPR003340 (PFAM); G3DSA:3.10.20.90 (GENE3D); G3DSA:2.30.30.1040 (GENE3D); IPR010525 (PFAM); mobidb-lite (MOBIDB_LITE); IPR044835 (PANTHER); PTHR31384:SF115 (PANTHER); IPR003340 (PROSITE_PROFILES); IPR000270 (PROSITE_PROFILES); IPR003340 (CDD); SSF54277 (SUPERFAMILY); IPR015300 (SUPERFAMILY)	P:GO:0006355; P:GO:0009725; F:GO:0003677; F:GO:0005515; C:GO:0005634	P:regulation of transcription, DNA-templated; P:response to hormone; F:DNA binding; F:protein binding; C:nucleus
55	Ss.00g015790.m01.CDS	auxin response factor 5	2631	10	0	76.84	5	P:GO:0006355; P:GO:0009725; F:GO:0003677; F:GO:0005515; C:GO:0005634	P:regulation of transcription, DNA-templated; P:response to hormone; F:DNA binding; F:protein binding; C:nucleus			IPR033389 (PFAM); IPR003340 (PFAM); G3DSA:3.10.20.90 (GENE3D); IPR015300 (G3DSA:2.40.330.GENE3D); G3DSA:2.30.30.1040 (GENE3D); IPR010525 (PFAM); mobidb-lite (MOBIDB_LITE); PTHR31384:SF10 (PANTHER); IPR044835 (PANTHER); IPR003340 (PROSITE_PROFILES); IPR000270 (PROSITE_PROFILES); IPR003340 (CDD); IPR015300 (SUPERFAMILY); SSF54277 (SUPERFAMILY)	P:GO:0006355; P:GO:0009725; F:GO:0003677; F:GO:0005515; C:GO:0005634	P:regulation of transcription, DNA-templated; P:response to hormone; F:DNA binding; F:protein binding; C:nucleus
56	Ss.00g264390.m01.CDS	auxin response factor 4 isoform X1	2313	10	0	76.38	6	P:GO:0006355; P:GO:0009725; P:GO:0032502; F:GO:0003677; F:GO:0005515; C:GO:0005634	P:regulation of transcription, DNA-templated; P:response to hormone; P:developmental process; F:DNA binding; F:protein binding; C:nucleus			G3DSA:3.10.20.90 (GENE3D); IPR003340 (PFAM); IPR033389 (PFAM); G3DSA:2.30.30.1040 (GENE3D); IPR010525 (PFAM); IPR015300 (G3DSA:2.40.330.GENE3D); mobidb-lite (MOBIDB_LITE); mobidb-lite (MOBIDB_LITE); IPR044835 (PANTHER); PTHR31384:SF105 (PANTHER); PTHR31384:SF105 (PANTHER); IPR044835 (PANTHER); IPR003340 (PROSITE_PROFILES); IPR000270 (PROSITE_PROFILES); IPR003340 (CDD); IPR015300 (SUPERFAMILY); SS…	P:GO:0006355; P:GO:0009725; F:GO:0003677; F:GO:0005515; C:GO:0005634	P:regulation of transcription, DNA-templated; P:response to hormone; F:DNA binding; F:protein binding; C:nucleus
57	Ss.00g255530.m01.CDS	auxin response factor 3	2100	10	0	69.32	5	P:GO:0006355; P:GO:0009725; P:GO:0032502; F:GO:0003677; C:GO:0005634	P:regulation of transcription, DNA-templated; P:response to hormone; P:developmental process; F:DNA binding; C:nucleus			IPR003340 (PFAM); IPR015300 (G3DSA:2.40.330.GENE3D); IPR010525 (PFAM); G3DSA:2.30.30.1040 (GENE3D); IPR044835 (PANTHER); PTHR31384:SF5 (PANTHER); IPR003340 (PROSITE_PROFILES); IPR003340 (CDD); IPR015300 (SUPERFAMILY)	P:GO:0006355; P:GO:0009725; F:GO:0003677; C:GO:0005634	P:regulation of transcription, DNA-templated; P:response to hormone; F:DNA binding; C:nucleus
58	Ss.00g255530.m02.CDS	auxin response factor 3	2271	10	0	69.33	5	P:GO:0006355; P:GO:0009725; P:GO:0032502; F:GO:0003677; C:GO:0005634	P:regulation of transcription, DNA-templated; P:response to hormone; P:developmental process; F:DNA binding; C:nucleus			IPR010525 (PFAM); G3DSA:2.30.30.1040 (GENE3D); IPR015300 (G3DSA:2.40.330.GENE3D); IPR003340 (PFAM); IPR044835 (PANTHER); PTHR31384:SF5 (PANTHER); IPR003340 (PROSITE_PROFILES); IPR003340 (CDD); IPR015300 (SUPERFAMILY)	P:GO:0006355; P:GO:0009725; F:GO:0003677; C:GO:0005634	P:regulation of transcription, DNA-templated; P:response to hormone; F:DNA binding; C:nucleus
59	Ss.00g291880.m01.CDS	auxin response factor 19-like	3135	10	0	76.63	5	P:GO:0006355; P:GO:0009725; F:GO:0003677; F:GO:0005515; C:GO:0005634	P:regulation of transcription, DNA-templated; P:response to hormone; F:DNA binding; F:protein binding; C:nucleus			IPR010525 (PFAM); G3DSA:3.10.20.90 (GENE3D); IPR015300 (G3DSA:2.40.330.GENE3D); IPR033389 (PFAM); G3DSA:2.30.30.1040 (GENE3D); IPR003340 (PFAM); mobidb-lite (MOBIDB_LITE); mobidb-lite (MOBIDB_LITE); mobidb-lite (MOBIDB_LITE); mobidb-lite (MOBIDB_LITE); mobidb-lite (MOBIDB_LITE); mobidb-lite (MOBIDB_LITE); IPR044835 (PANTHER); IPR044835 (PANTHER); PTHR31384:SF99 (PANTHER); IPR003340 (PROSITE_PROFI…	P:GO:0006355; P:GO:0009725; F:GO:0003677; F:GO:0005515; C:GO:0005634	P:regulation of transcription, DNA-templated; P:response to hormone; F:DNA binding; F:protein binding; C:nucleus
60	Ss.00g043250.m02.CDS	auxin response factor 18-like	2112	10	0	72.59	5	P:GO:0006355; P:GO:0007275; P:GO:0009733; F:GO:0003677; C:GO:0005634	P:regulation of transcription, DNA-templated; P:multicellular organism development; P:response to auxin; F:DNA binding; C:nucleus			IPR003340 (PFAM); IPR015300 (G3DSA:2.40.330.GENE3D); IPR010525 (PFAM); G3DSA:2.30.30.1040 (GENE3D); mobidb-lite (MOBIDB_LITE); PTHR31384:SF73 (PANTHER); IPR044835 (PANTHER); IPR003340 (PROSITE_PROFILES); IPR003340 (CDD); IPR015300 (SUPERFAMILY)	P:GO:0006355; P:GO:0009725; F:GO:0003677; C:GO:0005634	P:regulation of transcription, DNA-templated; P:response to hormone; F:DNA binding; C:nucleus
61	Ss.00g371070.m01.CDS	auxin response factor 18-like	1878	10	0	69.54	5	P:GO:0006355; P:GO:0009725; F:GO:0003677; F:GO:0005515; C:GO:0005634	P:regulation of transcription, DNA-templated; P:response to hormone; F:DNA binding; F:protein binding; C:nucleus			IPR033389 (PFAM); IPR015300 (G3DSA:2.40.330.GENE3D); G3DSA:2.30.30.1040 (GENE3D); G3DSA:3.10.20.90 (GENE3D); IPR003340 (PFAM); IPR010525 (PFAM); PTHR31384:SF8 (PANTHER); IPR044835 (PANTHER); IPR003340 (PROSITE_PROFILES); IPR000270 (PROSITE_PROFILES); IPR003340 (CDD); IPR015300 (SUPERFAMILY); SSF54277 (SUPERFAMILY)	P:GO:0006355; P:GO:0009725; F:GO:0003677; F:GO:0005515; C:GO:0005634	P:regulation of transcription, DNA-templated; P:response to hormone; F:DNA binding; F:protein binding; C:nucleus
62	Ss.00g388130.m01.CDS	auxin response factor 18-like	2025	10	0	81.15	5	P:GO:0006355; P:GO:0009734; F:GO:0003677; F:GO:0005515; C:GO:0005634	P:regulation of transcription, DNA-templated; P:auxin-activated signaling pathway; F:DNA binding; F:protein binding; C:nucleus			G3DSA:2.30.30.1040 (GENE3D); G3DSA:3.10.20.90 (GENE3D); IPR015300 (G3DSA:2.40.330.GENE3D); IPR010525 (PFAM); IPR003340 (PFAM); mobidb-lite (MOBIDB_LITE); mobidb-lite (MOBIDB_LITE); mobidb-lite (MOBIDB_LITE); mobidb-lite (MOBIDB_LITE); PTHR31384:SF39 (PANTHER); IPR044835 (PANTHER); IPR000270 (PROSITE_PROFILES); IPR003340 (PROSITE_PROFILES); IPR003340 (CDD); IPR015300 (SUPERFAMILY)	P:GO:0006355; P:GO:0009725; F:GO:0003677; F:GO:0005515; C:GO:0005634	P:regulation of transcription, DNA-templated; P:response to hormone; F:DNA binding; F:protein binding; C:nucleus
63	Ss.00g220230.m01.CDS	auxin response factor 17	1803	10	0	66.93	4	P:GO:0006355; P:GO:0009725; F:GO:0003677; C:GO:0005634	P:regulation of transcription, DNA-templated; P:response to hormone; F:DNA binding; C:nucleus			IPR003340 (PFAM); IPR015300 (G3DSA:2.40.330.GENE3D); G3DSA:2.30.30.1040 (GENE3D); IPR010525 (PFAM); PTHR31384:SF118 (PANTHER); IPR044835 (PANTHER); IPR003340 (PROSITE_PROFILES); IPR003340 (CDD); IPR015300 (SUPERFAMILY)	P:GO:0006355; P:GO:0009725; F:GO:0003677; C:GO:0005634	P:regulation of transcription, DNA-templated; P:response to hormone; F:DNA binding; C:nucleus
64	Ss.00g286130.m01.CDS	auxin response factor 17	1623	10	4.30124e-154	63.83	4	P:GO:0006355; P:GO:0009725; F:GO:0003677; C:GO:0005634	P:regulation of transcription, DNA-templated; P:response to hormone; F:DNA binding; C:nucleus			IPR015300 (G3DSA:2.40.330.GENE3D); IPR003340 (PFAM); IPR010525 (PFAM); G3DSA:2.30.30.1040 (GENE3D); mobidb-lite (MOBIDB_LITE); mobidb-lite (MOBIDB_LITE); IPR044835 (PANTHER); PTHR31384:SF118 (PANTHER); IPR003340 (PROSITE_PROFILES); IPR003340 (CDD); IPR015300 (SUPERFAMILY)	P:GO:0006355; P:GO:0009725; F:GO:0003677; C:GO:0005634	P:regulation of transcription, DNA-templated; P:response to hormone; F:DNA binding; C:nucleus
65	Ss.00g009430.m01.CDS	auxin efflux carrier component 5	1227	10	8.68819e-175	86.84	8	P:GO:0009926; P:GO:0010252; P:GO:0010315; P:GO:0055085; F:GO:0010329; C:GO:0005783; C:GO:0005886; C:GO:0016021	P:auxin polar transport; P:auxin homeostasis; P:auxin efflux; P:transmembrane transport; F:auxin efflux transmembrane transporter activity; C:endoplasmic reticulum; C:plasma membrane; C:integral component of membrane	EC:7	Translocases	IPR004776 (PFAM); IPR014024 (TIGRFAM); PTHR31752 (PANTHER); PTHR31752:SF2 (PANTHER)	P:GO:0055085; C:GO:0016021	P:transmembrane transport; C:integral component of membrane
66	Ss.00g207940.m01.CDS	auxin efflux carrier component 3-like isoform X1	1935	10	0	80.82	8	P:GO:0009926; P:GO:0010252; P:GO:0010315; P:GO:0055085; F:GO:0010329; C:GO:0005783; C:GO:0005886; C:GO:0016021	P:auxin polar transport; P:auxin homeostasis; P:auxin efflux; P:transmembrane transport; F:auxin efflux transmembrane transporter activity; C:endoplasmic reticulum; C:plasma membrane; C:integral component of membrane	EC:7	Translocases	IPR014024 (TIGRFAM); IPR004776 (PFAM); mobidb-lite (MOBIDB_LITE); mobidb-lite (MOBIDB_LITE); mobidb-lite (MOBIDB_LITE); PTHR31752:SF51 (PANTHER); PTHR31752 (PANTHER)	P:GO:0055085; C:GO:0016021	P:transmembrane transport; C:integral component of membrane
67	Ss.00g073250.m01.CDS	auxin efflux carrier component 2	2130	10	0	81.99	13	P:GO:0001666; P:GO:0009723; P:GO:0009749; P:GO:0009926; P:GO:0009958; P:GO:0010252; P:GO:0010315; P:GO:0055085; F:GO:0010329; C:GO:0000323; C:GO:0005783; C:GO:0009925; C:GO:0016021	P:response to hypoxia; P:response to ethylene; P:response to glucose; P:auxin polar transport; P:positive gravitropism; P:auxin homeostasis; P:auxin efflux; P:transmembrane transport; F:auxin efflux transmembrane transporter activity; C:lytic vacuole; C:endoplasmic reticulum; C:basal plasma membrane; C:integral component of membrane	EC:7	Translocases	IPR014024 (TIGRFAM); IPR004776 (PFAM); mobidb-lite (MOBIDB_LITE); mobidb-lite (MOBIDB_LITE); mobidb-lite (MOBIDB_LITE); mobidb-lite (MOBIDB_LITE); mobidb-lite (MOBIDB_LITE); PTHR31752 (PANTHER); IPR033526 (PTHR31752:PANTHER)	P:GO:0010315; P:GO:0055085; F:GO:0010329; C:GO:0016021	P:auxin efflux; P:transmembrane transport; F:auxin efflux transmembrane transporter activity; C:integral component of membrane
68	Ss.00g235800.m01.CDS	AUX/IAA protein	819	10	2.52765e-73	65.51	3	P:GO:0006355; F:GO:0005515; C:GO:0005634	P:regulation of transcription, DNA-templated; F:protein binding; C:nucleus			G3DSA:3.10.20.90 (GENE3D); IPR033389 (PFAM); mobidb-lite (MOBIDB_LITE); mobidb-lite (MOBIDB_LITE); IPR003311 (PANTHER); PTHR31734:SF190 (PANTHER); IPR000270 (PROSITE_PROFILES); SSF54277 (SUPERFAMILY)	P:GO:0006355; F:GO:0005515; C:GO:0005634	P:regulation of transcription, DNA-templated; F:protein binding; C:nucleus
69	Ss.00g235800.m02.CDS	AUX/IAA protein	816	10	4.22472e-77	66.37	3	P:GO:0006355; F:GO:0005515; C:GO:0005634	P:regulation of transcription, DNA-templated; F:protein binding; C:nucleus			IPR033389 (PFAM); G3DSA:3.10.20.90 (GENE3D); mobidb-lite (MOBIDB_LITE); mobidb-lite (MOBIDB_LITE); IPR003311 (PANTHER); PTHR31734:SF190 (PANTHER); IPR000270 (PROSITE_PROFILES); SSF54277 (SUPERFAMILY)	P:GO:0006355; F:GO:0005515; C:GO:0005634	P:regulation of transcription, DNA-templated; F:protein binding; C:nucleus
70	Ss.00g235390.m01.CDS	putative auxin efflux carrier component 6-like	1311	10	3.1245e-122	76.99	3	P:GO:0071786; C:GO:0016020; C:GO:0071782	P:endoplasmic reticulum tubular network organization; C:membrane; C:endoplasmic reticulum tubular network			IPR019273 (PFAM); mobidb-lite (MOBIDB_LITE); mobidb-lite (MOBIDB_LITE); mobidb-lite (MOBIDB_LITE); mobidb-lite (MOBIDB_LITE); mobidb-lite (MOBIDB_LITE); mobidb-lite (MOBIDB_LITE); mobidb-lite (MOBIDB_LITE); PTHR22166:SF31 (PANTHER); IPR040115 (PANTHER)	P:GO:0071786	P:endoplasmic reticulum tubular network organization
71	Ss.00g332630.m01.CDS	probable auxin efflux carrier component 8	1083	10	3.27184e-171	79.75	8	P:GO:0009926; P:GO:0010252; P:GO:0010315; P:GO:0055085; F:GO:0010329; C:GO:0005783; C:GO:0005886; C:GO:0016021	P:auxin polar transport; P:auxin homeostasis; P:auxin efflux; P:transmembrane transport; F:auxin efflux transmembrane transporter activity; C:endoplasmic reticulum; C:plasma membrane; C:integral component of membrane	EC:7	Translocases	IPR004776 (PFAM); IPR014024 (TIGRFAM); mobidb-lite (MOBIDB_LITE); mobidb-lite (MOBIDB_LITE); PTHR31752:SF40 (PANTHER); PTHR31752 (PANTHER)	P:GO:0055085; C:GO:0016021	P:transmembrane transport; C:integral component of membrane
72	Ss.00g401030.m01.CDS	probable auxin efflux carrier component 1c	1467	10	0	70.83	11	P:GO:0009926; P:GO:0009965; P:GO:0010252; P:GO:0010315; P:GO:0048825; P:GO:0055085; P:GO:0090567; F:GO:0010329; C:GO:0005783; C:GO:0005886; C:GO:0016021	P:auxin polar transport; P:leaf morphogenesis; P:auxin homeostasis; P:auxin efflux; P:cotyledon development; P:transmembrane transport; P:reproductive shoot system development; F:auxin efflux transmembrane transporter activity; C:endoplasmic reticulum; C:plasma membrane; C:integral component of membrane	EC:7	Translocases	IPR014024 (TIGRFAM); IPR004776 (PFAM); mobidb-lite (MOBIDB_LITE); PTHR31752 (PANTHER); PTHR31752:SF48 (PANTHER); PTHR31752 (PANTHER); PTHR31752:SF48 (PANTHER); PTHR31752:SF48 (PANTHER)	P:GO:0055085; C:GO:0016021	P:transmembrane transport; C:integral component of membrane
73	Ss.00g233570.m01.CDS	probable auxin efflux carrier component 1b isoform X1	1785	10	0	90.35	3	P:GO:0009734; P:GO:0055085; C:GO:0016021	P:auxin-activated signaling pathway; P:transmembrane transport; C:integral component of membrane			IPR004776 (PFAM); IPR014024 (TIGRFAM); mobidb-lite (MOBIDB_LITE); mobidb-lite (MOBIDB_LITE); mobidb-lite (MOBIDB_LITE); PTHR31752 (PANTHER); PTHR31752:SF43 (PANTHER)	P:GO:0055085; C:GO:0016021	P:transmembrane transport; C:integral component of membrane
74	Ss.00g385920.m01.CDS	Gibberellin-regulated protein 8	267	10	1.68765e-33	84.77	2	P:GO:0009740; C:GO:0005576	P:gibberellic acid mediated signaling pathway; C:extracellular region			IPR003854 (PFAM); PTHR23201:SF88 (PANTHER); PTHR23201 (PANTHER)	no GO terms	no GO terms
75	Ss.00g144040.m01.CDS	gibberellin-regulated protein 6-like	297	10	1.56154e-39	84.55						IPR003854 (PFAM); PTHR23201:SF112 (PANTHER); PTHR23201 (PANTHER)	no GO terms	no GO terms
76	Ss.00g400250.m01.CDS	gibberellin-regulated protein 4	297	10	9.15141e-40	91.52	3	P:GO:0009740; C:GO:0005576; C:GO:0016021	P:gibberellic acid mediated signaling pathway; C:extracellular region; C:integral component of membrane			IPR003854 (PFAM); PTHR23201 (PANTHER); PTHR23201:SF112 (PANTHER)	no GO terms	no GO terms
77	Ss.00g286110.m01.CDS	gibberellin-regulated protein 2-like	306	10	1.29057e-19	66.71						IPR003854 (PFAM); PTHR23201 (PANTHER); PTHR23201:SF104 (PANTHER)	no GO terms	no GO terms
78	Ss.00g358450.m01.CDS	gibberellin-regulated protein 1-like	288	10	4.07916e-14	84.47	2	P:GO:0009740; C:GO:0005576	P:gibberellic acid mediated signaling pathway; C:extracellular region			IPR003854 (PFAM); PTHR23201 (PANTHER); PTHR23201:SF104 (PANTHER)	no GO terms	no GO terms
79	Ss.00g358460.m01.CDS	gibberellin-regulated protein 1-like	303	10	5.0697e-48	81.36						IPR003854 (PFAM); PTHR23201:SF67 (PANTHER); PTHR23201 (PANTHER)	no GO terms	no GO terms
80	Ss.00g100990.m01.CDS	gibberellin-regulated protein 14	525	10	9.84357e-33	87.07	4	P:GO:0009740; F:GO:0016787; C:GO:0005576; C:GO:0016021	P:gibberellic acid mediated signaling pathway; F:hydrolase activity; C:extracellular region; C:integral component of membrane	EC:3	Hydrolases	IPR003854 (PFAM); mobidb-lite (MOBIDB_LITE); mobidb-lite (MOBIDB_LITE); PTHR23201:SF53 (PANTHER); PTHR23201 (PANTHER)	no GO terms	no GO terms
81	Ss.00g357680.m01.CDS	Gibberellin-regulated protein 10	264	10	6.85219e-43	85.87						IPR003854 (PFAM); PTHR23201 (PANTHER); PTHR23201:SF88 (PANTHER)	no GO terms	no GO terms
82	Ss.00g348590.m01.CDS	gibberellin-regulated protein 1	327	10	2.71477e-29	86.63	2	P:GO:0009740; C:GO:0005576	P:gibberellic acid mediated signaling pathway; C:extracellular region			IPR003854 (PFAM); PTHR23201 (PANTHER); PTHR23201:SF86 (PANTHER)	no GO terms	no GO terms
83	Ss.00g006910.m01.CDS	gibberellin receptor GID1C-like	1035	10	0	92.05	7	P:GO:0009939; P:GO:0010325; P:GO:0048444; F:GO:0010331; F:GO:0016787; C:GO:0005634; C:GO:0005737	P:positive regulation of gibberellic acid mediated signaling pathway; P:raffinose family oligosaccharide biosynthetic process; P:floral organ morphogenesis; F:gibberellin binding; F:hydrolase activity; C:nucleus; C:cytoplasm	EC:3	Hydrolases	IPR029058 (G3DSA:3.40.50.GENE3D); IPR013094 (PFAM); PTHR23024 (PANTHER); PTHR23024:SF492 (PANTHER); IPR029058 (SUPERFAMILY)	F:GO:0016787	F:hydrolase activity
84	Ss.00g257470.m01.CDS	gibberellin 2-beta-dioxygenase-like	915	10	1.1655e-139	78.01	4	P:GO:0009416; P:GO:0045487; F:GO:0046872; F:GO:0052634	P:response to light stimulus; P:gibberellin catabolic process; F:metal ion binding; F:C-19 gibberellin 2-beta-dioxygenase activity	EC:1.14.11.13	Gibberellin 2-beta-dioxygenase	PR00682 (PRINTS); IPR026992 (PFAM); IPR044861 (PFAM); IPR027443 (G3DSA:2.60.120.GENE3D); PTHR47990:SF121 (PANTHER); PTHR47990 (PANTHER); IPR005123 (PROSITE_PROFILES); SSF51197 (SUPERFAMILY)	no GO terms	no GO terms
85	Ss.00g307860.m01.CDS	gibberellin 2-beta-dioxygenase 8 isoform X1	1140	10	8.2019e-131	71.71	2	F:GO:0016491; F:GO:0046872	F:oxidoreductase activity; F:metal ion binding			IPR026992 (PFAM); IPR044861 (PFAM); IPR027443 (G3DSA:2.60.120.GENE3D); PTHR47990 (PANTHER); PTHR47990:SF13 (PANTHER); IPR005123 (PROSITE_PROFILES); SSF51197 (SUPERFAMILY)	no GO terms	no GO terms
86	Ss.00g342590.m01.CDS	gibberellin 2-beta-dioxygenase 8	1011	10	1.00111e-139	73.25	1	F:GO:0051213	F:dioxygenase activity	EC:1	Oxidoreductases	PR00682 (PRINTS); IPR026992 (PFAM); IPR027443 (G3DSA:2.60.120.GENE3D); IPR044861 (PFAM); mobidb-lite (MOBIDB_LITE); PTHR47990:SF115 (PANTHER); PTHR47990 (PANTHER); IPR005123 (PROSITE_PROFILES); SSF51197 (SUPERFAMILY)	no GO terms	no GO terms
87	Ss.00g169100.m01.CDS	gibberellin 2-beta-dioxygenase 2	1041	10	1.73457e-127	76.78	3	P:GO:0009416; P:GO:0045487; F:GO:0052634	P:response to light stimulus; P:gibberellin catabolic process; F:C-19 gibberellin 2-beta-dioxygenase activity	EC:1.14.11.13	Gibberellin 2-beta-dioxygenase	PR00682 (PRINTS); IPR027443 (G3DSA:2.60.120.GENE3D); IPR044861 (PFAM); IPR026992 (PFAM); PTHR47990:SF45 (PANTHER); PTHR47990 (PANTHER); IPR005123 (PROSITE_PROFILES); SSF51197 (SUPERFAMILY)	no GO terms	no GO terms
88	Ss.00g224970.m01.CDS	gibberellin 2-beta-dioxygenase 1-like	993	10	0	88.33	4	P:GO:0009416; P:GO:0045487; F:GO:0046872; F:GO:0052634	P:response to light stimulus; P:gibberellin catabolic process; F:metal ion binding; F:C-19 gibberellin 2-beta-dioxygenase activity	EC:1.14.11.13	Gibberellin 2-beta-dioxygenase	PR00682 (PRINTS); IPR027443 (G3DSA:2.60.120.GENE3D); IPR026992 (PFAM); IPR044861 (PFAM); PTHR47990:SF51 (PANTHER); PTHR47990 (PANTHER); IPR005123 (PROSITE_PROFILES); SSF51197 (SUPERFAMILY)	no GO terms	no GO terms
89	Ss.00g004360.m01.CDS	gibberellin 20 oxidase 2-like	1485	10	1.13551e-71	79.11	7	P:GO:0009416; P:GO:0009686; P:GO:0009826; P:GO:0009908; F:GO:0016829; F:GO:0045544; F:GO:0046872	P:response to light stimulus; P:gibberellin biosynthetic process; P:unidimensional cell growth; P:flower development; F:lyase activity; F:gibberellin 20-oxidase activity; F:metal ion binding	EC:1.14.11; EC:4	Acting on paired donors, with incorporation or reduction of molecular oxygen. The oxygen incorporated need not be derived from O(2); Lyases	IPR027443 (G3DSA:2.60.120.GENE3D); IPR026992 (PFAM); IPR044861 (PFAM); IPR027443 (G3DSA:2.60.120.GENE3D); PTHR47990:SF86 (PANTHER); PTHR47990 (PANTHER); PTHR47990:SF86 (PANTHER); PTHR47990 (PANTHER); IPR005123 (PROSITE_PROFILES); SSF51197 (SUPERFAMILY); SSF51197 (SUPERFAMILY)	no GO terms	no GO terms
90	Ss.00g008500.m01.CDS	gibberellin 20 oxidase 2-like	1077	10	1.55222e-158	75.06	5	P:GO:0009416; P:GO:0009686; P:GO:0009826; P:GO:0009908; F:GO:0045544	P:response to light stimulus; P:gibberellin biosynthetic process; P:unidimensional cell growth; P:flower development; F:gibberellin 20-oxidase activity	EC:1.14.11	Acting on paired donors, with incorporation or reduction of molecular oxygen. The oxygen incorporated need not be derived from O(2)	IPR026992 (PFAM); IPR027443 (G3DSA:2.60.120.GENE3D); IPR044861 (PFAM); mobidb-lite (MOBIDB_LITE); mobidb-lite (MOBIDB_LITE); PTHR47990 (PANTHER); PTHR47990:SF110 (PANTHER); IPR005123 (PROSITE_PROFILES); SSF51197 (SUPERFAMILY)	no GO terms	no GO terms
91	Ss.00g004450.m01.CDS	gibberellin 20 oxidase 2	618	10	6.36048e-81	74.91	6	P:GO:0009416; P:GO:0009686; P:GO:0009826; P:GO:0009908; F:GO:0016829; F:GO:0045544	P:response to light stimulus; P:gibberellin biosynthetic process; P:unidimensional cell growth; P:flower development; F:lyase activity; F:gibberellin 20-oxidase activity	EC:1.14.11; EC:4	Acting on paired donors, with incorporation or reduction of molecular oxygen. The oxygen incorporated need not be derived from O(2); Lyases	IPR027443 (G3DSA:2.60.120.GENE3D); IPR044861 (PFAM); PTHR47990 (PANTHER); PTHR47990:SF86 (PANTHER); IPR005123 (PROSITE_PROFILES); SSF51197 (SUPERFAMILY)	no GO terms	no GO terms
92	Ss.00g296180.m01.CDS	gibberellin 20 oxidase 1-D-like	1176	10	0	80.52	6	P:GO:0009416; P:GO:0009686; P:GO:0009826; P:GO:0009908; F:GO:0045544; F:GO:0046872	P:response to light stimulus; P:gibberellin biosynthetic process; P:unidimensional cell growth; P:flower development; F:gibberellin 20-oxidase activity; F:metal ion binding	EC:1.14.11	Acting on paired donors, with incorporation or reduction of molecular oxygen. The oxygen incorporated need not be derived from O(2)	PR00682 (PRINTS); IPR027443 (G3DSA:2.60.120.GENE3D); IPR026992 (PFAM); IPR044861 (PFAM); mobidb-lite (MOBIDB_LITE); PTHR47990 (PANTHER); PTHR47990:SF68 (PANTHER); IPR005123 (PROSITE_PROFILES); SSF51197 (SUPERFAMILY)	no GO terms	no GO terms
93	Ss.00g013940.m01.CDS	ABSCISIC ACID-INSENSITIVE 5-like protein 5	954	10	1.3392e-109	62.01	2	P:GO:0045893; F:GO:0003700	P:positive regulation of transcription, DNA-templated; F:DNA-binding transcription factor activity			IPR004827 (PFAM); G3DSA:1.20.5.170 (GENE3D); mobidb-lite (MOBIDB_LITE); mobidb-lite (MOBIDB_LITE); IPR043452 (PANTHER); PTHR22952:SF425 (PANTHER); IPR004827 (PROSITE_PROFILES); cd14707 (CDD); SSF57959 (SUPERFAMILY)	P:GO:0006355; P:GO:0045893; F:GO:0003700	P:regulation of transcription, DNA-templated; P:positive regulation of transcription, DNA-templated; F:DNA-binding transcription factor activity
94	Ss.00g127170.m01.CDS	abscisic acid receptor PYR1-like	654	10	1.08505e-88	79.53	5	P:GO:0009738; P:GO:0032515; F:GO:0004864; C:GO:0005737; C:GO:0005886	P:abscisic acid-activated signaling pathway; P:negative regulation of phosphoprotein phosphatase activity; F:protein phosphatase inhibitor activity; C:cytoplasm; C:plasma membrane			IPR019587 (PFAM); IPR023393 (G3DSA:3.30.530.GENE3D); mobidb-lite (MOBIDB_LITE); PTHR31213 (PANTHER); PTHR31213:SF126 (PANTHER); cd07821 (CDD); SSF55961 (SUPERFAMILY)	no GO terms	no GO terms
95	Ss.00g247090.m01.CDS	abscisic acid receptor PYR1-like	651	10	6.34818e-91	79.63	9	P:GO:0009738; P:GO:0032515; P:GO:0080163; F:GO:0004864; F:GO:0010427; F:GO:0038023; C:GO:0005634; C:GO:0005737; C:GO:0005886	P:abscisic acid-activated signaling pathway; P:negative regulation of phosphoprotein phosphatase activity; P:regulation of protein serine/threonine phosphatase activity; F:protein phosphatase inhibitor activity; F:abscisic acid binding; F:signaling receptor activity; C:nucleus; C:cytoplasm; C:plasma membrane			IPR019587 (PFAM); IPR023393 (G3DSA:3.30.530.GENE3D); mobidb-lite (MOBIDB_LITE); PTHR31213:SF126 (PANTHER); PTHR31213 (PANTHER); cd07821 (CDD); SSF55961 (SUPERFAMILY)	no GO terms	no GO terms
96	Ss.00g371380.m01.CDS	abscisic acid receptor PYL9-like	903	10	8.50829e-80	92.13	9	P:GO:0009738; P:GO:0032515; P:GO:0080163; F:GO:0004864; F:GO:0010427; F:GO:0038023; C:GO:0005634; C:GO:0005737; C:GO:0005886	P:abscisic acid-activated signaling pathway; P:negative regulation of phosphoprotein phosphatase activity; P:regulation of protein serine/threonine phosphatase activity; F:protein phosphatase inhibitor activity; F:abscisic acid binding; F:signaling receptor activity; C:nucleus; C:cytoplasm; C:plasma membrane			IPR023393 (G3DSA:3.30.530.GENE3D); IPR019587 (PFAM); mobidb-lite (MOBIDB_LITE); mobidb-lite (MOBIDB_LITE); mobidb-lite (MOBIDB_LITE); PTHR31213 (PANTHER); PTHR31213:SF155 (PANTHER); cd07821 (CDD); SSF55961 (SUPERFAMILY)	no GO terms	no GO terms
97	Ss.00g022780.m01.CDS	abscisic acid receptor PYL8-like	852	10	2.7174e-102	88.06	9	P:GO:0009738; P:GO:0032515; P:GO:0080163; F:GO:0004864; F:GO:0010427; F:GO:0038023; C:GO:0005634; C:GO:0005737; C:GO:0005886	P:abscisic acid-activated signaling pathway; P:negative regulation of phosphoprotein phosphatase activity; P:regulation of protein serine/threonine phosphatase activity; F:protein phosphatase inhibitor activity; F:abscisic acid binding; F:signaling receptor activity; C:nucleus; C:cytoplasm; C:plasma membrane			IPR019587 (PFAM); IPR023393 (G3DSA:3.30.530.GENE3D); mobidb-lite (MOBIDB_LITE); mobidb-lite (MOBIDB_LITE); mobidb-lite (MOBIDB_LITE); PTHR31213 (PANTHER); PTHR31213:SF60 (PANTHER); cd07821 (CDD); SSF55961 (SUPERFAMILY)	no GO terms	no GO terms
98	Ss.00g393410.m01.CDS	abscisic acid receptor PYL8	558	10	1.43671e-123	95.4	9	P:GO:0009738; P:GO:0032515; P:GO:0080163; F:GO:0004864; F:GO:0010427; F:GO:0038023; C:GO:0005634; C:GO:0005737; C:GO:0005886	P:abscisic acid-activated signaling pathway; P:negative regulation of phosphoprotein phosphatase activity; P:regulation of protein serine/threonine phosphatase activity; F:protein phosphatase inhibitor activity; F:abscisic acid binding; F:signaling receptor activity; C:nucleus; C:cytoplasm; C:plasma membrane			IPR019587 (PFAM); IPR023393 (G3DSA:3.30.530.GENE3D); PTHR31213:SF60 (PANTHER); PTHR31213 (PANTHER); cd07821 (CDD); SSF55961 (SUPERFAMILY)	no GO terms	no GO terms
99	Ss.00g030840.m01.CDS	abscisic acid receptor PYL4-like	627	10	4.68303e-84	75	8	P:GO:0009738; P:GO:0080163; F:GO:0004864; F:GO:0010427; F:GO:0038023; C:GO:0005634; C:GO:0005737; C:GO:0016020	P:abscisic acid-activated signaling pathway; P:regulation of protein serine/threonine phosphatase activity; F:protein phosphatase inhibitor activity; F:abscisic acid binding; F:signaling receptor activity; C:nucleus; C:cytoplasm; C:membrane			IPR023393 (G3DSA:3.30.530.GENE3D); IPR019587 (PFAM); PTHR31213 (PANTHER); PTHR31213:SF119 (PANTHER); cd07821 (CDD); SSF55961 (SUPERFAMILY)	no GO terms	no GO terms
100	Ss.00g148300.m01.CDS	abscisic acid receptor PYL4-like	594	10	4.49644e-90	86.7	9	P:GO:0009738; P:GO:0032515; P:GO:0080163; F:GO:0004864; F:GO:0010427; F:GO:0038023; C:GO:0005634; C:GO:0005737; C:GO:0005886	P:abscisic acid-activated signaling pathway; P:negative regulation of phosphoprotein phosphatase activity; P:regulation of protein serine/threonine phosphatase activity; F:protein phosphatase inhibitor activity; F:abscisic acid binding; F:signaling receptor activity; C:nucleus; C:cytoplasm; C:plasma membrane			IPR023393 (G3DSA:3.30.530.GENE3D); IPR019587 (PFAM); mobidb-lite (MOBIDB_LITE); mobidb-lite (MOBIDB_LITE); PTHR31213:SF119 (PANTHER); PTHR31213 (PANTHER); cd07821 (CDD); SSF55961 (SUPERFAMILY)	no GO terms	no GO terms
101	Ss.00g152220.m01.CDS	abscisic acid receptor PYL4-like	675	10	3.92763e-89	86.63	9	P:GO:0009738; P:GO:0032515; P:GO:0080163; F:GO:0004864; F:GO:0010427; F:GO:0038023; C:GO:0005634; C:GO:0005737; C:GO:0005886	P:abscisic acid-activated signaling pathway; P:negative regulation of phosphoprotein phosphatase activity; P:regulation of protein serine/threonine phosphatase activity; F:protein phosphatase inhibitor activity; F:abscisic acid binding; F:signaling receptor activity; C:nucleus; C:cytoplasm; C:plasma membrane			IPR019587 (PFAM); IPR023393 (G3DSA:3.30.530.GENE3D); mobidb-lite (MOBIDB_LITE); mobidb-lite (MOBIDB_LITE); PTHR31213 (PANTHER); PTHR31213:SF119 (PANTHER); cd07821 (CDD); SSF55961 (SUPERFAMILY)	no GO terms	no GO terms
102	Ss.00g071460.m01.CDS	abscisic acid receptor PYL2	582	10	5.73943e-108	89.66	9	P:GO:0009738; P:GO:0032515; P:GO:0080163; F:GO:0004864; F:GO:0010427; F:GO:0038023; C:GO:0005634; C:GO:0005737; C:GO:0005886	P:abscisic acid-activated signaling pathway; P:negative regulation of phosphoprotein phosphatase activity; P:regulation of protein serine/threonine phosphatase activity; F:protein phosphatase inhibitor activity; F:abscisic acid binding; F:signaling receptor activity; C:nucleus; C:cytoplasm; C:plasma membrane			IPR019587 (PFAM); IPR023393 (G3DSA:3.30.530.GENE3D); PTHR31213:SF84 (PANTHER); PTHR31213 (PANTHER); cd07821 (CDD); SSF55961 (SUPERFAMILY)	no GO terms	no GO terms
103	Ss.00g111530.m01.CDS	abscisic acid 8'-hydroxylase 4-like	417	10	5.42839e-35	82.71	5	P:GO:0016125; F:GO:0005506; F:GO:0010295; F:GO:0020037; C:GO:0016021	P:sterol metabolic process; F:iron ion binding; F:(+)-abscisic acid 8'-hydroxylase activity; F:heme binding; C:integral component of membrane	EC:1.14.14.137; EC:1.14.13	(+)-abscisic acid 8'-hydroxylase; Acting on paired donors, with incorporation or reduction of molecular oxygen. The oxygen incorporated need not be derived from O(2)	IPR036396 (G3DSA:1.10.630.GENE3D); PTHR24286:SF312 (PANTHER); PTHR24286 (PANTHER); IPR036396 (SUPERFAMILY)	F:GO:0004497; F:GO:0005506; F:GO:0016705; F:GO:0020037	F:monooxygenase activity; F:iron ion binding; F:oxidoreductase activity, acting on paired donors, with incorporation or reduction of molecular oxygen; F:heme binding
104	Ss.00g013840.m01.CDS	abscisic acid 8'-hydroxylase 4	1419	10	0	89.97	5	P:GO:0016125; F:GO:0005506; F:GO:0010295; F:GO:0020037; C:GO:0016021	P:sterol metabolic process; F:iron ion binding; F:(+)-abscisic acid 8'-hydroxylase activity; F:heme binding; C:integral component of membrane	EC:1.14.14.137; EC:1.14.13	(+)-abscisic acid 8'-hydroxylase; Acting on paired donors, with incorporation or reduction of molecular oxygen. The oxygen incorporated need not be derived from O(2)	IPR002401 (PRINTS); IPR001128 (PRINTS); IPR001128 (PFAM); IPR036396 (G3DSA:1.10.630.GENE3D); PTHR24286:SF103 (PANTHER); PTHR24286 (PANTHER); IPR036396 (SUPERFAMILY)	F:GO:0004497; F:GO:0005506; F:GO:0016705; F:GO:0020037	F:monooxygenase activity; F:iron ion binding; F:oxidoreductase activity, acting on paired donors, with incorporation or reduction of molecular oxygen; F:heme binding
105	Ss.00g204340.m01.CDS	abscisic acid 8'-hydroxylase 4	1419	10	0	88.43	5	P:GO:0016125; F:GO:0005506; F:GO:0010295; F:GO:0020037; C:GO:0016021	P:sterol metabolic process; F:iron ion binding; F:(+)-abscisic acid 8'-hydroxylase activity; F:heme binding; C:integral component of membrane	EC:1.14.14.137; EC:1.14.13	(+)-abscisic acid 8'-hydroxylase; Acting on paired donors, with incorporation or reduction of molecular oxygen. The oxygen incorporated need not be derived from O(2)	IPR001128 (PRINTS); IPR002401 (PRINTS); IPR036396 (G3DSA:1.10.630.GENE3D); IPR001128 (PFAM); PTHR24286:SF103 (PANTHER); PTHR24286 (PANTHER); IPR036396 (SUPERFAMILY)	F:GO:0004497; F:GO:0005506; F:GO:0016705; F:GO:0020037	F:monooxygenase activity; F:iron ion binding; F:oxidoreductase activity, acting on paired donors, with incorporation or reduction of molecular oxygen; F:heme binding
106	Ss.00g127970.m01.CDS	abscisic acid 8'-hydroxylase 1-like	1410	10	0	91.36	6	P:GO:0009687; P:GO:0016125; F:GO:0005506; F:GO:0010295; F:GO:0020037; C:GO:0016021	P:abscisic acid metabolic process; P:sterol metabolic process; F:iron ion binding; F:(+)-abscisic acid 8'-hydroxylase activity; F:heme binding; C:integral component of membrane	EC:1.14.14.137; EC:1.14.13	(+)-abscisic acid 8'-hydroxylase; Acting on paired donors, with incorporation or reduction of molecular oxygen. The oxygen incorporated need not be derived from O(2)	IPR001128 (PRINTS); IPR002401 (PRINTS); IPR036396 (G3DSA:1.10.630.GENE3D); IPR001128 (PFAM); PTHR24286:SF249 (PANTHER); PTHR24286 (PANTHER); IPR036396 (SUPERFAMILY)	F:GO:0004497; F:GO:0005506; F:GO:0016705; F:GO:0020037	F:monooxygenase activity; F:iron ion binding; F:oxidoreductase activity, acting on paired donors, with incorporation or reduction of molecular oxygen; F:heme binding
107	Ss.00g127990.m01.CDS	abscisic acid 8'-hydroxylase 1-like	1410	10	0	90.83	6	P:GO:0009687; P:GO:0016125; F:GO:0005506; F:GO:0010295; F:GO:0020037; C:GO:0016021	P:abscisic acid metabolic process; P:sterol metabolic process; F:iron ion binding; F:(+)-abscisic acid 8'-hydroxylase activity; F:heme binding; C:integral component of membrane	EC:1.14.14.137; EC:1.14.13	(+)-abscisic acid 8'-hydroxylase; Acting on paired donors, with incorporation or reduction of molecular oxygen. The oxygen incorporated need not be derived from O(2)	IPR001128 (PRINTS); IPR002401 (PRINTS); IPR001128 (PFAM); IPR036396 (G3DSA:1.10.630.GENE3D); PTHR24286 (PANTHER); PTHR24286:SF249 (PANTHER); IPR036396 (SUPERFAMILY)	F:GO:0004497; F:GO:0005506; F:GO:0016705; F:GO:0020037	F:monooxygenase activity; F:iron ion binding; F:oxidoreductase activity, acting on paired donors, with incorporation or reduction of molecular oxygen; F:heme binding
108	Ss.00g121210.m01.CDS	Abscisic acid 8'-hydroxylase 1	1881	10	0	81.63	7	P:GO:0015074; F:GO:0003676; F:GO:0005506; F:GO:0008270; F:GO:0016705; F:GO:0020037; C:GO:0016021	P:DNA integration; F:nucleic acid binding; F:iron ion binding; F:zinc ion binding; F:oxidoreductase activity, acting on paired donors, with incorporation or reduction of molecular oxygen; F:heme binding; C:integral component of membrane	EC:1.14	Acting on paired donors, with incorporation or reduction of molecular oxygen. The oxygen incorporated need not be derived from O(2)	IPR025724 (PFAM); IPR001584 (PFAM); IPR036397 (G3DSA:3.30.420.GENE3D); G3DSA:4.10.60.10 (GENE3D); IPR001878 (PFAM); mobidb-lite (MOBIDB_LITE); mobidb-lite (MOBIDB_LITE); mobidb-lite (MOBIDB_LITE); mobidb-lite (MOBIDB_LITE); PTHR34222:SF8 (PANTHER); PTHR34222 (PANTHER); IPR001584 (PROSITE_PROFILES); IPR001878 (PROSITE_PROFILES); IPR036875 (SUPERFAMILY); IPR012337 (SUPERFAMILY)	P:GO:0015074; F:GO:0003676; F:GO:0008270	P:DNA integration; F:nucleic acid binding; F:zinc ion binding
109	Ss.00g247410.m01.CDS	Abscisic acid 8'-hydroxylase 1	318	10	2.51595e-45	85.62	7	P:GO:0015074; F:GO:0003676; F:GO:0005506; F:GO:0008270; F:GO:0016705; F:GO:0020037; C:GO:0016021	P:DNA integration; F:nucleic acid binding; F:iron ion binding; F:zinc ion binding; F:oxidoreductase activity, acting on paired donors, with incorporation or reduction of molecular oxygen; F:heme binding; C:integral component of membrane	EC:1.14	Acting on paired donors, with incorporation or reduction of molecular oxygen. The oxygen incorporated need not be derived from O(2)	mobidb-lite (MOBIDB_LITE); mobidb-lite (MOBIDB_LITE)	no GO terms	no GO terms
110	Ss.00g104180.m01.CDS	cytokinin riboside 5'-monophosphate phosphoribohydrolase LOG8-like isoform X2	651	10	4.0533e-138	92.98	4	P:GO:0009691; F:GO:0102682; C:GO:0005634; C:GO:0005829	P:cytokinin biosynthetic process; F:N6-(Delta2-isopentenyl)-adenosine 5'-monophosphate phosphoribohydrolase activity; C:nucleus; C:cytosol	EC:3.2.2	Glycosylases	G3DSA:3.40.50.450 (GENE3D); IPR031100 (PFAM); IPR005269 (TIGRFAM); PTHR31223 (PANTHER); PTHR31223:SF56 (PANTHER); SSF102405 (SUPERFAMILY)	no GO terms	no GO terms
111	Ss.00g306500.m01.CDS	cytokinin riboside 5'-monophosphate phosphoribohydrolase LOG7	645	10	3.16252e-124	94.94	4	P:GO:0009691; F:GO:0102682; C:GO:0005634; C:GO:0005829	P:cytokinin biosynthetic process; F:N6-(Delta2-isopentenyl)-adenosine 5'-monophosphate phosphoribohydrolase activity; C:nucleus; C:cytosol	EC:3.2.2	Glycosylases	IPR005269 (TIGRFAM); IPR031100 (PFAM); G3DSA:3.40.50.450 (GENE3D); PTHR31223 (PANTHER); PTHR31223:SF72 (PANTHER); SSF102405 (SUPERFAMILY)	no GO terms	no GO terms
112	Ss.00g347120.m01.CDS	cytokinin riboside 5'-monophosphate phosphoribohydrolase LOG5-like	723	10	4.95978e-125	89.33	4	P:GO:0009691; F:GO:0102682; C:GO:0005634; C:GO:0005829	P:cytokinin biosynthetic process; F:N6-(Delta2-isopentenyl)-adenosine 5'-monophosphate phosphoribohydrolase activity; C:nucleus; C:cytosol	EC:3.2.2	Glycosylases	IPR005269 (TIGRFAM); IPR031100 (PFAM); G3DSA:3.40.50.450 (GENE3D); PTHR31223:SF73 (PANTHER); PTHR31223 (PANTHER); SSF102405 (SUPERFAMILY)	no GO terms	no GO terms
113	Ss.00g388080.m01.CDS	cytokinin riboside 5'-monophosphate phosphoribohydrolase LOG3	639	10	3.63751e-140	95.35	5	P:GO:0009691; F:GO:0016829; F:GO:0102682; C:GO:0005634; C:GO:0005829	P:cytokinin biosynthetic process; F:lyase activity; F:N6-(Delta2-isopentenyl)-adenosine 5'-monophosphate phosphoribohydrolase activity; C:nucleus; C:cytosol	EC:4; EC:3.2.2	Lyases; Glycosylases	IPR031100 (PFAM); G3DSA:3.40.50.450 (GENE3D); IPR005269 (TIGRFAM); PTHR31223:SF49 (PANTHER); PTHR31223 (PANTHER); SSF102405 (SUPERFAMILY)	no GO terms	no GO terms
114	Ss.00g336730.m01.CDS	Cytokinin riboside 5'-monophosphate phosphoribohydrolase	669	10	5.55056e-119	87.02	4	P:GO:0009691; F:GO:0102682; C:GO:0005634; C:GO:0005829	P:cytokinin biosynthetic process; F:N6-(Delta2-isopentenyl)-adenosine 5'-monophosphate phosphoribohydrolase activity; C:nucleus; C:cytosol	EC:3.2.2	Glycosylases	IPR031100 (PFAM); G3DSA:3.40.50.450 (GENE3D); IPR005269 (TIGRFAM); PTHR31223 (PANTHER); PTHR31223:SF51 (PANTHER); SSF102405 (SUPERFAMILY)	no GO terms	no GO terms
115	Ss.00g312160.m01.CDS	cytokinin hydroxylase-like	1581	10	0	81.49	5	F:GO:0004497; F:GO:0005506; F:GO:0016705; F:GO:0020037; C:GO:0016021	F:monooxygenase activity; F:iron ion binding; F:oxidoreductase activity, acting on paired donors, with incorporation or reduction of molecular oxygen; F:heme binding; C:integral component of membrane	EC:1.14	Acting on paired donors, with incorporation or reduction of molecular oxygen. The oxygen incorporated need not be derived from O(2)	IPR001128 (PRINTS); IPR002401 (PRINTS); IPR036396 (G3DSA:1.10.630.GENE3D); IPR001128 (PFAM); PTHR24282 (PANTHER); PTHR24282:SF149 (PANTHER); IPR036396 (SUPERFAMILY)	F:GO:0004497; F:GO:0005506; F:GO:0016705; F:GO:0020037	F:monooxygenase activity; F:iron ion binding; F:oxidoreductase activity, acting on paired donors, with incorporation or reduction of molecular oxygen; F:heme binding
116	Ss.00g071970.m01.CDS	cytokinin dehydrogenase 7	1563	10	0	81.32	3	P:GO:0009690; F:GO:0019139; F:GO:0071949	P:cytokinin metabolic process; F:cytokinin dehydrogenase activity; F:FAD binding	EC:1.5.99.12	Cytokinin dehydrogenase	IPR015345 (PFAM); IPR016167 (G3DSA:3.30.43.GENE3D); IPR016170 (G3DSA:3.40.462.GENE3D); IPR016169 (G3DSA:3.30.465.GENE3D); IPR006094 (PFAM); PTHR13878 (PANTHER); PTHR13878:SF112 (PANTHER); IPR016166 (PROSITE_PROFILES); IPR036318 (SUPERFAMILY); IPR016164 (SUPERFAMILY)	P:GO:0009690; F:GO:0003824; F:GO:0016491; F:GO:0019139; F:GO:0050660; F:GO:0071949	P:cytokinin metabolic process; F:catalytic activity; F:oxidoreductase activity; F:cytokinin dehydrogenase activity; F:flavin adenine dinucleotide binding; F:FAD binding
117	Ss.00g036840.m01.CDS	cytokinin dehydrogenase 5	1599	10	0	84.09	3	P:GO:0009690; F:GO:0019139; F:GO:0071949	P:cytokinin metabolic process; F:cytokinin dehydrogenase activity; F:FAD binding	EC:1.5.99.12	Cytokinin dehydrogenase	IPR016169 (G3DSA:3.30.465.GENE3D); IPR016167 (G3DSA:3.30.43.GENE3D); IPR006094 (PFAM); IPR015345 (PFAM); IPR016170 (G3DSA:3.40.462.GENE3D); PTHR13878 (PANTHER); PTHR13878:SF143 (PANTHER); IPR016166 (PROSITE_PROFILES); IPR036318 (SUPERFAMILY); IPR016164 (SUPERFAMILY)	P:GO:0009690; F:GO:0003824; F:GO:0016491; F:GO:0019139; F:GO:0050660; F:GO:0071949	P:cytokinin metabolic process; F:catalytic activity; F:oxidoreductase activity; F:cytokinin dehydrogenase activity; F:flavin adenine dinucleotide binding; F:FAD binding
118	Ss.00g036840.m02.CDS	cytokinin dehydrogenase 5	1605	10	0	84.36	3	P:GO:0009690; F:GO:0019139; F:GO:0071949	P:cytokinin metabolic process; F:cytokinin dehydrogenase activity; F:FAD binding	EC:1.5.99.12	Cytokinin dehydrogenase	IPR016169 (G3DSA:3.30.465.GENE3D); IPR015345 (PFAM); IPR016167 (G3DSA:3.30.43.GENE3D); IPR006094 (PFAM); IPR016170 (G3DSA:3.40.462.GENE3D); PTHR13878:SF143 (PANTHER); PTHR13878 (PANTHER); IPR016166 (PROSITE_PROFILES); IPR016164 (SUPERFAMILY); IPR036318 (SUPERFAMILY)	P:GO:0009690; F:GO:0003824; F:GO:0016491; F:GO:0019139; F:GO:0050660; F:GO:0071949	P:cytokinin metabolic process; F:catalytic activity; F:oxidoreductase activity; F:cytokinin dehydrogenase activity; F:flavin adenine dinucleotide binding; F:FAD binding
119	Ss.00g234130.m01.CDS	cytokinin dehydrogenase 1	1620	10	0	84.01	3	P:GO:0009690; F:GO:0019139; F:GO:0071949	P:cytokinin metabolic process; F:cytokinin dehydrogenase activity; F:FAD binding	EC:1.5.99.12	Cytokinin dehydrogenase	IPR016169 (G3DSA:3.30.465.GENE3D); IPR016170 (G3DSA:3.40.462.GENE3D); IPR015345 (PFAM); IPR006094 (PFAM); IPR016167 (G3DSA:3.30.43.GENE3D); PTHR13878 (PANTHER); PTHR13878:SF120 (PANTHER); IPR016166 (PROSITE_PROFILES); IPR016164 (SUPERFAMILY); IPR036318 (SUPERFAMILY)	P:GO:0009690; F:GO:0003824; F:GO:0016491; F:GO:0019139; F:GO:0050660; F:GO:0071949	P:cytokinin metabolic process; F:catalytic activity; F:oxidoreductase activity; F:cytokinin dehydrogenase activity; F:flavin adenine dinucleotide binding; F:FAD binding
120	Ss.00g327680.m01.CDS	Cytokinin dehydrogenase	1551	10	0	76.21	4	P:GO:0009690; F:GO:0019139; F:GO:0071949; C:GO:0016020	P:cytokinin metabolic process; F:cytokinin dehydrogenase activity; F:FAD binding; C:membrane	EC:1	Oxidoreductases	IPR006094 (PFAM); IPR015345 (PFAM); IPR016167 (G3DSA:3.30.43.GENE3D); IPR016170 (G3DSA:3.40.462.GENE3D); IPR016169 (G3DSA:3.30.465.GENE3D); PTHR13878 (PANTHER); PTHR13878:SF127 (PANTHER); IPR016166 (PROSITE_PROFILES); IPR016164 (SUPERFAMILY); IPR036318 (SUPERFAMILY)	P:GO:0009690; F:GO:0003824; F:GO:0016491; F:GO:0019139; F:GO:0050660; F:GO:0071949	P:cytokinin metabolic process; F:catalytic activity; F:oxidoreductase activity; F:cytokinin dehydrogenase activity; F:flavin adenine dinucleotide binding; F:FAD binding
121	Ss.00g047210.m01.CDS	probable cytokinin riboside 5'-monophosphate phosphoribohydrolase LOGL10 isoform X1	864	10	2.36155e-143	79.92	2	P:GO:0009691; F:GO:0102682	P:cytokinin biosynthetic process; F:N6-(Delta2-isopentenyl)-adenosine 5'-monophosphate phosphoribohydrolase activity	EC:3.2.2	Glycosylases	IPR031100 (PFAM); G3DSA:3.40.50.450 (GENE3D); PTHR31208:SF11 (PANTHER); PTHR31208 (PANTHER); SSF102405 (SUPERFAMILY)	no GO terms	no GO terms
122	Ss.00g037920.m01.CDS	salicylic acid-binding protein 2-like	546	10	1.07222e-20	61.55	5	P:GO:0009694; P:GO:0009696; F:GO:0080030; F:GO:0080031; F:GO:0080032	P:jasmonic acid metabolic process; P:salicylic acid metabolic process; F:methyl indole-3-acetate esterase activity; F:methyl salicylate esterase activity; F:methyl jasmonate esterase activity	EC:3.1.1.1	Carboxylesterase	IPR029058 (G3DSA:3.40.50.GENE3D); mobidb-lite (MOBIDB_LITE); PTHR10992 (PANTHER); PTHR10992:SF1002 (PANTHER)	no GO terms	no GO terms
123	Ss.00g090090.m01.CDS	salicylic acid-binding protein 2-like	1230	10	3.63258e-119	77.58	5	P:GO:0009694; P:GO:0009696; F:GO:0080030; F:GO:0080031; F:GO:0080032	P:jasmonic acid metabolic process; P:salicylic acid metabolic process; F:methyl indole-3-acetate esterase activity; F:methyl salicylate esterase activity; F:methyl jasmonate esterase activity	EC:3.1.1.1	Carboxylesterase	IPR000073 (PFAM); IPR029058 (G3DSA:3.40.50.GENE3D); mobidb-lite (MOBIDB_LITE); PTHR10992 (PANTHER); PTHR10992:SF1027 (PANTHER); IPR029058 (SUPERFAMILY)	no GO terms	no GO terms
124	Ss.00g344140.m01.CDS	salicylic acid-binding protein 2-like	876	10	1.78677e-129	76.19	5	P:GO:0009694; P:GO:0009696; F:GO:0080030; F:GO:0080031; F:GO:0080032	P:jasmonic acid metabolic process; P:salicylic acid metabolic process; F:methyl indole-3-acetate esterase activity; F:methyl salicylate esterase activity; F:methyl jasmonate esterase activity	EC:3.1.1.1	Carboxylesterase	IPR029058 (G3DSA:3.40.50.GENE3D); IPR000073 (PFAM); PTHR10992 (PANTHER); PTHR10992:SF1002 (PANTHER); IPR029058 (SUPERFAMILY)	no GO terms	no GO terms
125	Ss.00g190390.m01.CDS	salicylic acid carboxyl methyltransferase	1092	10	1.03365e-159	76.19	2	P:GO:0032259; F:GO:0008757	P:methylation; F:S-adenosylmethionine-dependent methyltransferase activity	EC:2.1.1	Transferring one-carbon groups	IPR005299 (PFAM); G3DSA:3.40.50.150 (GENE3D); IPR042086 (G3DSA:1.10.1200.GENE3D); PTHR31009:SF98 (PANTHER); IPR005299 (PANTHER); IPR029063 (SUPERFAMILY)	F:GO:0008168	F:methyltransferase activity
126	Ss.00g190430.m01.CDS	salicylic acid carboxyl methyltransferase	1092	10	4.96829e-160	76.2	2	P:GO:0032259; F:GO:0008757	P:methylation; F:S-adenosylmethionine-dependent methyltransferase activity	EC:2.1.1	Transferring one-carbon groups	IPR005299 (PFAM); IPR042086 (G3DSA:1.10.1200.GENE3D); G3DSA:3.40.50.150 (GENE3D); IPR005299 (PANTHER); PTHR31009:SF98 (PANTHER); IPR029063 (SUPERFAMILY)	F:GO:0008168	F:methyltransferase activity
127	Ss.00g190470.m01.CDS	salicylic acid carboxyl methyltransferase	1083	10	5.05382e-147	73.16	1	F:GO:0008168	F:methyltransferase activity	EC:2	Transferases	IPR042086 (G3DSA:1.10.1200.GENE3D); G3DSA:3.40.50.150 (GENE3D); IPR005299 (PFAM); PTHR31009:SF98 (PANTHER); IPR005299 (PANTHER); IPR029063 (SUPERFAMILY)	F:GO:0008168	F:methyltransferase activity
128	Ss.00g031190.m01.CDS	salicylate carboxymethyltransferase-like	903	10	1.56619e-76	64.12	1	F:GO:0008168	F:methyltransferase activity	EC:2.1.1	Transferring one-carbon groups	IPR005299 (PFAM); G3DSA:3.40.50.150 (GENE3D); IPR005299 (PANTHER); PTHR31009:SF91 (PANTHER); IPR029063 (SUPERFAMILY)	F:GO:0008168	F:methyltransferase activity
129	Ss.00g114440.m01.CDS	salicylate carboxymethyltransferase-like	864	10	1.85552e-60	63.34	1	F:GO:0008168	F:methyltransferase activity	EC:2.1.1	Transferring one-carbon groups	IPR042086 (G3DSA:1.10.1200.GENE3D); G3DSA:3.40.50.150 (GENE3D); IPR005299 (PFAM); G3DSA:3.40.50.150 (GENE3D); PTHR31009:SF51 (PANTHER); PTHR31009:SF51 (PANTHER); IPR005299 (PANTHER); IPR005299 (PANTHER); IPR029063 (SUPERFAMILY)	F:GO:0008168	F:methyltransferase activity
130	Ss.00g114460.m01.CDS	salicylate carboxymethyltransferase-like	993	10	4.6363e-88	63.27	1	F:GO:0008168	F:methyltransferase activity	EC:2	Transferases	IPR042086 (G3DSA:1.10.1200.GENE3D); IPR005299 (PFAM); G3DSA:3.40.50.150 (GENE3D); IPR005299 (PANTHER); IPR029063 (SUPERFAMILY)	F:GO:0008168	F:methyltransferase activity
131	Ss.00g114470.m01.CDS	salicylate carboxymethyltransferase-like	1434	10	2.24722e-107	63.91	1	F:GO:0008168	F:methyltransferase activity	EC:2.1.1	Transferring one-carbon groups	IPR005299 (PFAM); G3DSA:3.40.50.150 (GENE3D); IPR042086 (G3DSA:1.10.1200.GENE3D); G3DSA:3.40.50.150 (GENE3D); IPR005299 (PANTHER); IPR029063 (SUPERFAMILY); IPR029063 (SUPERFAMILY)	F:GO:0008168	F:methyltransferase activity
132	Ss.00g405760.m01.CDS	salicylate carboxymethyltransferase-like	612	10	4.81588e-60	61.88	1	F:GO:0008168	F:methyltransferase activity	EC:2	Transferases	G3DSA:3.40.50.150 (GENE3D); IPR005299 (PFAM); IPR042086 (G3DSA:1.10.1200.GENE3D); G3DSA:3.40.50.150 (GENE3D); IPR005299 (PANTHER); IPR029063 (SUPERFAMILY)	F:GO:0008168	F:methyltransferase activity
133	Ss.00g405830.m01.CDS	salicylate carboxymethyltransferase-like	2571	10	4.86273e-113	64.63	1	F:GO:0008168	F:methyltransferase activity	EC:2	Transferases	IPR005299 (PFAM); IPR042086 (G3DSA:1.10.1200.GENE3D); G3DSA:3.40.50.150 (GENE3D); G3DSA:3.40.50.150 (GENE3D); IPR042086 (G3DSA:1.10.1200.GENE3D); mobidb-lite (MOBIDB_LITE); PTHR31009:SF6 (PANTHER); PTHR31009:SF6 (PANTHER); IPR005299 (PANTHER); IPR029063 (SUPERFAMILY); IPR029063 (SUPERFAMILY)	F:GO:0008168	F:methyltransferase activity
134	Ss.00g285750.m01.CDS	jasmonic acid-amido synthetase JAR1-like	1731	10	0	84.45	5	F:GO:0016881; F:GO:0102053; F:GO:0102057; F:GO:0102058; C:GO:0005737	F:acid-amino acid ligase activity; F:(-)-jasmonoyl-isoleucine synthetase activity; F:jasmonoyl-valine synthetase activity; F:jasmonoyl-leucine synthetase activity; C:cytoplasm	EC:6.3.2	Forming carbon-nitrogen bonds	IPR004993 (PFAM); IPR004993 (PANTHER); PTHR31901:SF40 (PANTHER)	no GO terms	no GO terms
135	Ss.00g196930.m01.CDS	jasmonic acid-amido synthetase JAR1	1776	10	0	81.6	2	F:GO:0016881; C:GO:0005737	F:acid-amino acid ligase activity; C:cytoplasm	EC:6.3.2	Forming carbon-nitrogen bonds	IPR004993 (PFAM); IPR004993 (PANTHER); PTHR31901:SF48 (PANTHER)	no GO terms	no GO terms
