# Supplementary material for: Highly sex specific gene expression in Jojoba
Source: BMC Plant Biol. 2023 Sep 19;23:440. doi: 10.1186/s12870-023-04444-z (PMC10507870; doi:10.1186/s12870-023-04444-z)
Supplement: Supplementary file 2 — Additional file 2: Table S1. The quality check and trimming details for raw RNA reads from 30 flower samples. Table S2. KEGG pathways of down regulated DEGs male flowers relative to female jojoba plants. Table S3. The top six transcription factors families (MYB, ERF, Bhlh, NAC, WRKY, MADS-box). Table S4. Plant hormone associated with flowering in Jojoba plant. Table S5. Coverage, FPKM and TPM of 12 male-specific genes of Y1 and Y2 regions (chr9) at S2, S3 and S4 stages. Table S6 . Gene ontology details of known genes of 51 male specific recognised by Pannzer2. Table S7. Total of 100 up- regulated GO terms detected by Fold-Change-Specific Enrichment Analysis (FSEA).Table S8.Total of 42 down- regulated GO terms detected by Fold-Change-Specific Enrichment Analysis (FSEA). [file 12870_2023_4444_MOESM2_ESM.zip › Table S5.xlsx]

## Sheet: Sheet1
Table S5. Coverage, FPKM and TPM of 12 male-specific genes of Y1 and Y2 regions (chr9) at S2, S3 and S4 stages.
Gene		S2				S3				S4
	Coverage	FPKM	TPM		Coverage	FPKM	TPM		Coverage	FPKM	TPM
Y1Ss.00g000450	6.4	77076	44544		5.27	111205	60000		7.7	175979	134458
Y1Ss.00g000810	8.1	176810	87244		8.1	103630	66873		5.5	120547	88719
Y1Ss.00g001830	13.5	296580	142136		15.4	236493	144221		12.7	312504	217184
Y1Ss.00g002160	6.9	102453	65910		5.6	77099	48725		N/E	N/E	N/E
Y1Ss.00g002430	3.9	42028	24556		2.4	44837	26342		N/E	N/E	N/E
Y1Ss.00g002520	9.4	117419	117861		6.6	61687	55376		5.3	138608	89932
Y2Ss.00g001030	8.4	202522	87471		5.9	97580	56914		N/E	N/E	N/E
Y2Ss.00g001800	8.4	99091	57320		6.7	119919	71817		8.1	183118	139469
Y2Ss.00g001860	8.9	147177	86525		7.1	94322	53416		6.3	131775	99294
Y2Ss.00g001930	14.81	179857	137847		30.33	391300	245038		12.79	300670	219340
Y2Ss.00g001940	23.11	361888	229479		30.22	380144	238569		14.04	330566	241159
Y2Ss.00g002370	12.36	111389	97856		7.8	165308	89192		8.7	194216	138887
# stringtie /mnt/user-data-5/010/898/dataset_10898399.dat -o /mnt/tmp/job_working_directory/004/693/4693658/outputs/galaxy_dataset_4a20cec2-a166-4aaf-a7ca-dee3861d918b.dat -p 5 -f 0.15 -m 100 -a 10 -j 1 -c 2 -g 50 -M 0.95
# StringTie version 2.1.7
