# Supplementary material for: Highly sex specific gene expression in Jojoba
Source: BMC Plant Biol. 2023 Sep 19;23:440. doi: 10.1186/s12870-023-04444-z (PMC10507870; doi:10.1186/s12870-023-04444-z)
Supplement: Supplementary file 2 — Additional file 2: Table S1. The quality check and trimming details for raw RNA reads from 30 flower samples. Table S2. KEGG pathways of down regulated DEGs male flowers relative to female jojoba plants. Table S3. The top six transcription factors families (MYB, ERF, Bhlh, NAC, WRKY, MADS-box). Table S4. Plant hormone associated with flowering in Jojoba plant. Table S5. Coverage, FPKM and TPM of 12 male-specific genes of Y1 and Y2 regions (chr9) at S2, S3 and S4 stages. Table S6 . Gene ontology details of known genes of 51 male specific recognised by Pannzer2. Table S7. Total of 100 up- regulated GO terms detected by Fold-Change-Specific Enrichment Analysis (FSEA).Table S8.Total of 42 down- regulated GO terms detected by Fold-Change-Specific Enrichment Analysis (FSEA). [file 12870_2023_4444_MOESM2_ESM.zip › Table S6.xlsx]

## Sheet: Sheet1
Table S6 . Gene ontology details of known genes of 51 male specific recognised by Pannzer2.
qpid ontology goid desc ARGOT_score ARGOT_PPV ARGOT_rank goclasscount
Y1Ss.00g002520.m01.polypeptide MF 0008270 zinc ion binding 5.06642013798 0.631526465308 1 1
Y1Ss.00g002520.m01.polypeptide MF 0003676 nucleic acid binding 2.21997778051 0.521042044794 5 1
Y2Ss.00g001860.m01.polypeptide BP 0009691 cytokinin biosynthetic process 5.20271798112 0.63589346507 1 13
Y2Ss.00g001860.m01.polypeptide MF 0052381 tRNA dimethylallyltransferase activity 4.06266254252 0.597365810935 1 10
Y2Ss.00g001860.m01.polypeptide CC 0005739 mitochondrion 1.46949537854 0.480715425022 1 9
Y2Ss.00g001860.m01.polypeptide MF 0009824 AMP dimethylallyltransferase activity 3.34188567331 0.570137580847 3 5
Y2Ss.00g001860.m01.polypeptide CC 0009536 plastid 1.02858698214 0.451960790735 4 5
Y2Ss.00g001860.m01.polypeptide MF 0052623 ADP dimethylallyltransferase activity 0.82676406276 0.436725375613 8 1
Y2Ss.00g001860.m01.polypeptide CC 0005634 nucleus 0.710563572105 0.427096242643 8 5
Y2Ss.00g001860.m01.polypeptide BP 0008033 tRNA processing 2.10372955031 0.515301553314 9 10
Y2Ss.00g001860.m01.polypeptide MF 0052622 ATP dimethylallyltransferase activity 0.82676406276 0.436725375613 9 1
Y2Ss.00g001860.m01.polypeptide MF 0005524 ATP binding 0.106314667389 0.352043810421 11 1
Y2Ss.00g001860.m01.polypeptide BP 0009451 RNA modification 1.80230376043 0.499630865368 13 9
Y2Ss.00g001860.m01.polypeptide CC 0012505 endomembrane system 0.192374291301 0.368385436942 13 1
Y2Ss.00g001860.m01.polypeptide CC 0031967 organelle envelope 0.164436172904 0.363579660417 14 1
Y2Ss.00g001860.m01.polypeptide CC 0031090 organelle membrane 0.148516293117 0.360656902599 16 1
