# Supplementary material for: Highly sex specific gene expression in Jojoba
Source: BMC Plant Biol. 2023 Sep 19;23:440. doi: 10.1186/s12870-023-04444-z (PMC10507870; doi:10.1186/s12870-023-04444-z)
Supplement: Supplementary file 2 — Additional file 2: Table S1. The quality check and trimming details for raw RNA reads from 30 flower samples. Table S2. KEGG pathways of down regulated DEGs male flowers relative to female jojoba plants. Table S3. The top six transcription factors families (MYB, ERF, Bhlh, NAC, WRKY, MADS-box). Table S4. Plant hormone associated with flowering in Jojoba plant. Table S5. Coverage, FPKM and TPM of 12 male-specific genes of Y1 and Y2 regions (chr9) at S2, S3 and S4 stages. Table S6 . Gene ontology details of known genes of 51 male specific recognised by Pannzer2. Table S7. Total of 100 up- regulated GO terms detected by Fold-Change-Specific Enrichment Analysis (FSEA).Table S8.Total of 42 down- regulated GO terms detected by Fold-Change-Specific Enrichment Analysis (FSEA). [file 12870_2023_4444_MOESM2_ESM.zip › Table S7.xlsx]

## Sheet: Sheet1
Table S7. Total of 100 up- regulated GO terms detected by Fold-Change-Specific Enrichment Analysis (FSEA)
ids	namespace	name	wholepval	wholepadj	pval	padj	interval	genes
GO:0009733	biological_process	response to auxin	1.75e-19	1.51e-17	4.06e-06	0.00234	3-6 (1.56 - 6.46)	AT3G23030/AT3G09980/AT5G65670/AT1G28130/AT4G14550/AT1G19220/AT5G43700/AT2G38120/AT2G22670/AT2G25790/AT1G70940/AT1G51950/AT4G30080/AT1G78100/AT1G34670/AT4G34710/AT1G73590/AT2G33310/AT1G27730/AT4G00080/AT5G10510/AT1G54990/AT3G16500/AT1G77690/AT1G04240/AT1G28370/AT2G34650/AT2G47260/AT4G28640/AT4G14560/AT2G39370/AT5G54510/AT5G54490/AT1G59500/AT4G37390/AT4G27260/AT4G22620/AT2G23170/AT3G07390/AT2G14960…
GO:0006996	biological_process	organelle organization	0.0551	0.189	4.63e-05	0.0212	2-4 (1.22 - 2.41)	AT5G26710/AT1G29900/AT3G52140/AT5G62350/AT2G28000/AT1G02730/AT5G52470/AT1G72440/AT3G22790/AT3G23990/AT3G10650/AT4G28200/AT3G16780/AT1G29880/AT5G17160/AT1G04870/AT3G03920/AT5G67630/AT3G13470/AT5G55820/AT4G05190/AT2G04030/AT4G29510/AT5G49160/AT2G33210/AT4G11160/AT1G31810/AT4G27180/AT3G01160/AT3G60840/AT1G19220/AT1G76540/AT5G43700/AT5G26860/AT2G38120/AT2G22670/AT2G21790/AT3G10050/AT1G26190/AT1G74560…
GO:0009532	cellular_component	plastid stroma	0.23	0.414	9.85e-05	0.0425	2-4 (1.22 - 2.41)	AT1G29900/AT2G28000/AT4G02520/AT4G24830/AT5G56000/AT4G32520/AT3G13470/AT2G04030/AT2G33210/AT2G13360/AT3G07770/AT3G55400/AT1G80560
GO:0009570	cellular_component	chloroplast stroma	0.273	0.465	9.85e-05	0.0425	2-4 (1.22 - 2.41)	AT1G29900/AT2G28000/AT4G02520/AT4G24830/AT5G56000/AT4G32520/AT3G13470/AT2G04030/AT2G33210/AT2G13360/AT3G07770/AT3G55400/AT1G80560
GO:0005730	cellular_component	nucleolus	3.62e-34	3.9e-31	6.14e-06	0.00344	1-5 (0.651 - 3.48)	AT3G13920/AT1G20960/AT1G33120/AT1G23290/AT5G58420/AT5G20290/AT5G02870/AT1G43170/AT1G07920/AT5G02500/AT1G14320/AT1G74060/AT1G56070/AT3G49010/AT2G37190/AT4G16143/AT4G37870/AT5G20020/AT5G09510/AT5G16130/AT5G52470/AT3G62310/AT1G72440/AT3G18130/AT2G44860/AT5G57120/AT5G62190/AT5G40200/AT5G56010/AT5G03740/AT5G14520/AT2G19520/AT3G51800/AT3G03920/AT3G57150/AT3G05060/AT5G67630/AT3G13470/AT5G10010/AT1G15440…
GO:0006139	biological_process	nucleobase-containing compound metabolic process	3.95e-08	1.09e-06	1.96e-06	0.00128	1-5 (0.651 - 3.48)	AT3G13920/AT1G20960/AT2G17360/AT5G58420/AT5G20290/AT1G09620/AT5G02870/AT2G05920/AT1G43170/AT4G16720/AT1G80070/AT1G49760/AT5G02500/AT1G14320/AT5G20890/AT3G49010/AT2G37190/AT3G05590/AT5G19820/AT1G14610/AT5G62000/AT5G09510/AT3G20050/AT5G56670/AT3G23890/AT3G57550/AT5G08570/AT3G04840/AT4G02930/AT5G26710/AT1G29900/AT3G48360/AT5G16130/AT4G12600/AT4G13850/AT5G62350/AT1G02730/AT1G42440/AT5G52470/AT3G18130…
GO:0006725	biological_process	cellular aromatic compound metabolic process	5.18e-07	1.05e-05	8.68e-06	0.0048	1-5 (0.651 - 3.48)	AT3G13920/AT1G20960/AT2G38800/AT2G17360/AT5G58420/AT5G20290/AT1G09620/AT5G02870/AT2G05920/AT1G43170/AT4G16720/AT1G80070/AT1G49760/AT5G02500/AT1G14320/AT5G20890/AT3G49010/AT2G37190/AT3G05590/AT5G19820/AT1G14610/AT5G62000/AT5G09510/AT3G20050/AT5G56670/AT3G23890/AT5G02490/AT3G57550/AT5G08570/AT3G04840/AT4G02930/AT5G26710/AT1G29900/AT3G48360/AT5G16130/AT4G12600/AT4G13850/AT5G62350/AT1G02730/AT1G42440…
GO:0006753	biological_process	nucleoside phosphate metabolic process	1.56e-15	8.38e-14	3.55e-05	0.0168	1-5 (0.651 - 3.48)	AT3G13920/AT1G20960/AT5G02870/AT1G49760/AT5G02500/AT3G05590/AT5G19820/AT3G20050/AT3G57550/AT5G08570/AT3G04840/AT4G02930/AT5G26710/AT4G12600/AT5G62350/AT1G42440/AT3G18130/AT2G31660/AT3G16780/AT4G24830/AT4G37910/AT1G19520/AT3G51800/AT1G64880/AT4G32520/AT3G57150/AT3G05060/AT5G14050/AT4G05190/AT4G04940/AT5G64420/AT1G15440/AT3G44750/AT2G33210/AT4G11160/AT3G59670/AT5G11240/AT3G58660/AT5G27330/AT1G63660…
GO:0006807	biological_process	nitrogen compound metabolic process	1.8e-07	4.22e-06	1.15e-07	0.000118	1-5 (0.651 - 3.48)	AT3G13920/AT1G20960/AT2G38800/AT1G33140/AT1G33120/AT2G47000/AT5G02960/AT2G17360/AT1G23290/AT5G58420/AT5G20290/AT1G09620/AT4G11420/AT5G02870/AT2G05920/AT1G04270/AT1G43170/AT4G16720/AT2G01250/AT5G56710/AT1G80070/AT1G15930/AT5G23740/AT1G49760/AT5G02500/AT1G14320/AT1G74050/AT1G74060/AT5G20890/AT5G61170/AT1G69620/AT3G11940/AT3G49010/AT2G37190/AT1G64790/AT3G05590/AT5G19820/AT1G70600/AT1G14610/AT5G62000…
GO:0008152	biological_process	metabolic process	5.63e-06	8.68e-05	3.58e-05	0.0168	1-5 (0.651 - 3.48)	AT3G13920/AT1G20960/AT2G38800/AT1G33140/AT1G33120/AT2G47000/AT5G02960/AT2G17360/AT1G23290/AT5G58420/AT5G20290/AT1G09620/AT4G11420/AT5G02870/AT2G05920/AT5G57655/AT1G04270/AT1G43170/AT4G16720/AT2G01250/AT5G56710/AT1G80070/AT1G15930/AT5G23740/AT1G49760/AT5G02500/AT1G14320/AT1G74050/AT1G74060/AT5G20890/AT5G61170/AT1G69620/AT3G11940/AT1G80460/AT3G49010/AT2G37190/AT4G16143/AT1G64790/AT3G05590/AT5G19820…
GO:0009058	biological_process	biosynthetic process	2.96e-07	6.57e-06	9.03e-06	0.00493	1-5 (0.651 - 3.48)	AT3G13920/AT1G20960/AT1G33140/AT1G33120/AT5G02960/AT2G17360/AT1G23290/AT5G58420/AT5G20290/AT1G09620/AT4G11420/AT5G02870/AT2G05920/AT1G04270/AT1G43170/AT4G16720/AT2G01250/AT5G56710/AT1G80070/AT1G15930/AT5G23740/AT1G49760/AT5G02500/AT1G14320/AT1G74050/AT1G74060/AT5G20890/AT5G61170/AT1G69620/AT3G11940/AT3G49010/AT1G64790/AT3G05590/AT5G19820/AT1G70600/AT1G14610/AT5G62000/AT1G58380/AT4G37870/AT1G67730…
GO:0009117	biological_process	nucleotide metabolic process	1.26e-15	7.17e-14	3.55e-05	0.0168	1-5 (0.651 - 3.48)	AT3G13920/AT1G20960/AT5G02870/AT1G49760/AT5G02500/AT3G05590/AT5G19820/AT3G20050/AT3G57550/AT5G08570/AT3G04840/AT4G02930/AT5G26710/AT4G12600/AT5G62350/AT1G42440/AT3G18130/AT2G31660/AT3G16780/AT4G24830/AT4G37910/AT1G19520/AT3G51800/AT1G64880/AT4G32520/AT3G57150/AT3G05060/AT5G14050/AT4G05190/AT4G04940/AT5G64420/AT1G15440/AT3G44750/AT2G33210/AT4G11160/AT3G59670/AT5G11240/AT3G58660/AT5G27330/AT1G63660…
GO:0009165	biological_process	nucleotide biosynthetic process	2.97e-23	5.82e-21	7.71e-05	0.0339	1-5 (0.651 - 3.48)	AT3G13920/AT1G20960/AT5G02870/AT1G49760/AT5G02500/AT3G05590/AT5G19820/AT3G20050/AT5G08570/AT3G04840/AT4G02930/AT5G26710/AT4G12600/AT5G62350/AT1G42440/AT3G18130/AT2G31660/AT3G16780/AT4G24830/AT4G37910/AT1G19520/AT3G51800/AT1G64880/AT4G32520/AT3G57150/AT3G05060/AT5G14050/AT4G04940/AT5G64420/AT1G15440/AT3G44750/AT2G33210/AT4G11160/AT3G59670/AT5G11240/AT3G58660/AT5G27330/AT1G63660/AT1G61580/AT5G22650…
GO:0019637	biological_process	organophosphate metabolic process	5.02e-08	1.37e-06	2.91e-05	0.0143	1-5 (0.651 - 3.48)	AT3G13920/AT1G20960/AT5G02870/AT1G49760/AT5G02500/AT3G05590/AT5G19820/AT3G20050/AT3G57550/AT5G08570/AT3G04840/AT4G02930/AT5G26710/AT4G12600/AT5G62350/AT1G42440/AT3G18130/AT2G31660/AT3G16780/AT4G24830/AT4G37910/AT1G19520/AT3G51800/AT1G64880/AT4G32520/AT3G57150/AT3G05060/AT5G14050/AT4G05190/AT4G04940/AT5G64420/AT1G15440/AT3G44750/AT2G33210/AT4G11160/AT3G59670/AT5G11240/AT3G58660/AT5G27330/AT1G63660…
GO:0031974	cellular_component	membrane-enclosed lumen	2.8e-26	6.71e-24	1.13e-06	0.000785	1-5 (0.651 - 3.48)	AT3G13920/AT1G20960/AT1G33120/AT1G23290/AT5G58420/AT5G20290/AT5G02870/AT1G43170/AT1G07920/AT5G02500/AT1G14320/AT1G74060/AT1G56070/AT3G49010/AT2G37190/AT4G16143/AT4G37870/AT5G20020/AT5G09510/AT3G23890/AT5G16130/AT5G52470/AT3G62310/AT1G72440/AT3G18130/AT3G23990/AT2G44860/AT3G10650/AT5G57120/AT5G62190/AT5G40200/AT5G56010/AT5G03740/AT3G09440/AT5G14520/AT4G37910/AT2G19520/AT3G51800/AT5G67240/AT3G03920…
GO:0031981	cellular_component	nuclear lumen	8.22e-27	3.54e-24	2.14e-06	0.00138	1-5 (0.651 - 3.48)	AT3G13920/AT1G20960/AT1G33120/AT1G23290/AT5G58420/AT5G20290/AT5G02870/AT1G43170/AT1G07920/AT5G02500/AT1G14320/AT1G74060/AT1G56070/AT3G49010/AT2G37190/AT4G16143/AT4G37870/AT5G20020/AT5G09510/AT3G23890/AT5G16130/AT5G52470/AT3G62310/AT1G72440/AT3G18130/AT2G44860/AT3G10650/AT5G57120/AT5G62190/AT5G40200/AT5G56010/AT5G03740/AT3G09440/AT5G14520/AT2G19520/AT3G51800/AT5G67240/AT3G03920/AT3G57150/AT3G05060…
GO:0032259	biological_process	methylation	1.87e-22	2.38e-20	2.64e-06	0.00163	1-5 (0.651 - 3.48)	AT2G17360/AT5G58420/AT5G20290/AT5G02870/AT1G43170/AT4G16720/AT1G14320/AT3G49010/AT2G37190/AT5G09510/AT3G20050/AT5G56670/AT3G23890/AT3G04840/AT1G29900/AT5G16130/AT4G12600/AT5G52470/AT3G18130/AT2G44860/AT4G28200/AT3G16780/AT5G62190/AT5G03740/AT1G31970/AT3G51800/AT1G50920/AT1G04870/AT3G03920/AT3G57150/AT3G05060/AT5G55820/AT4G05190/AT3G56070/AT1G15440/AT4G29510/AT3G16810/AT3G44750/AT5G49160/AT3G11964…
GO:0043233	cellular_component	organelle lumen	2.8e-26	6.71e-24	1.13e-06	0.000785	1-5 (0.651 - 3.48)	AT3G13920/AT1G20960/AT1G33120/AT1G23290/AT5G58420/AT5G20290/AT5G02870/AT1G43170/AT1G07920/AT5G02500/AT1G14320/AT1G74060/AT1G56070/AT3G49010/AT2G37190/AT4G16143/AT4G37870/AT5G20020/AT5G09510/AT3G23890/AT5G16130/AT5G52470/AT3G62310/AT1G72440/AT3G18130/AT3G23990/AT2G44860/AT3G10650/AT5G57120/AT5G62190/AT5G40200/AT5G56010/AT5G03740/AT3G09440/AT5G14520/AT4G37910/AT2G19520/AT3G51800/AT5G67240/AT3G03920…
GO:0043414	biological_process	macromolecule methylation	1.87e-22	2.38e-20	2.64e-06	0.00163	1-5 (0.651 - 3.48)	AT2G17360/AT5G58420/AT5G20290/AT5G02870/AT1G43170/AT4G16720/AT1G14320/AT3G49010/AT2G37190/AT5G09510/AT3G20050/AT5G56670/AT3G23890/AT3G04840/AT1G29900/AT5G16130/AT4G12600/AT5G52470/AT3G18130/AT2G44860/AT4G28200/AT3G16780/AT5G62190/AT5G03740/AT1G31970/AT3G51800/AT1G50920/AT1G04870/AT3G03920/AT3G57150/AT3G05060/AT5G55820/AT4G05190/AT3G56070/AT1G15440/AT4G29510/AT3G16810/AT3G44750/AT5G49160/AT3G11964…
GO:0044237	biological_process	cellular metabolic process	6.78e-05	0.000794	8.04e-07	0.000619	1-5 (0.651 - 3.48)	AT3G13920/AT1G20960/AT2G38800/AT1G33140/AT1G33120/AT2G47000/AT5G02960/AT2G17360/AT1G23290/AT5G58420/AT5G20290/AT1G09620/AT4G11420/AT5G02870/AT2G05920/AT1G04270/AT1G43170/AT4G16720/AT2G01250/AT5G56710/AT1G80070/AT1G15930/AT5G23740/AT1G49760/AT5G02500/AT1G14320/AT1G74050/AT1G74060/AT5G20890/AT5G61170/AT1G69620/AT3G11940/AT1G80460/AT3G49010/AT2G37190/AT4G16143/AT1G64790/AT3G05590/AT5G19820/AT1G70600…
GO:0044238	biological_process	primary metabolic process	4.72e-06	7.38e-05	8.84e-07	0.000646	1-5 (0.651 - 3.48)	AT3G13920/AT1G20960/AT1G33140/AT1G33120/AT2G47000/AT5G02960/AT2G17360/AT1G23290/AT5G58420/AT5G20290/AT1G09620/AT4G11420/AT5G02870/AT2G05920/AT5G57655/AT1G04270/AT1G43170/AT4G16720/AT2G01250/AT5G56710/AT1G80070/AT1G15930/AT5G23740/AT1G49760/AT5G02500/AT1G14320/AT1G74050/AT1G74060/AT5G20890/AT5G61170/AT1G69620/AT3G11940/AT1G80460/AT3G49010/AT2G37190/AT1G64790/AT3G05590/AT5G19820/AT1G70600/AT1G14610…
GO:0044428	cellular_component	nuclear part	1.76e-24	3.8e-22	7.35e-07	0.000576	1-5 (0.651 - 3.48)	AT3G13920/AT1G20960/AT1G33120/AT1G23290/AT5G58420/AT5G20290/AT5G02870/AT1G43170/AT1G07920/AT5G02500/AT1G14320/AT1G74060/AT1G56070/AT3G49010/AT2G37190/AT4G16143/AT4G37870/AT5G20020/AT5G09510/AT3G23890/AT5G16130/AT4G33260/AT5G52470/AT3G62310/AT1G72440/AT3G18130/AT2G31660/AT5G51200/AT2G44860/AT4G33270/AT3G10650/AT5G57120/AT5G62190/AT5G40200/AT5G56010/AT5G03740/AT3G09440/AT5G14520/AT2G19520/AT3G51800…
GO:0046483	biological_process	heterocycle metabolic process	1.18e-06	2.16e-05	1.1e-05	0.00591	1-5 (0.651 - 3.48)	AT3G13920/AT1G20960/AT2G38800/AT2G17360/AT5G58420/AT5G20290/AT1G09620/AT5G02870/AT2G05920/AT1G43170/AT4G16720/AT1G80070/AT1G49760/AT5G02500/AT1G14320/AT5G20890/AT3G49010/AT2G37190/AT3G05590/AT5G19820/AT1G14610/AT5G62000/AT5G09510/AT3G20050/AT5G56670/AT3G23890/AT3G57550/AT5G08570/AT3G04840/AT4G02930/AT5G26710/AT1G29900/AT3G48360/AT5G16130/AT4G12600/AT4G13850/AT5G62350/AT1G02730/AT1G42440/AT5G52470…
GO:0055086	biological_process	nucleobase-containing small molecule metabolic process	3.43e-14	1.61e-12	2.91e-05	0.0143	1-5 (0.651 - 3.48)	AT3G13920/AT1G20960/AT5G02870/AT1G49760/AT5G02500/AT3G05590/AT5G19820/AT3G20050/AT3G57550/AT5G08570/AT3G04840/AT4G02930/AT5G26710/AT4G12600/AT5G62350/AT1G42440/AT3G18130/AT2G31660/AT3G16780/AT4G24830/AT4G37910/AT1G19520/AT3G51800/AT1G64880/AT4G32520/AT3G57150/AT3G05060/AT5G14050/AT4G05190/AT4G04940/AT5G64420/AT1G15440/AT3G44750/AT2G33210/AT4G11160/AT3G59670/AT5G11240/AT3G58660/AT5G27330/AT1G63660…
GO:0070013	cellular_component	intracellular organelle lumen	2.8e-26	6.71e-24	1.13e-06	0.000785	1-5 (0.651 - 3.48)	AT3G13920/AT1G20960/AT1G33120/AT1G23290/AT5G58420/AT5G20290/AT5G02870/AT1G43170/AT1G07920/AT5G02500/AT1G14320/AT1G74060/AT1G56070/AT3G49010/AT2G37190/AT4G16143/AT4G37870/AT5G20020/AT5G09510/AT3G23890/AT5G16130/AT5G52470/AT3G62310/AT1G72440/AT3G18130/AT3G23990/AT2G44860/AT3G10650/AT5G57120/AT5G62190/AT5G40200/AT5G56010/AT5G03740/AT3G09440/AT5G14520/AT4G37910/AT2G19520/AT3G51800/AT5G67240/AT3G03920…
GO:0071704	biological_process	organic substance metabolic process	1.24e-06	2.25e-05	2.96e-05	0.0143	1-5 (0.651 - 3.48)	AT3G13920/AT1G20960/AT2G38800/AT1G33140/AT1G33120/AT2G47000/AT5G02960/AT2G17360/AT1G23290/AT5G58420/AT5G20290/AT1G09620/AT4G11420/AT5G02870/AT2G05920/AT5G57655/AT1G04270/AT1G43170/AT4G16720/AT2G01250/AT5G56710/AT1G80070/AT1G15930/AT5G23740/AT1G49760/AT5G02500/AT1G14320/AT1G74050/AT1G74060/AT5G20890/AT5G61170/AT1G69620/AT3G11940/AT1G80460/AT3G49010/AT2G37190/AT1G64790/AT3G05590/AT5G19820/AT1G70600…
GO:0090407	biological_process	organophosphate biosynthetic process	3.91e-10	1.34e-08	7.71e-05	0.0339	1-5 (0.651 - 3.48)	AT3G13920/AT1G20960/AT5G02870/AT1G49760/AT5G02500/AT3G05590/AT5G19820/AT3G20050/AT5G08570/AT3G04840/AT4G02930/AT5G26710/AT4G12600/AT5G62350/AT1G42440/AT3G18130/AT2G31660/AT3G16780/AT4G24830/AT4G37910/AT1G19520/AT3G51800/AT1G64880/AT4G32520/AT3G57150/AT3G05060/AT5G14050/AT4G04940/AT5G64420/AT1G15440/AT3G44750/AT2G33210/AT4G11160/AT3G59670/AT5G11240/AT3G58660/AT5G27330/AT1G63660/AT1G61580/AT5G22650…
GO:1901293	biological_process	nucleoside phosphate biosynthetic process	3.35e-23	6.01e-21	7.71e-05	0.0339	1-5 (0.651 - 3.48)	AT3G13920/AT1G20960/AT5G02870/AT1G49760/AT5G02500/AT3G05590/AT5G19820/AT3G20050/AT5G08570/AT3G04840/AT4G02930/AT5G26710/AT4G12600/AT5G62350/AT1G42440/AT3G18130/AT2G31660/AT3G16780/AT4G24830/AT4G37910/AT1G19520/AT3G51800/AT1G64880/AT4G32520/AT3G57150/AT3G05060/AT5G14050/AT4G04940/AT5G64420/AT1G15440/AT3G44750/AT2G33210/AT4G11160/AT3G59670/AT5G11240/AT3G58660/AT5G27330/AT1G63660/AT1G61580/AT5G22650…
GO:1901360	biological_process	organic cyclic compound metabolic process	1.58e-06	2.79e-05	1.84e-05	0.00954	1-5 (0.651 - 3.48)	AT3G13920/AT1G20960/AT2G38800/AT2G17360/AT5G58420/AT5G20290/AT1G09620/AT5G02870/AT2G05920/AT1G43170/AT4G16720/AT1G80070/AT1G49760/AT5G02500/AT1G14320/AT5G20890/AT3G49010/AT2G37190/AT3G05590/AT5G19820/AT1G14610/AT5G62000/AT1G67730/AT5G09510/AT3G20050/AT5G56670/AT3G23890/AT5G02490/AT3G57550/AT5G08570/AT3G04840/AT4G02930/AT5G26710/AT1G29900/AT3G48360/AT5G16130/AT4G12600/AT4G13850/AT5G62350/AT1G02730…
GO:1901363	molecular_function	heterocyclic compound binding	2.97e-05	0.00037	5.6e-05	0.0254	1-5 (0.651 - 3.48)	AT3G13920/AT1G79930/AT1G09620/AT4G11420/AT5G11200/AT2G23350/AT1G07920/AT1G07930/AT1G07940/AT1G49760/AT5G60390/AT1G56070/AT2G29200/AT1G14610/AT5G62000/AT4G37870/AT5G20020/AT5G27640/AT3G56150/AT3G23890/AT5G20010/AT4G02930/AT4G17520/AT1G29900/AT4G12600/AT4G13850/AT2G31400/AT4G07410/AT4G20980/AT5G25780/AT5G52470/AT3G25230/AT4G02520/AT2G21440/AT3G18130/AT3G23990/AT5G56010/AT5G03740/AT4G24830/AT5G56000…
GO:0001510	biological_process	RNA methylation	9.03e-36	1.95e-32	4.46e-05	0.0207	1-4 (0.651 - 2.41)	AT2G17360/AT5G58420/AT5G20290/AT5G02870/AT1G43170/AT4G16720/AT1G14320/AT3G49010/AT2G37190/AT5G09510/AT3G20050/AT5G56670/AT3G04840/AT5G16130/AT4G12600/AT5G52470/AT3G18130/AT2G44860/AT4G28200/AT3G16780/AT5G62190/AT5G03740/AT1G31970/AT3G51800/AT1G50920/AT3G03920/AT3G57150/AT3G05060/AT3G56070/AT1G15440/AT3G16810/AT3G44750/AT3G11964/AT2G20450/AT3G58660/AT5G15520/AT1G63660/AT5G22650/AT3G23620/AT1G48920…
GO:0003723	molecular_function	RNA binding	5.68e-06	8.69e-05	1.6e-05	0.0084	1-4 (0.651 - 2.41)	AT3G13920/AT4G11420/AT5G11200/AT2G23350/AT1G07920/AT1G07930/AT1G07940/AT1G49760/AT5G60390/AT1G56070/AT2G29200/AT5G27640/AT3G56150/AT4G02930/AT4G17520/AT4G12600/AT4G13850/AT4G20980/AT5G25780/AT5G52470/AT2G21440/AT3G03920/AT3G23830/AT3G16810/AT4G11160/AT3G11964/AT5G26860/AT4G24270/AT4G36020/AT4G30080/AT5G61030/AT4G25630
GO:0009451	biological_process	RNA modification	1.08e-26	3.88e-24	2.21e-05	0.0112	1-4 (0.651 - 2.41)	AT2G17360/AT5G58420/AT5G20290/AT5G02870/AT1G43170/AT4G16720/AT1G14320/AT3G49010/AT2G37190/AT5G09510/AT3G20050/AT5G56670/AT3G04840/AT5G16130/AT4G12600/AT5G52470/AT3G18130/AT2G44860/AT4G28200/AT3G16780/AT5G62190/AT5G03740/AT1G31970/AT3G51800/AT2G32070/AT1G50920/AT3G03920/AT3G57150/AT3G05060/AT3G56070/AT1G15440/AT3G16810/AT3G44750/AT3G11964/AT3G15000/AT2G20450/AT3G58660/AT5G15520/AT1G63660/AT5G22650…
GO:0009987	biological_process	cellular process	5.78e-06	8.72e-05	2.26e-06	0.00143	1-4 (0.651 - 2.41)	AT3G13920/AT1G20960/AT2G38800/AT1G33140/AT1G33120/AT2G47000/AT1G79930/AT5G02960/AT2G17360/AT1G23290/AT5G58420/AT5G20290/AT1G09620/AT2G36910/AT4G11420/AT5G02870/AT2G05920/AT1G04270/AT1G43170/AT4G16720/AT2G01250/AT5G56710/AT1G80070/AT1G15930/AT5G23740/AT1G49760/AT5G02500/AT1G14320/AT1G74050/AT1G74060/AT5G20890/AT5G61170/AT1G69620/AT3G11940/AT1G80460/AT3G49010/AT2G37190/AT4G16143/AT1G64790/AT3G05590…
GO:0034641	biological_process	cellular nitrogen compound metabolic process	1.38e-11	5.52e-10	1.24e-07	0.000125	1-4 (0.651 - 2.41)	AT3G13920/AT1G20960/AT2G38800/AT1G33140/AT1G33120/AT5G02960/AT2G17360/AT1G23290/AT5G58420/AT5G20290/AT1G09620/AT4G11420/AT5G02870/AT2G05920/AT1G04270/AT1G43170/AT4G16720/AT2G01250/AT5G56710/AT1G80070/AT1G15930/AT5G23740/AT1G49760/AT5G02500/AT1G14320/AT1G74050/AT1G74060/AT5G20890/AT5G61170/AT1G69620/AT3G11940/AT3G49010/AT2G37190/AT3G05590/AT5G19820/AT1G70600/AT1G14610/AT5G62000/AT1G58380/AT5G09510…
GO:0043170	biological_process	macromolecule metabolic process	1.71e-08	5.21e-07	4.06e-07	0.00035	1-4 (0.651 - 2.41)	AT3G13920/AT1G20960/AT1G33140/AT1G33120/AT2G47000/AT5G02960/AT2G17360/AT1G23290/AT5G58420/AT5G20290/AT1G09620/AT4G11420/AT5G02870/AT2G05920/AT1G04270/AT1G43170/AT4G16720/AT2G01250/AT5G56710/AT1G80070/AT1G15930/AT5G23740/AT1G14320/AT1G74050/AT1G74060/AT5G20890/AT5G61170/AT1G69620/AT3G11940/AT3G49010/AT2G37190/AT1G64790/AT3G05590/AT5G19820/AT1G70600/AT1G14610/AT5G62000/AT1G58380/AT5G09510/AT3G20050…
GO:0044249	biological_process	cellular biosynthetic process	7.74e-06	0.000113	3.11e-06	0.00189	1-4 (0.651 - 2.41)	AT3G13920/AT1G20960/AT1G33140/AT1G33120/AT5G02960/AT2G17360/AT1G23290/AT5G58420/AT5G20290/AT1G09620/AT4G11420/AT5G02870/AT2G05920/AT1G04270/AT1G43170/AT4G16720/AT2G01250/AT5G56710/AT1G80070/AT1G15930/AT5G23740/AT1G49760/AT5G02500/AT1G14320/AT1G74050/AT1G74060/AT5G61170/AT1G69620/AT3G11940/AT3G49010/AT3G05590/AT5G19820/AT1G70600/AT1G14610/AT5G62000/AT1G58380/AT1G67730/AT5G09510/AT3G20050/AT1G58684…
GO:0044260	biological_process	cellular macromolecule metabolic process	2.37e-07	5.44e-06	1.5e-07	0.000144	1-4 (0.651 - 2.41)	AT3G13920/AT1G20960/AT1G33140/AT1G33120/AT2G47000/AT5G02960/AT2G17360/AT1G23290/AT5G58420/AT5G20290/AT1G09620/AT4G11420/AT5G02870/AT1G04270/AT1G43170/AT4G16720/AT2G01250/AT5G56710/AT1G80070/AT1G15930/AT5G23740/AT1G14320/AT1G74050/AT1G74060/AT5G20890/AT5G61170/AT1G69620/AT3G11940/AT3G49010/AT2G37190/AT1G64790/AT3G05590/AT5G19820/AT1G70600/AT1G14610/AT5G62000/AT1G58380/AT5G09510/AT3G20050/AT1G58684…
GO:0044422	cellular_component	organelle part	1.37e-08	4.22e-07	2.3e-17	6.2e-14	1-4 (0.651 - 2.41)	AT3G13920/AT1G15690/AT1G20960/AT1G33140/AT1G33120/AT5G02960/AT2G17360/AT1G23290/AT5G58420/AT5G20290/AT5G02870/AT5G57655/AT1G04270/AT1G43170/AT4G16720/AT2G01250/AT5G56710/AT1G07920/AT1G15930/AT5G23740/AT5G02500/AT1G14320/AT1G74050/AT2G25520/AT1G74060/AT5G61170/AT1G69620/AT1G56070/AT3G11940/AT3G49010/AT2G37190/AT4G16143/AT3G05590/AT1G70600/AT1G58380/AT4G37870/AT1G06950/AT5G20020/AT5G09510/AT1G58684…
GO:1901564	biological_process	organonitrogen compound metabolic process	3.13e-07	6.82e-06	1.39e-07	0.000136	1-4 (0.651 - 2.41)	AT3G13920/AT2G38800/AT1G33140/AT1G33120/AT2G47000/AT5G02960/AT2G17360/AT1G23290/AT5G58420/AT5G20290/AT1G09620/AT4G11420/AT5G02870/AT2G05920/AT1G04270/AT1G43170/AT4G16720/AT2G01250/AT5G56710/AT1G80070/AT1G15930/AT5G23740/AT1G49760/AT5G02500/AT1G14320/AT1G74050/AT1G74060/AT5G20890/AT5G61170/AT1G69620/AT3G11940/AT3G49010/AT1G64790/AT3G05590/AT1G70600/AT1G14610/AT1G58380/AT1G67730/AT5G09510/AT3G20050…
GO:1901576	biological_process	organic substance biosynthetic process	6.92e-07	1.34e-05	3.6e-06	0.00215	1-4 (0.651 - 2.41)	AT3G13920/AT1G20960/AT1G33140/AT1G33120/AT5G02960/AT2G17360/AT1G23290/AT5G58420/AT5G20290/AT1G09620/AT4G11420/AT5G02870/AT2G05920/AT1G04270/AT1G43170/AT4G16720/AT2G01250/AT5G56710/AT1G80070/AT1G15930/AT5G23740/AT1G49760/AT5G02500/AT1G14320/AT1G74050/AT1G74060/AT5G20890/AT5G61170/AT1G69620/AT3G11940/AT3G49010/AT1G64790/AT3G05590/AT5G19820/AT1G70600/AT1G14610/AT5G62000/AT1G58380/AT4G37870/AT1G67730…
GO:0005622	cellular_component	intracellular	0.528	0.698	2.42e-09	2.82e-06	1-3 (0.651 - 1.98)	AT3G13920/AT1G15690/AT1G20960/AT2G38800/AT1G33140/AT1G33120/AT2G47000/AT1G79930/AT5G02960/AT2G17360/AT1G23290/AT5G58420/AT5G20290/AT1G09620/AT4G11420/AT5G02870/AT1G79920/AT2G05920/AT4G19160/AT3G55410/AT5G57655/AT1G04270/AT5G11200/AT1G43170/AT4G16720/AT2G01250/AT5G56710/AT2G23350/AT1G80070/AT1G07920/AT1G15930/AT1G07930/AT1G07940/AT5G23740/AT1G49760/AT5G02500/AT5G60390/AT1G14320/AT1G74050/AT2G25520…
GO:0005623	cellular_component	cell	0.418	0.601	8.53e-07	0.000634	1-3 (0.651 - 1.98)	AT3G13920/AT1G15690/AT1G20960/AT2G38800/AT1G33140/AT1G33120/AT2G47000/AT1G79930/AT5G02960/AT2G17360/AT1G23290/AT5G58420/AT5G20290/AT1G09620/AT2G36910/AT4G11420/AT5G02870/AT1G79920/AT2G05920/AT4G19160/AT3G55410/AT5G57655/AT1G04270/AT5G11200/AT1G43170/AT4G16720/AT2G01250/AT5G56710/AT2G23350/AT1G80070/AT1G07920/AT1G15930/AT1G07930/AT1G07940/AT5G23740/AT1G49760/AT5G02500/AT5G60390/AT1G14320/AT1G74050…
GO:0043226	cellular_component	organelle	0.576	0.737	1.51e-10	2.17e-07	1-3 (0.651 - 1.98)	AT3G13920/AT1G15690/AT1G20960/AT2G38800/AT1G33140/AT1G33120/AT2G47000/AT1G79930/AT5G02960/AT2G17360/AT1G23290/AT5G58420/AT5G20290/AT1G09620/AT5G02870/AT1G79920/AT2G05920/AT4G19160/AT3G55410/AT5G57655/AT1G04270/AT5G11200/AT1G43170/AT4G16720/AT2G01250/AT5G56710/AT1G80070/AT1G07920/AT1G15930/AT1G07930/AT1G07940/AT5G23740/AT5G02500/AT5G60390/AT1G14320/AT1G74050/AT2G25520/AT1G74060/AT5G61170/AT1G69620…
GO:0043227	cellular_component	membrane-bounded organelle	0.746	0.885	1.62e-07	0.000152	1-3 (0.651 - 1.98)	AT3G13920/AT1G15690/AT1G20960/AT2G38800/AT1G33140/AT1G33120/AT2G47000/AT1G79930/AT2G17360/AT1G23290/AT5G58420/AT5G20290/AT1G09620/AT5G02870/AT1G79920/AT2G05920/AT4G19160/AT3G55410/AT5G57655/AT1G04270/AT5G11200/AT1G43170/AT4G16720/AT2G01250/AT1G80070/AT1G07920/AT1G07930/AT1G07940/AT5G02500/AT5G60390/AT1G14320/AT2G25520/AT1G74060/AT5G61170/AT1G69620/AT1G56070/AT4G09150/AT1G80410/AT3G11940/AT1G80460…
GO:0043228	cellular_component	non-membrane-bounded organelle	2.88e-33	1.55e-30	1.13e-12	2.03e-09	1-3 (0.651 - 1.98)	AT3G13920/AT1G20960/AT1G33140/AT1G33120/AT5G02960/AT2G17360/AT1G23290/AT5G58420/AT5G20290/AT5G02870/AT1G04270/AT1G43170/AT4G16720/AT2G01250/AT5G56710/AT1G07920/AT1G15930/AT5G23740/AT5G02500/AT1G14320/AT1G74050/AT1G74060/AT5G61170/AT1G69620/AT1G56070/AT3G11940/AT3G49010/AT2G37190/AT4G16143/AT3G05590/AT1G70600/AT1G58380/AT4G37870/AT5G20020/AT5G09510/AT1G58684/AT1G58983/AT1G59359/AT5G56670/AT3G23890…
GO:0043229	cellular_component	intracellular organelle	0.641	0.802	8.77e-11	1.3e-07	1-3 (0.651 - 1.98)	AT3G13920/AT1G15690/AT1G20960/AT2G38800/AT1G33140/AT1G33120/AT2G47000/AT1G79930/AT5G02960/AT2G17360/AT1G23290/AT5G58420/AT5G20290/AT1G09620/AT5G02870/AT1G79920/AT2G05920/AT4G19160/AT3G55410/AT5G57655/AT1G04270/AT5G11200/AT1G43170/AT4G16720/AT2G01250/AT5G56710/AT1G80070/AT1G07920/AT1G15930/AT1G07930/AT1G07940/AT5G23740/AT5G02500/AT5G60390/AT1G14320/AT1G74050/AT2G25520/AT1G74060/AT5G61170/AT1G69620…
GO:0043231	cellular_component	intracellular membrane-bounded organelle	0.782	0.912	1.04e-07	0.000109	1-3 (0.651 - 1.98)	AT3G13920/AT1G15690/AT1G20960/AT2G38800/AT1G33140/AT1G33120/AT2G47000/AT1G79930/AT2G17360/AT1G23290/AT5G58420/AT5G20290/AT1G09620/AT5G02870/AT1G79920/AT2G05920/AT4G19160/AT3G55410/AT5G57655/AT1G04270/AT5G11200/AT1G43170/AT4G16720/AT2G01250/AT1G80070/AT1G07920/AT1G07930/AT1G07940/AT5G02500/AT5G60390/AT1G14320/AT2G25520/AT1G74060/AT5G61170/AT1G69620/AT1G56070/AT4G09150/AT1G80410/AT3G11940/AT1G80460…
GO:0043232	cellular_component	intracellular non-membrane-bounded organelle	2.88e-33	1.55e-30	1.13e-12	2.03e-09	1-3 (0.651 - 1.98)	AT3G13920/AT1G20960/AT1G33140/AT1G33120/AT5G02960/AT2G17360/AT1G23290/AT5G58420/AT5G20290/AT5G02870/AT1G04270/AT1G43170/AT4G16720/AT2G01250/AT5G56710/AT1G07920/AT1G15930/AT5G23740/AT5G02500/AT1G14320/AT1G74050/AT1G74060/AT5G61170/AT1G69620/AT1G56070/AT3G11940/AT3G49010/AT2G37190/AT4G16143/AT3G05590/AT1G70600/AT1G58380/AT4G37870/AT5G20020/AT5G09510/AT1G58684/AT1G58983/AT1G59359/AT5G56670/AT3G23890…
GO:0044424	cellular_component	intracellular part	0.528	0.698	2.42e-09	2.82e-06	1-3 (0.651 - 1.98)	AT3G13920/AT1G15690/AT1G20960/AT2G38800/AT1G33140/AT1G33120/AT2G47000/AT1G79930/AT5G02960/AT2G17360/AT1G23290/AT5G58420/AT5G20290/AT1G09620/AT4G11420/AT5G02870/AT1G79920/AT2G05920/AT4G19160/AT3G55410/AT5G57655/AT1G04270/AT5G11200/AT1G43170/AT4G16720/AT2G01250/AT5G56710/AT2G23350/AT1G80070/AT1G07920/AT1G15930/AT1G07930/AT1G07940/AT5G23740/AT1G49760/AT5G02500/AT5G60390/AT1G14320/AT1G74050/AT2G25520…
GO:0044446	cellular_component	intracellular organelle part	2.01e-08	6.02e-07	3.3e-17	8.38e-14	1-3 (0.651 - 1.98)	AT3G13920/AT1G15690/AT1G20960/AT1G33140/AT1G33120/AT5G02960/AT2G17360/AT1G23290/AT5G58420/AT5G20290/AT5G02870/AT5G57655/AT1G04270/AT1G43170/AT4G16720/AT2G01250/AT5G56710/AT1G07920/AT1G15930/AT5G23740/AT5G02500/AT1G14320/AT1G74050/AT2G25520/AT1G74060/AT5G61170/AT1G69620/AT1G56070/AT3G11940/AT3G49010/AT2G37190/AT4G16143/AT3G05590/AT1G70600/AT1G58380/AT4G37870/AT1G06950/AT5G20020/AT5G09510/AT1G58684…
GO:0044464	cellular_component	cell part	0.418	0.601	8.53e-07	0.000634	1-3 (0.651 - 1.98)	AT3G13920/AT1G15690/AT1G20960/AT2G38800/AT1G33140/AT1G33120/AT2G47000/AT1G79930/AT5G02960/AT2G17360/AT1G23290/AT5G58420/AT5G20290/AT1G09620/AT2G36910/AT4G11420/AT5G02870/AT1G79920/AT2G05920/AT4G19160/AT3G55410/AT5G57655/AT1G04270/AT5G11200/AT1G43170/AT4G16720/AT2G01250/AT5G56710/AT2G23350/AT1G80070/AT1G07920/AT1G15930/AT1G07930/AT1G07940/AT5G23740/AT1G49760/AT5G02500/AT5G60390/AT1G14320/AT1G74050…
GO:0005886	cellular_component	plasma membrane	0.00304	0.0219	1.48e-06	0.000995	1-2 (0.651 - 1.56)	AT1G15690/AT1G33120/AT2G47000/AT1G79930/AT2G17360/AT5G20290/AT2G36910/AT4G11420/AT5G02870/AT1G79920/AT1G04270/AT1G43170/AT4G16720/AT2G01250/AT1G07920/AT1G07940/AT5G02500/AT5G60390/AT1G74050/AT2G25520/AT5G20890/AT1G56070/AT3G11940/AT3G49010/AT3G05590/AT1G58380/AT2G01820/AT4G02450/AT4G03550/AT5G20010/AT5G02490/AT3G04840/AT5G11000/AT2G37270/AT2G23460/AT3G52140/AT5G16130/AT3G18830/AT4G33260/AT4G26540…
GO:0009507	cellular_component	chloroplast	0.0546	0.189	2.17e-05	0.0112	1-2 (0.651 - 1.56)	AT1G15690/AT1G33140/AT1G33120/AT2G17360/AT5G20290/AT1G09620/AT5G02870/AT4G19160/AT2G01250/AT1G80070/AT1G07920/AT5G02500/AT1G14320/AT1G56070/AT3G11940/AT2G37190/AT1G64790/AT3G05590/AT1G14610/AT1G58380/AT1G67730/AT1G06950/AT5G09510/AT5G04870/AT3G23890/AT5G41520/AT3G04840/AT5G11000/AT2G37270/AT1G29900/AT3G52140/AT2G31400/AT2G28000/AT4G02520/AT5G51200/AT2G23790/AT5G40200/AT4G24830/AT3G09440/AT5G56000…
GO:0009536	cellular_component	plastid	0.0435	0.163	1.17e-05	0.0062	1-2 (0.651 - 1.56)	AT1G15690/AT1G33140/AT1G33120/AT2G17360/AT5G20290/AT1G09620/AT5G02870/AT4G19160/AT2G01250/AT1G80070/AT1G07920/AT5G02500/AT1G14320/AT1G56070/AT3G11940/AT2G37190/AT1G64790/AT3G05590/AT1G14610/AT1G58380/AT1G67730/AT1G06950/AT5G09510/AT5G04870/AT3G23890/AT5G41520/AT3G04840/AT5G11000/AT2G37270/AT1G29900/AT3G52140/AT2G31400/AT2G28000/AT4G02520/AT5G51200/AT2G23790/AT5G40200/AT1G25280/AT4G24830/AT3G09440…
GO:0010035	biological_process	response to inorganic substance	0.0585	0.189	2.7e-05	0.0135	1-2 (0.651 - 1.56)	AT3G13920/AT1G15690/AT2G47000/AT1G79930/AT3G55410/AT2G23350/AT1G07920/AT1G15930/AT1G49760/AT5G02500/AT4G37870/AT5G20020/AT5G20010/AT5G02490/AT4G02930/AT3G48360/AT4G13850/AT5G62350/AT1G02730/AT3G25230/AT3G22600/AT4G02520/AT3G23990/AT5G56010/AT1G29880/AT5G03740/AT3G09440/AT4G37910/AT5G56030/AT3G22620
GO:0010038	biological_process	response to metal ion	0.024	0.115	1.64e-06	0.00109	1-2 (0.651 - 1.56)	AT3G13920/AT1G79930/AT3G55410/AT2G23350/AT1G07920/AT1G15930/AT1G49760/AT5G02500/AT4G37870/AT5G20020/AT5G20010/AT5G02490/AT4G02930/AT5G62350/AT3G25230/AT4G02520/AT3G23990/AT5G56010/AT1G29880/AT3G09440/AT4G37910
GO:0016020	cellular_component	membrane	0.00661	0.0404	5.43e-11	8.54e-08	1-2 (0.651 - 1.56)	AT3G13920/AT1G15690/AT1G20960/AT1G33140/AT1G33120/AT2G47000/AT1G79930/AT2G17360/AT5G58420/AT5G20290/AT2G36910/AT4G11420/AT5G02870/AT1G79920/AT5G57655/AT1G04270/AT1G43170/AT4G16720/AT2G01250/AT1G80070/AT1G07920/AT1G07940/AT5G23740/AT5G02500/AT5G60390/AT1G14320/AT1G74050/AT2G25520/AT5G20890/AT1G69620/AT1G56070/AT1G80410/AT3G11940/AT3G49010/AT1G64790/AT3G05590/AT5G19820/AT1G70600/AT1G58380/AT4G37870…
GO:0046686	biological_process	response to cadmium ion	0.00232	0.0178	4.12e-06	0.00234	1-2 (0.651 - 1.56)	AT3G13920/AT1G79930/AT3G55410/AT2G23350/AT1G07920/AT1G15930/AT1G49760/AT5G02500/AT4G37870/AT5G20020/AT5G20010/AT5G02490/AT4G02930/AT5G62350/AT3G25230/AT4G02520/AT3G23990/AT1G29880/AT3G09440/AT4G37910
GO:0071944	cellular_component	cell periphery	4.05e-06	6.42e-05	6.71e-08	7.23e-05	1-2 (0.651 - 1.56)	AT3G13920/AT1G15690/AT1G33120/AT2G47000/AT1G79930/AT2G17360/AT5G20290/AT2G36910/AT4G11420/AT5G02870/AT1G79920/AT2G05920/AT1G04270/AT5G11200/AT1G43170/AT4G16720/AT2G01250/AT5G56710/AT1G07920/AT1G07940/AT5G02500/AT5G60390/AT1G74050/AT2G25520/AT5G20890/AT1G56070/AT3G11940/AT3G49010/AT3G05590/AT5G19820/AT1G58380/AT2G01820/AT1G58684/AT1G58983/AT1G59359/AT4G02450/AT4G03550/AT5G20010/AT5G41520/AT5G02490…
GO:0003735	molecular_function	structural constituent of ribosome	2.79e-17	1.67e-15	7.85e-21	4.23e-17	1 (0.651 - 1.22)	AT1G33140/AT1G33120/AT5G02960/AT2G17360/AT1G23290/AT5G58420/AT5G20290/AT5G02870/AT1G04270/AT1G43170/AT4G16720/AT2G01250/AT5G56710/AT1G15930/AT5G23740/AT1G14320/AT1G74050/AT1G74060/AT5G61170/AT1G69620/AT3G11940/AT3G49010/AT2G37190/AT3G05590/AT1G70600/AT1G58380/AT5G09510/AT1G58684/AT1G58983/AT1G59359/AT5G56670/AT4G26230/AT5G41520/AT3G04840
GO:0005198	molecular_function	structural molecule activity	2.89e-14	1.39e-12	2.85e-20	1.37e-16	1 (0.651 - 1.22)	AT1G33140/AT1G33120/AT5G02960/AT2G17360/AT1G23290/AT5G58420/AT5G20290/AT5G02870/AT1G04270/AT1G43170/AT4G16720/AT2G01250/AT5G56710/AT1G15930/AT5G23740/AT1G14320/AT1G74050/AT1G74060/AT5G61170/AT1G69620/AT3G11940/AT3G49010/AT2G37190/AT3G05590/AT1G70600/AT1G58380/AT5G09510/AT1G58684/AT1G58983/AT1G59359/AT5G56670/AT4G26230/AT5G41520/AT3G04840
GO:0005618	cellular_component	cell wall	2.61e-11	1.02e-09	4.11e-06	0.00234	1 (0.651 - 1.22)	AT3G13920/AT5G20290/AT1G79920/AT2G05920/AT5G11200/AT1G43170/AT2G01250/AT5G56710/AT5G02500/AT5G20890/AT3G11940/AT3G49010/AT5G19820/AT2G01820/AT1G58684/AT1G58983/AT1G59359/AT5G20010/AT5G41520/AT5G02490
GO:0005737	cellular_component	cytoplasm	0.931	1	1.55e-18	4.46e-15	1 (0.651 - 1.22)	AT3G13920/AT1G15690/AT1G20960/AT1G33140/AT1G33120/AT1G79930/AT5G02960/AT2G17360/AT1G23290/AT5G58420/AT5G20290/AT1G09620/AT4G11420/AT5G02870/AT1G79920/AT2G05920/AT4G19160/AT3G55410/AT5G57655/AT1G04270/AT5G11200/AT1G43170/AT4G16720/AT2G01250/AT5G56710/AT2G23350/AT1G80070/AT1G07920/AT1G15930/AT1G07930/AT1G07940/AT5G23740/AT1G49760/AT5G02500/AT5G60390/AT1G14320/AT1G74050/AT2G25520/AT1G74060/AT5G20890…
GO:0005773	cellular_component	vacuole	0.000288	0.00297	6.73e-09	7.45e-06	1 (0.651 - 1.22)	AT1G15690/AT1G33140/AT1G33120/AT2G17360/AT5G02870/AT5G57655/AT1G04270/AT1G43170/AT4G16720/AT2G01250/AT1G07920/AT1G07930/AT5G02500/AT5G60390/AT1G14320/AT5G61170/AT1G69620/AT1G56070/AT3G11940/AT3G49010/AT2G37190/AT3G05590/AT5G09510
GO:0005774	cellular_component	vacuolar membrane	4.33e-05	0.000524	5.81e-07	0.000464	1 (0.651 - 1.22)	AT1G15690/AT1G33120/AT2G17360/AT5G02870/AT5G57655/AT1G04270/AT1G43170/AT4G16720/AT2G01250/AT1G07920/AT5G02500/AT1G14320/AT1G69620/AT1G56070/AT3G49010/AT3G05590/AT5G09510
GO:0005829	cellular_component	cytosol	6.12e-23	9.42e-21	1.63e-25	7.02e-21	1 (0.651 - 1.22)	AT3G13920/AT1G20960/AT1G33140/AT1G33120/AT1G79930/AT5G02960/AT2G17360/AT1G23290/AT5G58420/AT5G20290/AT1G09620/AT4G11420/AT5G02870/AT1G79920/AT1G04270/AT1G43170/AT4G16720/AT2G01250/AT5G56710/AT2G23350/AT1G07920/AT1G15930/AT5G23740/AT1G49760/AT5G02500/AT1G14320/AT1G74050/AT1G74060/AT5G20890/AT5G61170/AT1G69620/AT1G56070/AT1G62390/AT1G80410/AT3G11940/AT1G80460/AT3G49010/AT2G37190/AT4G16143/AT1G64790…
GO:0005840	cellular_component	ribosome	1.85e-18	1.43e-16	4.56e-19	1.4e-15	1 (0.651 - 1.22)	AT1G33140/AT1G33120/AT5G02960/AT2G17360/AT1G23290/AT5G58420/AT5G20290/AT5G02870/AT1G04270/AT1G43170/AT4G16720/AT2G01250/AT5G56710/AT1G15930/AT5G23740/AT5G02500/AT1G14320/AT1G74050/AT1G74060/AT5G61170/AT1G69620/AT3G11940/AT3G49010/AT2G37190/AT3G05590/AT1G70600/AT1G58380/AT5G09510/AT1G58684/AT1G58983/AT1G59359/AT5G56670/AT4G26230/AT5G41520/AT3G04840
GO:0005911	cellular_component	cell-cell junction	7.89e-18	5.15e-16	3.51e-13	6.87e-10	1 (0.651 - 1.22)	AT3G13920/AT1G33140/AT1G33120/AT2G47000/AT1G23290/AT5G20290/AT1G09620/AT2G36910/AT5G02870/AT1G79920/AT2G05920/AT1G04270/AT5G11200/AT1G43170/AT5G56710/AT1G07920/AT1G07930/AT1G07940/AT5G02500/AT5G60390/AT1G74050/AT1G56070/AT1G80410/AT3G11940/AT3G49010/AT2G37190/AT4G16143/AT1G70600/AT1G58380/AT2G01820/AT5G09510/AT1G58684/AT1G58983/AT1G59359/AT4G02450/AT4G03550/AT3G04840
GO:0006412	biological_process	translation	6.46e-15	3.4e-13	3.76e-21	2.32e-17	1 (0.651 - 1.22)	AT3G13920/AT1G33140/AT1G33120/AT5G02960/AT2G17360/AT1G23290/AT5G58420/AT5G20290/AT1G09620/AT4G11420/AT5G02870/AT1G04270/AT1G43170/AT4G16720/AT2G01250/AT5G56710/AT1G15930/AT5G23740/AT1G14320/AT1G74050/AT1G74060/AT5G61170/AT1G69620/AT3G11940/AT3G49010/AT3G05590/AT1G70600/AT1G14610/AT1G58380/AT5G09510/AT1G58684/AT1G58983/AT1G59359/AT5G56670/AT4G26230/AT5G41520/AT3G04840
GO:0006518	biological_process	peptide metabolic process	2.3e-14	1.13e-12	3.76e-21	2.32e-17	1 (0.651 - 1.22)	AT3G13920/AT1G33140/AT1G33120/AT5G02960/AT2G17360/AT1G23290/AT5G58420/AT5G20290/AT1G09620/AT4G11420/AT5G02870/AT1G04270/AT1G43170/AT4G16720/AT2G01250/AT5G56710/AT1G15930/AT5G23740/AT1G14320/AT1G74050/AT1G74060/AT5G61170/AT1G69620/AT3G11940/AT3G49010/AT3G05590/AT1G70600/AT1G14610/AT1G58380/AT5G09510/AT1G58684/AT1G58983/AT1G59359/AT5G56670/AT4G26230/AT5G41520/AT3G04840
GO:0008135	molecular_function	translation factor activity, RNA binding	1.85e-06	3.24e-05	1.27e-06	0.000867	1 (0.651 - 1.22)	AT3G13920/AT4G11420/AT2G23350/AT1G07920/AT1G07930/AT1G07940/AT1G49760/AT5G60390/AT1G56070/AT5G27640/AT3G56150
GO:0009059	biological_process	macromolecule biosynthetic process	0.00119	0.0102	5.23e-09	5.94e-06	1 (0.651 - 1.22)	AT3G13920/AT1G33140/AT1G33120/AT5G02960/AT2G17360/AT1G23290/AT5G58420/AT5G20290/AT1G09620/AT4G11420/AT5G02870/AT1G04270/AT1G43170/AT4G16720/AT2G01250/AT5G56710/AT1G80070/AT1G15930/AT5G23740/AT1G14320/AT1G74050/AT1G74060/AT5G61170/AT1G69620/AT3G11940/AT3G49010/AT3G05590/AT1G70600/AT1G14610/AT5G62000/AT1G58380/AT5G09510/AT1G58684/AT1G58983/AT1G59359/AT4G03550/AT5G56670/AT3G23890/AT4G26230/AT5G41520…
GO:0009506	cellular_component	plasmodesma	6.84e-18	4.76e-16	3.51e-13	6.87e-10	1 (0.651 - 1.22)	AT3G13920/AT1G33140/AT1G33120/AT2G47000/AT1G23290/AT5G20290/AT1G09620/AT2G36910/AT5G02870/AT1G79920/AT2G05920/AT1G04270/AT5G11200/AT1G43170/AT5G56710/AT1G07920/AT1G07930/AT1G07940/AT5G02500/AT5G60390/AT1G74050/AT1G56070/AT1G80410/AT3G11940/AT3G49010/AT2G37190/AT4G16143/AT1G70600/AT1G58380/AT2G01820/AT5G09510/AT1G58684/AT1G58983/AT1G59359/AT4G02450/AT4G03550/AT3G04840
GO:0010467	biological_process	gene expression	2.21e-08	6.52e-07	2.39e-07	0.000219	1 (0.651 - 1.22)	AT3G13920/AT1G33140/AT1G33120/AT5G02960/AT2G17360/AT1G23290/AT5G58420/AT5G20290/AT1G09620/AT4G11420/AT5G02870/AT2G05920/AT1G04270/AT1G43170/AT4G16720/AT2G01250/AT5G56710/AT1G80070/AT1G15930/AT5G23740/AT1G14320/AT1G74050/AT1G74060/AT5G20890/AT5G61170/AT1G69620/AT3G11940/AT3G49010/AT3G05590/AT1G70600/AT1G14610/AT5G62000/AT1G58380/AT5G09510/AT1G58684/AT1G58983/AT1G59359/AT5G56670/AT3G23890/AT4G26230…
GO:0015934	cellular_component	large ribosomal subunit	1.08e-09	3.48e-08	5.55e-11	8.54e-08	1 (0.651 - 1.22)	AT1G33140/AT1G33120/AT1G23290/AT5G02870/AT1G43170/AT4G16720/AT2G01250/AT5G56710/AT1G14320/AT1G74050/AT1G74060/AT1G69620/AT3G49010/AT2G37190/AT3G05590/AT1G70600/AT4G26230
GO:0015935	cellular_component	small ribosomal subunit	3.55e-12	1.53e-10	2.12e-10	2.76e-07	1 (0.651 - 1.22)	AT5G02960/AT2G17360/AT5G58420/AT5G20290/AT1G04270/AT1G15930/AT5G23740/AT5G61170/AT3G11940/AT1G58380/AT5G09510/AT1G58684/AT1G58983/AT1G59359/AT5G56670/AT5G41520/AT3G04840
GO:0019538	biological_process	protein metabolic process	6.4e-06	9.51e-05	2.1e-10	2.76e-07	1 (0.651 - 1.22)	AT3G13920/AT1G33140/AT1G33120/AT2G47000/AT5G02960/AT2G17360/AT1G23290/AT5G58420/AT5G20290/AT1G09620/AT4G11420/AT5G02870/AT2G05920/AT1G04270/AT1G43170/AT4G16720/AT2G01250/AT5G56710/AT1G80070/AT1G15930/AT5G23740/AT1G14320/AT1G74050/AT1G74060/AT5G20890/AT5G61170/AT1G69620/AT3G11940/AT3G49010/AT1G64790/AT3G05590/AT1G70600/AT1G14610/AT1G58380/AT5G09510/AT3G20050/AT1G58684/AT1G58983/AT1G59359/AT5G04870…
GO:0022625	cellular_component	cytosolic large ribosomal subunit	2.47e-10	9.04e-09	3.14e-10	3.98e-07	1 (0.651 - 1.22)	AT1G33140/AT1G23290/AT5G02870/AT1G43170/AT4G16720/AT2G01250/AT5G56710/AT1G14320/AT1G74050/AT1G74060/AT1G69620/AT3G49010/AT2G37190/AT3G05590/AT1G70600/AT4G26230
GO:0022626	cellular_component	cytosolic ribosome	6.97e-23	1e-20	1.54e-19	6.03e-16	1 (0.651 - 1.22)	AT1G33140/AT1G33120/AT5G02960/AT2G17360/AT1G23290/AT5G58420/AT5G20290/AT5G02870/AT1G04270/AT1G43170/AT4G16720/AT2G01250/AT5G56710/AT1G15930/AT5G23740/AT5G02500/AT1G14320/AT1G74050/AT1G74060/AT5G61170/AT1G69620/AT3G11940/AT3G49010/AT2G37190/AT3G05590/AT1G70600/AT1G58380/AT5G09510/AT1G58684/AT1G58983/AT1G59359/AT5G56670/AT4G26230/AT5G41520/AT3G04840
GO:0022627	cellular_component	cytosolic small ribosomal subunit	4.69e-13	2.1e-11	2.12e-10	2.76e-07	1 (0.651 - 1.22)	AT5G02960/AT2G17360/AT5G58420/AT5G20290/AT1G04270/AT1G15930/AT5G23740/AT5G61170/AT3G11940/AT1G58380/AT5G09510/AT1G58684/AT1G58983/AT1G59359/AT5G56670/AT5G41520/AT3G04840
GO:0030054	cellular_component	cell junction	7.89e-18	5.15e-16	3.51e-13	6.87e-10	1 (0.651 - 1.22)	AT3G13920/AT1G33140/AT1G33120/AT2G47000/AT1G23290/AT5G20290/AT1G09620/AT2G36910/AT5G02870/AT1G79920/AT2G05920/AT1G04270/AT5G11200/AT1G43170/AT5G56710/AT1G07920/AT1G07930/AT1G07940/AT5G02500/AT5G60390/AT1G74050/AT1G56070/AT1G80410/AT3G11940/AT3G49010/AT2G37190/AT4G16143/AT1G70600/AT1G58380/AT2G01820/AT5G09510/AT1G58684/AT1G58983/AT1G59359/AT4G02450/AT4G03550/AT3G04840
GO:0030312	cellular_component	external encapsulating structure	3e-11	1.16e-09	4.11e-06	0.00234	1 (0.651 - 1.22)	AT3G13920/AT5G20290/AT1G79920/AT2G05920/AT5G11200/AT1G43170/AT2G01250/AT5G56710/AT5G02500/AT5G20890/AT3G11940/AT3G49010/AT5G19820/AT2G01820/AT1G58684/AT1G58983/AT1G59359/AT5G20010/AT5G41520/AT5G02490
GO:0031090	cellular_component	organelle membrane	0.096	0.246	2.82e-07	0.000248	1 (0.651 - 1.22)	AT1G15690/AT1G33120/AT2G17360/AT5G02870/AT5G57655/AT1G04270/AT1G43170/AT4G16720/AT2G01250/AT1G07920/AT5G02500/AT1G14320/AT1G69620/AT1G56070/AT3G49010/AT3G05590/AT1G06950/AT5G09510
GO:0032991	cellular_component	protein-containing complex	1.07e-08	3.38e-07	1.47e-15	3.53e-12	1 (0.651 - 1.22)	AT1G33140/AT1G33120/AT5G02960/AT2G17360/AT1G23290/AT5G58420/AT5G20290/AT4G11420/AT5G02870/AT1G04270/AT1G43170/AT4G16720/AT2G01250/AT5G56710/AT1G15930/AT5G23740/AT5G02500/AT1G14320/AT1G74050/AT1G74060/AT5G61170/AT1G69620/AT3G11940/AT3G49010/AT2G37190/AT3G05590/AT5G19820/AT1G70600/AT1G58380/AT1G06950/AT5G27640/AT5G09510/AT1G58684/AT1G58983/AT1G59359/AT4G03550/AT5G56670/AT3G23890/AT4G26230/AT5G41520…
GO:0034645	biological_process	cellular macromolecule biosynthetic process	0.00607	0.0378	4.77e-10	5.88e-07	1 (0.651 - 1.22)	AT3G13920/AT1G33140/AT1G33120/AT5G02960/AT2G17360/AT1G23290/AT5G58420/AT5G20290/AT1G09620/AT4G11420/AT5G02870/AT1G04270/AT1G43170/AT4G16720/AT2G01250/AT5G56710/AT1G80070/AT1G15930/AT5G23740/AT1G14320/AT1G74050/AT1G74060/AT5G61170/AT1G69620/AT3G11940/AT3G49010/AT3G05590/AT1G70600/AT1G14610/AT5G62000/AT1G58380/AT5G09510/AT1G58684/AT1G58983/AT1G59359/AT4G03550/AT5G56670/AT3G23890/AT4G26230/AT5G41520…
GO:0043043	biological_process	peptide biosynthetic process	9.12e-15	4.57e-13	3.76e-21	2.32e-17	1 (0.651 - 1.22)	AT3G13920/AT1G33140/AT1G33120/AT5G02960/AT2G17360/AT1G23290/AT5G58420/AT5G20290/AT1G09620/AT4G11420/AT5G02870/AT1G04270/AT1G43170/AT4G16720/AT2G01250/AT5G56710/AT1G15930/AT5G23740/AT1G14320/AT1G74050/AT1G74060/AT5G61170/AT1G69620/AT3G11940/AT3G49010/AT3G05590/AT1G70600/AT1G14610/AT1G58380/AT5G09510/AT1G58684/AT1G58983/AT1G59359/AT5G56670/AT4G26230/AT5G41520/AT3G04840
GO:0043603	biological_process	cellular amide metabolic process	5.53e-12	2.34e-10	9.75e-20	4.2e-16	1 (0.651 - 1.22)	AT3G13920/AT1G33140/AT1G33120/AT5G02960/AT2G17360/AT1G23290/AT5G58420/AT5G20290/AT1G09620/AT4G11420/AT5G02870/AT1G04270/AT1G43170/AT4G16720/AT2G01250/AT5G56710/AT1G15930/AT5G23740/AT1G14320/AT1G74050/AT1G74060/AT5G61170/AT1G69620/AT3G11940/AT3G49010/AT3G05590/AT1G70600/AT1G14610/AT1G58380/AT5G09510/AT1G58684/AT1G58983/AT1G59359/AT5G56670/AT4G26230/AT5G41520/AT3G04840
GO:0043604	biological_process	amide biosynthetic process	1.44e-13	6.63e-12	3.76e-21	2.32e-17	1 (0.651 - 1.22)	AT3G13920/AT1G33140/AT1G33120/AT5G02960/AT2G17360/AT1G23290/AT5G58420/AT5G20290/AT1G09620/AT4G11420/AT5G02870/AT1G04270/AT1G43170/AT4G16720/AT2G01250/AT5G56710/AT1G15930/AT5G23740/AT1G14320/AT1G74050/AT1G74060/AT5G61170/AT1G69620/AT3G11940/AT3G49010/AT3G05590/AT1G70600/AT1G14610/AT1G58380/AT5G09510/AT1G58684/AT1G58983/AT1G59359/AT5G56670/AT4G26230/AT5G41520/AT3G04840
GO:0044267	biological_process	cellular protein metabolic process	8.55e-06	0.000122	3.93e-11	6.52e-08	1 (0.651 - 1.22)	AT3G13920/AT1G33140/AT1G33120/AT2G47000/AT5G02960/AT2G17360/AT1G23290/AT5G58420/AT5G20290/AT1G09620/AT4G11420/AT5G02870/AT1G04270/AT1G43170/AT4G16720/AT2G01250/AT5G56710/AT1G80070/AT1G15930/AT5G23740/AT1G14320/AT1G74050/AT1G74060/AT5G20890/AT5G61170/AT1G69620/AT3G11940/AT3G49010/AT1G64790/AT3G05590/AT1G70600/AT1G14610/AT1G58380/AT5G09510/AT3G20050/AT1G58684/AT1G58983/AT1G59359/AT5G04870/AT5G56670…
GO:0044271	biological_process	cellular nitrogen compound biosynthetic process	8.96e-15	4.57e-13	2.64e-07	0.000237	1 (0.651 - 1.22)	AT3G13920/AT1G20960/AT1G33140/AT1G33120/AT5G02960/AT2G17360/AT1G23290/AT5G58420/AT5G20290/AT1G09620/AT4G11420/AT5G02870/AT1G04270/AT1G43170/AT4G16720/AT2G01250/AT5G56710/AT1G80070/AT1G15930/AT5G23740/AT1G49760/AT5G02500/AT1G14320/AT1G74050/AT1G74060/AT5G61170/AT1G69620/AT3G11940/AT3G49010/AT3G05590/AT5G19820/AT1G70600/AT1G14610/AT5G62000/AT1G58380/AT5G09510/AT3G20050/AT1G58684/AT1G58983/AT1G59359…
GO:0044391	cellular_component	ribosomal subunit	1.93e-20	2.31e-18	2.01e-21	2.32e-17	1 (0.651 - 1.22)	AT1G33140/AT1G33120/AT5G02960/AT2G17360/AT1G23290/AT5G58420/AT5G20290/AT5G02870/AT1G04270/AT1G43170/AT4G16720/AT2G01250/AT5G56710/AT1G15930/AT5G23740/AT1G14320/AT1G74050/AT1G74060/AT5G61170/AT1G69620/AT3G11940/AT3G49010/AT2G37190/AT3G05590/AT1G70600/AT1G58380/AT5G09510/AT1G58684/AT1G58983/AT1G59359/AT5G56670/AT4G26230/AT5G41520/AT3G04840
GO:0044437	cellular_component	vacuolar part	4.72e-05	0.000566	5.81e-07	0.000464	1 (0.651 - 1.22)	AT1G15690/AT1G33120/AT2G17360/AT5G02870/AT5G57655/AT1G04270/AT1G43170/AT4G16720/AT2G01250/AT1G07920/AT5G02500/AT1G14320/AT1G69620/AT1G56070/AT3G49010/AT3G05590/AT5G09510
GO:0044444	cellular_component	cytoplasmic part	0.695	0.849	5.31e-22	1.15e-17	1 (0.651 - 1.22)	AT3G13920/AT1G15690/AT1G20960/AT1G33140/AT1G33120/AT1G79930/AT5G02960/AT2G17360/AT1G23290/AT5G58420/AT5G20290/AT1G09620/AT4G11420/AT5G02870/AT1G79920/AT2G05920/AT4G19160/AT3G55410/AT5G57655/AT1G04270/AT1G43170/AT4G16720/AT2G01250/AT5G56710/AT2G23350/AT1G80070/AT1G07920/AT1G15930/AT1G07930/AT1G07940/AT5G23740/AT1G49760/AT5G02500/AT5G60390/AT1G14320/AT1G74050/AT2G25520/AT1G74060/AT5G20890/AT5G61170…
GO:0044445	cellular_component	cytosolic part	5.71e-23	9.42e-21	4.56e-19	1.4e-15	1 (0.651 - 1.22)	AT1G33140/AT1G33120/AT5G02960/AT2G17360/AT1G23290/AT5G58420/AT5G20290/AT5G02870/AT1G04270/AT1G43170/AT4G16720/AT2G01250/AT5G56710/AT1G15930/AT5G23740/AT5G02500/AT1G14320/AT1G74050/AT1G74060/AT5G61170/AT1G69620/AT3G11940/AT3G49010/AT2G37190/AT3G05590/AT1G70600/AT1G58380/AT5G09510/AT1G58684/AT1G58983/AT1G59359/AT5G56670/AT4G26230/AT5G41520/AT3G04840
GO:0055044	cellular_component	symplast	6.84e-18	4.76e-16	3.51e-13	6.87e-10	1 (0.651 - 1.22)	AT3G13920/AT1G33140/AT1G33120/AT2G47000/AT1G23290/AT5G20290/AT1G09620/AT2G36910/AT5G02870/AT1G79920/AT2G05920/AT1G04270/AT5G11200/AT1G43170/AT5G56710/AT1G07920/AT1G07930/AT1G07940/AT5G02500/AT5G60390/AT1G74050/AT1G56070/AT1G80410/AT3G11940/AT3G49010/AT2G37190/AT4G16143/AT1G70600/AT1G58380/AT2G01820/AT5G09510/AT1G58684/AT1G58983/AT1G59359/AT4G02450/AT4G03550/AT3G04840
GO:0098588	cellular_component	bounding membrane of organelle	0.00497	0.0324	5.81e-07	0.000464	1 (0.651 - 1.22)	AT1G15690/AT1G33120/AT2G17360/AT5G02870/AT5G57655/AT1G04270/AT1G43170/AT4G16720/AT2G01250/AT1G07920/AT5G02500/AT1G14320/AT1G69620/AT1G56070/AT3G49010/AT3G05590/AT5G09510
GO:0098805	cellular_component	whole membrane	0.00286	0.0209	5.81e-07	0.000464	1 (0.651 - 1.22)	AT1G15690/AT1G33120/AT2G17360/AT5G02870/AT5G57655/AT1G04270/AT1G43170/AT4G16720/AT2G01250/AT1G07920/AT5G02500/AT1G14320/AT1G69620/AT1G56070/AT3G49010/AT3G05590/AT5G09510
GO:1901566	biological_process	organonitrogen compound biosynthetic process	3.14e-10	1.11e-08	5.35e-12	9.23e-09	1 (0.651 - 1.22)	AT3G13920/AT1G33140/AT1G33120/AT5G02960/AT2G17360/AT1G23290/AT5G58420/AT5G20290/AT1G09620/AT4G11420/AT5G02870/AT2G05920/AT1G04270/AT1G43170/AT4G16720/AT2G01250/AT5G56710/AT1G80070/AT1G15930/AT5G23740/AT1G49760/AT5G02500/AT1G14320/AT1G74050/AT1G74060/AT5G61170/AT1G69620/AT3G11940/AT3G49010/AT3G05590/AT1G70600/AT1G14610/AT1G58380/AT1G67730/AT5G09510/AT3G20050/AT1G58684/AT1G58983/AT1G59359/AT5G56670…
GO:1990904	cellular_component	ribonucleoprotein complex	1.3e-15	7.18e-14	4.56e-19	1.4e-15	1 (0.651 - 1.22)	AT1G33140/AT1G33120/AT5G02960/AT2G17360/AT1G23290/AT5G58420/AT5G20290/AT5G02870/AT1G04270/AT1G43170/AT4G16720/AT2G01250/AT5G56710/AT1G15930/AT5G23740/AT5G02500/AT1G14320/AT1G74050/AT1G74060/AT5G61170/AT1G69620/AT3G11940/AT3G49010/AT2G37190/AT3G05590/AT1G70600/AT1G58380/AT5G09510/AT1G58684/AT1G58983/AT1G59359/AT5G56670/AT4G26230/AT5G41520/AT3G04840
