# Supplementary material for: Highly sex specific gene expression in Jojoba
Source: BMC Plant Biol. 2023 Sep 19;23:440. doi: 10.1186/s12870-023-04444-z (PMC10507870; doi:10.1186/s12870-023-04444-z)
Supplement: Supplementary file 2 — Additional file 2: Table S1. The quality check and trimming details for raw RNA reads from 30 flower samples. Table S2. KEGG pathways of down regulated DEGs male flowers relative to female jojoba plants. Table S3. The top six transcription factors families (MYB, ERF, Bhlh, NAC, WRKY, MADS-box). Table S4. Plant hormone associated with flowering in Jojoba plant. Table S5. Coverage, FPKM and TPM of 12 male-specific genes of Y1 and Y2 regions (chr9) at S2, S3 and S4 stages. Table S6 . Gene ontology details of known genes of 51 male specific recognised by Pannzer2. Table S7. Total of 100 up- regulated GO terms detected by Fold-Change-Specific Enrichment Analysis (FSEA).Table S8.Total of 42 down- regulated GO terms detected by Fold-Change-Specific Enrichment Analysis (FSEA). [file 12870_2023_4444_MOESM2_ESM.zip › Table S8.xlsx]

## Sheet: Sheet1
Table S8. Total of 42 down- regulated GO terms detected by Fold-Change-Specific Enrichment Analysis (FSEA)
ids	namespace	name	wholepval	wholepadj	pval	padj	interval	genes
GO:0006950	biological_process	response to stress	3.39e-22	3.95e-20	4.81e-05	0.0479	1-4 (-0.498 - -2.59)	AT1G02500/AT1G78900/AT4G39080/AT5G15650/AT4G01850/AT1G05850/AT1G53210/AT5G04590/AT3G15950/AT4G24220/AT1G62380/AT5G05170/AT1G61740/AT3G09260/AT5G20700/AT4G16260/AT3G58730/AT4G32410/AT5G63600/AT1G03220/AT2G22170/AT5G12250/AT5G40890/AT2G30870/AT4G12730/AT5G65020/AT4G35090/AT1G66280/AT3G49120/AT1G62480/AT5G23860/AT5G18860/AT5G52060/AT1G49240/AT1G35720/AT1G74840/AT1G61100/AT1G53580/AT1G20840/AT3G22890…
GO:0009628	biological_process	response to abiotic stimulus	7.82e-17	2.82e-15	4.42e-05	0.0463	1-4 (-0.498 - -2.59)	AT1G02500/AT1G78900/AT4G39080/AT5G15650/AT4G01850/AT1G05850/AT1G53210/AT5G04590/AT3G15950/AT5G19520/AT1G62380/AT5G05170/AT3G09260/AT5G64740/AT5G20700/AT4G16260/AT3G58730/AT4G32410/AT5G63600/AT1G03220/AT5G12250/AT2G30870/AT4G12730/AT5G65020/AT4G35090/AT1G66280/AT5G03240/AT3G49120/AT1G62480/AT5G23860/AT5G52060/AT1G49240/AT1G35720/AT1G74840/AT1G53580/AT1G20840/AT3G22890/AT4G33150/AT1G75540/AT1G12840…
GO:0050896	biological_process	response to stimulus	2.48e-22	3.13e-20	4.71e-06	0.00984	1-4 (-0.498 - -2.59)	AT1G02500/AT1G78900/AT4G39080/AT5G15650/AT4G01850/AT1G05850/AT1G53210/AT5G04590/AT2G39570/AT4G39660/AT3G15950/AT4G24220/AT2G17420/AT5G15230/AT5G19520/AT1G62380/AT5G05170/AT1G03090/AT1G61740/AT3G09260/AT5G64740/AT5G20700/AT4G16260/AT3G17810/AT3G58730/AT4G32410/AT5G63600/AT1G03220/AT2G22170/AT5G12250/AT5G45480/AT5G40890/AT2G30870/AT4G12730/AT5G65020/AT4G35090/AT1G66280/AT5G03240/AT3G49120/AT4G30350…
GO:0005622	cellular_component	intracellular	1.98e-10	3.02e-09	8.38e-09	0.000301	1-3 (-0.498 - -2.09)	AT2G07671/AT2G22125/AT4G23420/AT1G02500/AT1G78900/AT4G39080/AT3G23510/AT5G15650/AT4G01850/AT1G05850/AT1G53210/AT5G04590/AT3G23530/AT2G39570/AT4G39660/AT3G15950/AT4G24220/AT2G17420/AT2G42490/AT4G31340/AT3G30390/AT3G55860/AT1G20970/AT3G55850/AT5G19520/AT1G62380/AT5G05170/AT1G60140/AT1G03090/AT1G61740/AT3G09260/AT5G64740/AT4G16260/AT3G17810/AT3G58730/AT4G32410/AT5G63600/AT1G03220/AT2G22170/AT2G26080…
GO:0005623	cellular_component	cell	9.74e-05	0.000544	9.03e-07	0.00378	1-3 (-0.498 - -2.09)	AT2G07671/AT2G22125/AT4G23420/AT1G02500/AT1G78900/AT4G39080/AT3G23510/AT5G15650/AT4G01850/AT1G05850/AT1G53210/AT5G04590/AT3G23530/AT2G39570/AT4G39660/AT3G15950/AT4G24220/AT2G17420/AT2G42490/AT4G31340/AT3G30390/AT3G55860/AT1G20970/AT3G55850/AT2G36380/AT5G19520/AT1G62380/AT5G05170/AT1G60140/AT1G03090/AT1G61740/AT3G09260/AT5G64740/AT4G16260/AT3G17810/AT3G58730/AT4G32410/AT5G63600/AT1G03220/AT2G22170…
GO:0005737	cellular_component	cytoplasm	0.593	0.692	2.53e-07	0.00264	1-3 (-0.498 - -2.09)	AT2G07671/AT2G22125/AT4G23420/AT1G02500/AT1G78900/AT4G39080/AT3G23510/AT5G15650/AT4G01850/AT1G05850/AT1G53210/AT5G04590/AT3G23530/AT4G39660/AT3G15950/AT4G24220/AT2G17420/AT2G42490/AT4G31340/AT3G30390/AT3G55860/AT1G20970/AT3G55850/AT1G62380/AT5G05170/AT1G03090/AT1G61740/AT3G09260/AT5G64740/AT4G16260/AT3G17810/AT3G58730/AT4G32410/AT5G63600/AT1G03220/AT2G22170/AT2G26080/AT4G33120/AT5G12250/AT2G30870…
GO:0005829	cellular_component	cytosol	0.932	1	2.52e-05	0.0294	1-3 (-0.498 - -2.09)	AT1G02500/AT5G15650/AT4G01850/AT4G24220/AT2G17420/AT1G62380/AT1G03090/AT2G30870/AT5G65020/AT4G35090/AT2G31570/AT3G48690/AT1G49240/AT1G35720/AT1G08200/AT1G76990/AT4G33150/AT3G14990/AT1G19570/AT5G39320/AT5G54960/AT3G16460/AT3G16420/AT1G15290/AT3G44310/AT3G09940/AT5G54160/AT1G20620/AT5G07460/AT5G51970/AT1G76680
GO:0043226	cellular_component	organelle	1.48e-09	2.05e-08	2.44e-06	0.0082	1-3 (-0.498 - -2.09)	AT2G07671/AT2G22125/AT4G23420/AT1G78900/AT4G39080/AT5G15650/AT4G01850/AT1G05850/AT1G53210/AT5G04590/AT2G39570/AT4G39660/AT3G15950/AT2G17420/AT2G42490/AT4G31340/AT3G30390/AT3G55860/AT1G20970/AT3G55850/AT5G19520/AT1G62380/AT5G05170/AT1G60140/AT1G03090/AT1G61740/AT3G09260/AT5G64740/AT4G16260/AT3G17810/AT3G58730/AT4G32410/AT1G03220/AT2G22170/AT2G26080/AT5G12250/AT5G40890/AT2G30870/AT4G12730/AT5G65020…
GO:0043227	cellular_component	membrane-bounded organelle	3.87e-09	4.97e-08	4.03e-06	0.00908	1-3 (-0.498 - -2.09)	AT2G07671/AT2G22125/AT4G23420/AT1G78900/AT4G39080/AT5G15650/AT4G01850/AT1G05850/AT1G53210/AT5G04590/AT2G39570/AT4G39660/AT3G15950/AT2G17420/AT2G42490/AT4G31340/AT3G30390/AT3G55860/AT1G20970/AT3G55850/AT5G19520/AT1G62380/AT5G05170/AT1G60140/AT1G03090/AT1G61740/AT3G09260/AT5G64740/AT4G16260/AT3G17810/AT3G58730/AT4G32410/AT1G03220/AT2G22170/AT2G26080/AT5G40890/AT2G30870/AT4G12730/AT5G65020/AT4G35090…
GO:0043229	cellular_component	intracellular organelle	1.49e-09	2.06e-08	2.44e-06	0.0082	1-3 (-0.498 - -2.09)	AT2G07671/AT2G22125/AT4G23420/AT1G78900/AT4G39080/AT5G15650/AT4G01850/AT1G05850/AT1G53210/AT5G04590/AT2G39570/AT4G39660/AT3G15950/AT2G17420/AT2G42490/AT4G31340/AT3G30390/AT3G55860/AT1G20970/AT3G55850/AT5G19520/AT1G62380/AT5G05170/AT1G60140/AT1G03090/AT1G61740/AT3G09260/AT5G64740/AT4G16260/AT3G17810/AT3G58730/AT4G32410/AT1G03220/AT2G22170/AT2G26080/AT5G12250/AT5G40890/AT2G30870/AT4G12730/AT5G65020…
GO:0043231	cellular_component	intracellular membrane-bounded organelle	5.71e-09	6.99e-08	4.03e-06	0.00908	1-3 (-0.498 - -2.09)	AT2G07671/AT2G22125/AT4G23420/AT1G78900/AT4G39080/AT5G15650/AT4G01850/AT1G05850/AT1G53210/AT5G04590/AT2G39570/AT4G39660/AT3G15950/AT2G17420/AT2G42490/AT4G31340/AT3G30390/AT3G55860/AT1G20970/AT3G55850/AT5G19520/AT1G62380/AT5G05170/AT1G60140/AT1G03090/AT1G61740/AT3G09260/AT5G64740/AT4G16260/AT3G17810/AT3G58730/AT4G32410/AT1G03220/AT2G22170/AT2G26080/AT5G40890/AT2G30870/AT4G12730/AT5G65020/AT4G35090…
GO:0044424	cellular_component	intracellular part	9.67e-11	1.58e-09	1.61e-08	0.000301	1-3 (-0.498 - -2.09)	AT2G07671/AT2G22125/AT4G23420/AT1G02500/AT1G78900/AT4G39080/AT3G23510/AT5G15650/AT4G01850/AT1G05850/AT1G53210/AT5G04590/AT3G23530/AT2G39570/AT4G39660/AT3G15950/AT4G24220/AT2G17420/AT2G42490/AT4G31340/AT3G30390/AT3G55860/AT1G20970/AT3G55850/AT5G19520/AT1G62380/AT5G05170/AT1G60140/AT1G03090/AT1G61740/AT3G09260/AT5G64740/AT4G16260/AT3G17810/AT3G58730/AT4G32410/AT5G63600/AT1G03220/AT2G22170/AT2G26080…
GO:0044444	cellular_component	cytoplasmic part	0.658	0.751	2.55e-06	0.0082	1-3 (-0.498 - -2.09)	AT2G07671/AT4G23420/AT1G02500/AT1G78900/AT4G39080/AT5G15650/AT4G01850/AT1G05850/AT1G53210/AT5G04590/AT4G39660/AT3G15950/AT4G24220/AT2G17420/AT2G42490/AT4G31340/AT3G30390/AT3G55860/AT1G20970/AT3G55850/AT1G62380/AT5G05170/AT1G03090/AT1G61740/AT3G09260/AT5G64740/AT4G16260/AT3G17810/AT3G58730/AT4G32410/AT1G03220/AT2G22170/AT2G26080/AT2G30870/AT4G12730/AT5G65020/AT4G35090/AT1G66280/AT5G03240/AT3G49120…
GO:0044464	cellular_component	cell part	9.74e-05	0.000544	9.03e-07	0.00378	1-3 (-0.498 - -2.09)	AT2G07671/AT2G22125/AT4G23420/AT1G02500/AT1G78900/AT4G39080/AT3G23510/AT5G15650/AT4G01850/AT1G05850/AT1G53210/AT5G04590/AT3G23530/AT2G39570/AT4G39660/AT3G15950/AT4G24220/AT2G17420/AT2G42490/AT4G31340/AT3G30390/AT3G55860/AT1G20970/AT3G55850/AT2G36380/AT5G19520/AT1G62380/AT5G05170/AT1G60140/AT1G03090/AT1G61740/AT3G09260/AT5G64740/AT4G16260/AT3G17810/AT3G58730/AT4G32410/AT5G63600/AT1G03220/AT2G22170…
GO:0005774	cellular_component	vacuolar membrane	2e-06	1.53e-05	8.91e-06	0.0143	1-2 (-0.498 - -1.66)	AT1G78900/AT4G39080/AT1G53210/AT4G39660/AT4G31340/AT3G30390/AT4G16260/AT3G58730/AT4G12730/AT3G49120/AT1G35720/AT4G25640/AT5G14120/AT1G20840/AT1G12840/AT1G60960/AT3G14990/AT2G47600/AT3G26520/AT1G64200/AT5G41790
GO:0005996	biological_process	monosaccharide metabolic process	0.0153	0.0476	2.15e-05	0.0265	1-2 (-0.498 - -1.66)	AT1G02500/AT1G78900/AT4G31340/AT3G58730/AT5G12250/AT2G30870/AT5G23860/AT1G49240/AT3G22890/AT1G12840/AT3G18780/AT4G23100/AT5G54960
GO:0006006	biological_process	glucose metabolic process	0.00124	0.00522	2.15e-05	0.0265	1-2 (-0.498 - -1.66)	AT1G02500/AT1G78900/AT4G31340/AT3G58730/AT5G12250/AT2G30870/AT5G23860/AT1G49240/AT3G22890/AT1G12840/AT3G18780/AT4G23100/AT5G54960
GO:0009056	biological_process	catabolic process	7.09e-07	5.72e-06	4.23e-07	0.00269	1-2 (-0.498 - -1.66)	AT1G02500/AT1G78900/AT1G05850/AT1G53210/AT5G04590/AT4G39660/AT5G20620/AT4G31340/AT1G62380/AT5G05170/AT1G03090/AT3G17810/AT3G58730/AT4G32410/AT2G26080/AT5G12250/AT5G45480/AT2G30870/AT4G35090/AT5G03240/AT1G65350/AT5G23860/AT2G31570/AT5G18860/AT1G49240/AT1G76990/AT1G53580/AT4G16190/AT3G22890/AT2G33770/AT4G33150/AT1G12840/AT1G47128/AT3G18780/AT4G23100/AT3G30775/AT3G01420/AT5G54960/AT3G26520/AT4G31500…
GO:0009057	biological_process	macromolecule catabolic process	0.418	0.525	4.12e-06	0.00908	1-2 (-0.498 - -1.66)	AT1G78900/AT5G20620/AT5G12250/AT5G03240/AT1G65350/AT5G23860/AT1G49240/AT2G33770/AT1G12840/AT3G18780/AT5G54960
GO:0010038	biological_process	response to metal ion	7.71e-10	1.12e-08	1.53e-05	0.0221	1-2 (-0.498 - -1.66)	AT1G02500/AT1G78900/AT5G15650/AT4G01850/AT1G05850/AT5G04590/AT4G39660/AT2G17420/AT1G62380/AT5G05170/AT4G32410/AT5G12250/AT2G30870/AT1G62480/AT1G49240/AT1G35720/AT1G74840/AT3G22890/AT1G47128/AT3G14990/AT1G19570/AT3G18780/AT4G23100/AT2G19110/AT5G65210/AT3G26520
GO:0010256	biological_process	endomembrane system organization	6.6e-19	4.19e-17	4.39e-05	0.0463	1-2 (-0.498 - -1.66)	AT1G02500/AT1G78900/AT4G39080/AT1G05850/AT1G53210/AT5G04590/AT1G62380/AT5G05170/AT5G20700/AT3G58730/AT4G32410/AT5G12250/AT4G12730/AT1G62480/AT1G35720/AT2G22770/AT1G20840/AT3G22890/AT1G12840/AT1G47128/AT3G18780/AT3G26520
GO:0019318	biological_process	hexose metabolic process	0.00386	0.0143	2.15e-05	0.0265	1-2 (-0.498 - -1.66)	AT1G02500/AT1G78900/AT4G31340/AT3G58730/AT5G12250/AT2G30870/AT5G23860/AT1G49240/AT3G22890/AT1G12840/AT3G18780/AT4G23100/AT5G54960
GO:0030163	biological_process	protein catabolic process	0.752	0.826	4.12e-06	0.00908	1-2 (-0.498 - -1.66)	AT1G78900/AT5G20620/AT5G12250/AT5G03240/AT1G65350/AT5G23860/AT1G49240/AT2G33770/AT1G12840/AT3G18780/AT5G54960
GO:0031090	cellular_component	organelle membrane	0.00964	0.0327	4.68e-05	0.0477	1-2 (-0.498 - -1.66)	AT1G78900/AT4G39080/AT1G53210/AT4G39660/AT4G31340/AT3G30390/AT4G16260/AT3G58730/AT4G12730/AT3G49120/AT1G35720/AT4G25640/AT5G14120/AT1G20840/AT1G12840/AT1G60960/AT3G14990/AT2G47600/AT3G26520/AT1G64200/AT5G41790
GO:0044238	biological_process	primary metabolic process	0.0488	0.109	1.2e-05	0.0187	1-2 (-0.498 - -1.66)	AT2G22125/AT1G02500/AT1G78900/AT4G39080/AT3G23510/AT5G15650/AT1G05850/AT5G04590/AT3G23530/AT4G39660/AT5G20620/AT4G24220/AT5G15230/AT4G31340/AT1G62380/AT5G05170/AT1G60140/AT1G03090/AT1G61740/AT5G64740/AT5G20700/AT3G17810/AT3G58730/AT4G32410/AT2G26080/AT5G12250/AT5G45480/AT5G40890/AT2G30870/AT4G12730/AT5G65020/AT4G35090/AT4G05150/AT1G19000/AT5G03240/AT1G65350/AT1G05570/AT5G23860/AT5G18860/AT1G49240…
GO:0044248	biological_process	cellular catabolic process	7.88e-06	5.14e-05	2.16e-08	0.000301	1-2 (-0.498 - -1.66)	AT1G02500/AT1G78900/AT1G05850/AT1G53210/AT5G04590/AT4G39660/AT5G20620/AT1G62380/AT5G05170/AT1G03090/AT3G17810/AT4G32410/AT2G26080/AT5G12250/AT5G45480/AT2G30870/AT4G35090/AT5G03240/AT1G65350/AT5G23860/AT2G31570/AT5G18860/AT1G49240/AT1G76990/AT1G53580/AT4G16190/AT3G22890/AT2G33770/AT4G33150/AT1G12840/AT1G47128/AT3G18780/AT4G23100/AT3G30775/AT3G01420/AT5G54960/AT3G26520/AT4G31500/AT1G13110/AT4G15560
GO:0044257	biological_process	cellular protein catabolic process	0.746	0.821	4.12e-06	0.00908	1-2 (-0.498 - -1.66)	AT1G78900/AT5G20620/AT5G12250/AT5G03240/AT1G65350/AT5G23860/AT1G49240/AT2G33770/AT1G12840/AT3G18780/AT5G54960
GO:0044265	biological_process	cellular macromolecule catabolic process	0.672	0.759	4.12e-06	0.00908	1-2 (-0.498 - -1.66)	AT1G78900/AT5G20620/AT5G12250/AT5G03240/AT1G65350/AT5G23860/AT1G49240/AT2G33770/AT1G12840/AT3G18780/AT5G54960
GO:0044282	biological_process	small molecule catabolic process	0.000369	0.00177	2.13e-05	0.0265	1-2 (-0.498 - -1.66)	AT1G78900/AT4G39660/AT4G31340/AT1G03090/AT3G58730/AT2G26080/AT5G45480/AT2G30870/AT5G18860/AT1G76990/AT1G53580/AT3G22890/AT4G33150/AT1G12840/AT4G23100/AT3G30775/AT3G01420/AT4G31500/AT1G13110/AT4G15560
GO:0044437	cellular_component	vacuolar part	2.28e-06	1.72e-05	8.91e-06	0.0143	1-2 (-0.498 - -1.66)	AT1G78900/AT4G39080/AT1G53210/AT4G39660/AT4G31340/AT3G30390/AT4G16260/AT3G58730/AT4G12730/AT3G49120/AT1G35720/AT4G25640/AT5G14120/AT1G20840/AT1G12840/AT1G60960/AT3G14990/AT2G47600/AT3G26520/AT1G64200/AT5G41790
GO:0046686	biological_process	response to cadmium ion	1.4e-09	1.96e-08	8.51e-06	0.0143	1-2 (-0.498 - -1.66)	AT1G02500/AT1G78900/AT5G15650/AT4G01850/AT1G05850/AT5G04590/AT4G39660/AT2G17420/AT1G62380/AT5G05170/AT4G32410/AT5G12250/AT2G30870/AT1G62480/AT1G49240/AT1G35720/AT1G74840/AT3G22890/AT1G47128/AT3G14990/AT3G18780/AT4G23100/AT2G19110/AT3G26520
GO:0051603	biological_process	proteolysis involved in cellular protein catabolic process	0.867	0.934	1.3e-05	0.0195	1-2 (-0.498 - -1.66)	AT1G78900/AT5G20620/AT5G12250/AT5G03240/AT1G65350/AT5G23860/AT1G49240/AT1G12840/AT3G18780/AT5G54960
GO:0098588	cellular_component	bounding membrane of organelle	0.000306	0.00151	8.91e-06	0.0143	1-2 (-0.498 - -1.66)	AT1G78900/AT4G39080/AT1G53210/AT4G39660/AT4G31340/AT3G30390/AT4G16260/AT3G58730/AT4G12730/AT3G49120/AT1G35720/AT4G25640/AT5G14120/AT1G20840/AT1G12840/AT1G60960/AT3G14990/AT2G47600/AT3G26520/AT1G64200/AT5G41790
GO:0098805	cellular_component	whole membrane	0.000228	0.00117	8.91e-06	0.0143	1-2 (-0.498 - -1.66)	AT1G78900/AT4G39080/AT1G53210/AT4G39660/AT4G31340/AT3G30390/AT4G16260/AT3G58730/AT4G12730/AT3G49120/AT1G35720/AT4G25640/AT5G14120/AT1G20840/AT1G12840/AT1G60960/AT3G14990/AT2G47600/AT3G26520/AT1G64200/AT5G41790
GO:1901565	biological_process	organonitrogen compound catabolic process	6.36e-07	5.16e-06	7.49e-06	0.0143	1-2 (-0.498 - -1.66)	AT1G02500/AT1G78900/AT4G39660/AT5G20620/AT1G03090/AT3G17810/AT2G26080/AT5G12250/AT5G45480/AT2G30870/AT5G03240/AT1G65350/AT5G23860/AT5G18860/AT1G49240/AT3G22890/AT2G33770/AT4G33150/AT1G12840/AT1G47128/AT3G18780/AT3G30775/AT5G54960/AT4G31500/AT1G13110/AT4G15560
GO:1901575	biological_process	organic substance catabolic process	9.42e-07	7.47e-06	4.51e-07	0.00269	1-2 (-0.498 - -1.66)	AT1G02500/AT1G78900/AT1G05850/AT5G04590/AT4G39660/AT5G20620/AT4G31340/AT1G62380/AT5G05170/AT1G03090/AT3G17810/AT3G58730/AT4G32410/AT2G26080/AT5G12250/AT5G45480/AT2G30870/AT5G03240/AT1G65350/AT5G23860/AT5G18860/AT1G49240/AT1G76990/AT1G53580/AT3G22890/AT2G33770/AT4G33150/AT1G12840/AT1G47128/AT3G18780/AT4G23100/AT3G30775/AT3G01420/AT5G54960/AT3G26520/AT4G31500/AT1G13110/AT4G15560
GO:0006970	biological_process	response to osmotic stress	4.85e-21	4.61e-19	5.41e-07	0.00283	1 (-0.498 - -1.28)	AT1G02500/AT1G78900/AT4G39080/AT5G15650/AT4G01850/AT1G05850/AT1G53210/AT5G04590/AT3G15950/AT1G62380/AT5G05170/AT3G09260/AT5G20700/AT4G16260/AT3G58730/AT4G32410/AT1G03220/AT5G12250/AT2G30870/AT4G12730/AT5G65020/AT1G66280/AT1G62480/AT5G23860/AT5G52060/AT1G49240/AT1G35720
GO:0006996	biological_process	organelle organization	0.471	0.578	1.69e-05	0.0236	1 (-0.498 - -1.28)	AT1G02500/AT1G78900/AT4G39080/AT1G05850/AT1G53210/AT5G04590/AT3G15950/AT1G62380/AT5G05170/AT3G09260/AT5G64740/AT5G20700/AT3G58730/AT4G32410/AT5G12250/AT4G12730/AT1G62480/AT5G23860/AT1G49240/AT1G35720
GO:0007030	biological_process	Golgi organization	3.97e-19	2.77e-17	3.43e-05	0.0378	1 (-0.498 - -1.28)	AT1G02500/AT1G78900/AT4G39080/AT1G05850/AT1G53210/AT5G04590/AT1G62380/AT5G05170/AT5G20700/AT3G58730/AT4G32410/AT5G12250/AT4G12730/AT1G62480/AT1G35720
GO:0009651	biological_process	response to salt stress	3.49e-19	2.52e-17	3.77e-07	0.00269	1 (-0.498 - -1.28)	AT1G02500/AT1G78900/AT4G39080/AT5G15650/AT1G05850/AT1G53210/AT5G04590/AT3G15950/AT1G62380/AT5G05170/AT3G09260/AT5G20700/AT4G16260/AT3G58730/AT4G32410/AT1G03220/AT5G12250/AT2G30870/AT4G12730/AT5G65020/AT1G66280/AT1G62480/AT5G23860/AT5G52060/AT1G49240/AT1G35720
GO:0043169	molecular_function	cation binding	0.0282	0.0726	2.6e-05	0.0294	1 (-0.498 - -1.28)	AT4G01850/AT1G53210/AT5G04590/AT4G39660/AT2G42490/AT1G62380/AT1G03090/AT3G09260/AT2G30870/AT5G65020/AT4G35090/AT3G16430/AT1G49240/AT1G35720
GO:0046872	molecular_function	metal ion binding	0.0204	0.0611	2.6e-05	0.0294	1 (-0.498 - -1.28)	AT4G01850/AT1G53210/AT5G04590/AT4G39660/AT2G42490/AT1G62380/AT1G03090/AT3G09260/AT2G30870/AT5G65020/AT4G35090/AT3G16430/AT1G49240/AT1G35720
